# Supplementary material for: Transcriptomic profiles of poplar (Populus simonii × P. nigra) cuttings during adventitious root formation
Source: Front Genet. 2022 Sep 8;13:968544. doi: 10.3389/fgene.2022.968544 (PMC9493132; doi:10.3389/fgene.2022.968544)
Supplement: Supplementary file 6 [file Table3.XLS]

## Sheet: Worksheet
Pathway	L-c-vs-L-ins (1184)	All (6799)	Pvalue
Carbon fixation in photosynthetic organisms	22	69	1.20226e-05
DNA replication	17	48	2.51189e-05
Starch and sucrose metabolism	40	171	0.00229087
Flavonoid biosynthesis	11	25	7.07946e-05
Glycine, serine and threonine metabolism	19	70	0.000489779
Ribosome biogenesis in eukaryotes	24	98	0.000512861
Ubiquinone and other terpenoid-quinone biosynthesis	12	39	0.00162181
Linoleic acid metabolism	5	9	0.00213796
Biosynthesis of cofactors	44	236	2.75423e-05
Glycosaminoglycan degradation	5	10	0.00389045
Vitamin B6 metabolism	6	15	0.00588844
Purine metabolism	19	88	0.00831764
beta-Alanine metabolism	12	47	0.00870964
Phenylpropanoid biosynthesis	32	176	0.0120226
Galactose metabolism	13	57	0.0169824
Monobactam biosynthesis	5	14	0.0204174
Photosynthesis	16	77	0.020893
Porphyrin metabolism	12	53	0.0223872
Zeatin biosynthesis	8	32	0.0331131
Pyrimidine metabolism	13	63	0.0363078
