# Supplementary material for: Transcriptomic profiles of poplar (Populus simonii × P. nigra) cuttings during adventitious root formation
Source: Front Genet. 2022 Sep 8;13:968544. doi: 10.3389/fgene.2022.968544 (PMC9493132; doi:10.3389/fgene.2022.968544)
Supplement: Supplementary file 8 [file Table4.XLSX]

## Sheet: TF
Gene ID	Family_ID	logFC_01_H2_vs_CK_H0	logCPM_01_H2_vs_CK_H0	PValue_01_H2_vs_CK_H0	FDR_01_H2_vs_CK_H0	logFC_02_H4_vs_CK_H0	logCPM_02_H4_vs_CK_H0	PValue_02_H4_vs_CK_H0	FDR_02_H4_vs_CK_H0	logFC_03_H6_vs_CK_H0	logCPM_03_H6_vs_CK_H0	PValue_03_H6_vs_CK_H0	FDR_03_H6_vs_CK_H0	logFC_04_H8_vs_CK_H0	logCPM_04_H8_vs_CK_H0	PValue_04_H8_vs_CK_H0	FDR_04_H8_vs_CK_H0	logFC_05_H10_vs_CK_H0	logCPM_05_H10_vs_CK_H0	PValue_05_H10_vs_CK_H0	FDR_05_H10_vs_CK_H0	Significant_01_H2_vs_CK_H0	Significant_02_H4_vs_CK_H0	Significant_03_H6_vs_CK_H0	Significant_04_H8_vs_CK_H0	Significant_05_H10_vs_CK_H0	H0_rep1	H0_rep2	H2_rep1	H2_rep2	H4_rep1	H4_rep2	H6_rep1	H6_rep2	H8_rep1	H8_rep2	H10_rep1	H10_rep2		ATH_Short_description	ATH_Curator_summary	ATH_Computational_description
Potri.001G015900.v4.1	EIL	-1.11411	6.43067	9.96935e-111	1.52009e-109	-1.62309	6.28247	5.629e-227	1.47205e-225	-2.09883	6.22559	0	0	-1.77452	6.27378	1.14053e-245	2.76938e-244	-2.01296	6.24566	0	0	YES	YES	YES	YES	YES	51.26	54.52	24.52	26.45	17.8	19.14	14.38	12.95	16.18	16.76	15.4	13.38	AT1G73730.1	ETHYLENE-INSENSITIVE3-like 3	Encodes a putative transcription factor involved in ethylene signalling. Isolated DNA binding domain has been shown to bind DNA in vitro.	ETHYLENE-INSENSITIVE3-like 3 (EIL3); FUNCTIONS IN: DNA binding, sequence-specific DNA binding transcription factor activity; INVOLVED IN: ethylene mediated signaling pathway, cellular response to sulfate starvation, regulation of sulfur metabolic process, regulation of transcription; LOCATED IN: nucleus; EXPRESSED IN: 23 plant structures; EXPRESSED DURING: 15 growth stages; CONTAINS InterPro DOMA…
Potri.001G027700.v4.1	SRS	1.70228	2.02111	4.25961e-15	1.22174e-14	2.46944	2.70383	1.70224e-42	8.88106e-42	2.50709	2.72244	8.79125e-44	3.84773e-43	2.56453	2.77601	5.36936e-46	2.49683e-45	2.34895	2.63401	2.53544e-37	9.63123e-37	YES	YES	YES	YES	YES	2.81	1.28	6.73	6.99	11.87	12.23	11.63	13.83	12.88	12.55	10.84	11.83	AT5G12330.2	Lateral root primordium (LRP) protein-related	A member of SHI gene family. Arabidopsis thaliana has ten members that encode proteins with a RING finger-like zinc finger motif. Despite being highly divergent in sequence, many of the SHI-related genes are partially redundant in function and synergistically promote gynoecium, stamen and leaf development in Arabidopsis. Expressed in lateral root primordia and induced by auxin. SWP1 is involved i…	LATERAL ROOT PRIMORDIUM 1 (LRP1); FUNCTIONS IN: protein homodimerization activity; INVOLVED IN: response to auxin stimulus, root development; LOCATED IN: cellular_component unknown; EXPRESSED IN: 15 plant structures; EXPRESSED DURING: 7 growth stages; CONTAINS InterPro DOMAIN/s: Lateral Root Primordium type 1, C-terminal (InterPro:IPR006511), Zinc finger, Lateral Root Primordium type 1 (InterPro:…
Potri.001G048200.v4.1	ERF	1.35573	2.84785	1.33997e-17	4.22113e-17	1.62645	3.10505	3.33039e-29	1.31591e-28	1.79445	3.23097	1.08733e-36	4.2068e-36	1.33903	2.89418	5.4442e-18	1.40032e-17	1.62188	3.13571	1.83093e-29	5.98829e-29	YES	YES	YES	YES	YES	5.94	6.86	18.54	15.38	22.34	20.14	23.15	25.8	17.46	16.86	22.22	21.38	AT5G25190.1	Integrase-type DNA-binding superfamily protein	encodes a member of the ERF (ethylene response factor) subfamily B-6 of ERF/AP2 transcription factor family. The protein contains one AP2 domain. There are 12 members in this subfamily including RAP2.11.	Integrase-type DNA-binding superfamily protein; CONTAINS InterPro DOMAIN/s: DNA-binding, integrase-type (InterPro:IPR016177), Pathogenesis-related transcriptional factor/ERF, DNA-binding (InterPro:IPR001471); BEST Arabidopsis thaliana protein match is: Integrase-type DNA-binding superfamily protein (TAIR:AT1G15360.1); Has 1807 Blast hits to 1807 proteins in 277 species: Archae - 0; Bacteria - 0; …
Potri.001G077900.v4.1	bZIP	1.22714	-0.0613069	0.00390975	0.00563118	1.01979	-0.148221	0.015909	0.0207387	2.33598	0.778764	2.24685e-11	4.49927e-11	1.16722	-0.050477	0.00424281	0.00564198	1.70007	0.338322	9.84287e-06	1.52306e-05	YES	YES	YES	YES	YES	1.11	0.37	1.76	1.8	1.46	1.72	3.78	4.39	1.42	2.09	2.96	2.31	#N/A	#N/A	#N/A	#N/A
Potri.001G079900.v4.1	ERF	-1.17987	2.2257	2.02148e-09	4.46361e-09	-2.83854	1.85362	3.58654e-31	1.48287e-30	-2.67124	1.94965	1.04511e-28	3.40946e-28	-2.1123	2.0097	5.62343e-22	1.61819e-21	-2.06221	2.03948	2.94704e-21	7.946e-21	YES	YES	YES	YES	YES	9.96	9.7	4.06	4.95	1.69	1.24	1.72	1.64	2.39	2.4	2.9	2.29	AT4G17500.1	ethylene responsive element binding factor 1	Encodes a member of the ERF (ethylene response factor) subfamily B-3 of ERF/AP2 transcription factor family (ATERF-1). The protein contains one AP2 domain. There are 18 members in this subfamily including ATERF-1, ATERF-2, AND ATERF-5.	ethylene responsive element binding factor 1 (ERF-1); CONTAINS InterPro DOMAIN/s: DNA-binding, integrase-type (InterPro:IPR016177), Pathogenesis-related transcriptional factor/ERF, DNA-binding (InterPro:IPR001471); BEST Arabidopsis thaliana protein match is: ethylene responsive element binding factor 2 (TAIR:AT5G47220.1); Has 5773 Blast hits to 5650 proteins in 248 species: Archae - 0; Bacteria -…
Potri.001G080900.v4.1	NAC	5.7445	2.18177	1.58373e-69	1.48865e-68	5.7847	2.33289	2.59708e-75	2.23364e-74	6.05001	2.56121	2.09517e-91	1.67721e-90	6.26477	2.78101	2.74008e-105	2.61496e-104	6.04965	2.61408	7.64929e-93	5.95378e-92	YES	YES	YES	YES	YES	0.16	0.3	10.59	16.85	12.92	15.92	16	19.7	20.44	19.32	16.59	19.02	AT2G43000.1	NAC domain containing protein 42		NAC domain containing protein 42 (NAC042); FUNCTIONS IN: sequence-specific DNA binding transcription factor activity; INVOLVED IN: multicellular organismal development, regulation of transcription; LOCATED IN: cellular_component unknown; EXPRESSED IN: 9 plant structures; EXPRESSED DURING: 6 growth stages; CONTAINS InterPro DOMAIN/s: No apical meristem (NAM) protein (InterPro:IPR003441); BEST Arab…
Potri.001G081400.v4.1	LBD	1.96489	0.205489	9.93867e-07	1.88368e-06	3.4673	1.51025	4.60955e-29	1.81577e-28	4.02868	1.99636	3.62282e-47	1.68186e-46	4.14157	2.11143	4.18028e-52	2.14646e-51	4.17044	2.17586	1.84615e-53	9.10524e-53	YES	YES	YES	YES	YES	0.9	0.5	2.18	3.56	8.78	7.87	11.44	13.8	14.12	12.04	14.23	13.7	AT1G31320.1	LOB domain-containing protein 4		LOB domain-containing protein 4 (LBD4); CONTAINS InterPro DOMAIN/s: Lateral organ boundaries, LOB (InterPro:IPR004883); BEST Arabidopsis thaliana protein match is: ASYMMETRIC LEAVES 2-like 9 (TAIR:AT1G16530.1); Has 1039 Blast hits to 1034 proteins in 25 species: Archae - 0; Bacteria - 0; Metazoa - 0; Fungi - 0; Plants - 1039; Viruses - 0; Other Eukaryotes - 0 (source: NCBI BLink).
Potri.001G083700.v4.1	HD-ZIP	2.02322	0.0780945	1.99672e-06	3.72625e-06	5.23579	2.9728	3.40412e-112	4.26343e-111	6.01874	3.70842	8.04185e-198	1.34646e-196	4.95356	2.687	1.77929e-87	1.42737e-86	3.51022	1.39174	1.52223e-26	4.66331e-26	YES	YES	YES	YES	YES	0.41	0.51	2.09	1.88	19.01	19.23	35.79	31.75	15.74	15.32	6.11	5.75	AT2G46680.1	homeobox 7	encodes a putative transcription factor that contains a homeodomain closely linked to a leucine zipper motif. Transcript is detected in all tissues examined. Is transcriptionally regulated in an ABA-dependent manner and may act in a signal transduction pathway which mediates a drought response.	homeobox 7 (HB-7); FUNCTIONS IN: transcription activator activity, sequence-specific DNA binding transcription factor activity; INVOLVED IN: response to water deprivation, abscisic acid mediated signaling pathway, regulation of transcription, DNA-dependent, response to abscisic acid stimulus; LOCATED IN: nucleus; EXPRESSED IN: 21 plant structures; EXPRESSED DURING: 6 growth stages; CONTAINS Inter…
Potri.001G092400.v4.1	ERF	-3.91991	1.04816	5.22956e-23	1.96122e-22	-2.20488	1.17055	2.16287e-14	5.48231e-14	-2.17354	1.24537	1.43689e-13	3.12345e-13	-3.36456	1.06686	8.90652e-22	2.55356e-21	-2.78117	1.14609	2.33001e-18	5.81106e-18	YES	YES	YES	YES	YES	3.56	3.39	0.27	0.18	0.84	0.77	0.9	0.78	0.36	0.34	0.4	0.68	AT1G64380.1	Integrase-type DNA-binding superfamily protein	encodes a member of the DREB subfamily A-6 of ERF/AP2 transcription factor family. The protein contains one AP2 domain. There are 8 members in this subfamily including RAP2.4.	Integrase-type DNA-binding superfamily protein; CONTAINS InterPro DOMAIN/s: DNA-binding, integrase-type (InterPro:IPR016177), Pathogenesis-related transcriptional factor/ERF, DNA-binding (InterPro:IPR001471); BEST Arabidopsis thaliana protein match is: related to AP2 4 (TAIR:AT1G78080.1); Has 5953 Blast hits to 5757 proteins in 257 species: Archae - 0; Bacteria - 6; Metazoa - 0; Fungi - 0; Plants…
Potri.001G103600.v4.1	bHLH	1.66526	5.67435	2.76853e-150	5.74414e-149	1.78554	5.8192	5.7555e-208	1.36634e-206	2.19129	6.14878	0	0	1.91167	5.92034	1.90625e-231	4.24365e-230	1.79108	5.86116	1.44047e-221	2.62886e-220	YES	YES	YES	YES	YES	9.99	10.62	34.18	33.94	38.43	38.07	52.19	52.22	40.7	41.94	39.66	38.49	AT5G41315.1	basic helix-loop-helix (bHLH) DNA-binding superfamily protein	encodes a basic helix loop helix domain protein that interacts with GL1 in trichome development.	GLABROUS 3 (GL3); CONTAINS InterPro DOMAIN/s: Helix-loop-helix DNA-binding domain (InterPro:IPR001092), Helix-loop-helix DNA-binding (InterPro:IPR011598); BEST Arabidopsis thaliana protein match is: basic helix-loop-helix (bHLH) DNA-binding superfamily protein (TAIR:AT1G63650.3); Has 30201 Blast hits to 17322 proteins in 780 species: Archae - 12; Bacteria - 1396; Metazoa - 17338; Fungi - 3422; Pl…
Potri.001G109400.v4.1	GRAS	2.97442	2.29124	2.96691e-41	1.75763e-40	3.81678	3.14208	1.57455e-97	1.72738e-96	4.05649	3.34432	1.30076e-117	1.30059e-116	4.13544	3.42646	1.46271e-124	1.66511e-123	3.90347	3.25117	2.66686e-106	2.3496e-105	YES	YES	YES	YES	YES	0.4	0.58	4.08	4.01	7.53	7.46	9.24	8.98	9.76	8.7	7.26	8.89	AT1G63100.1	GRAS family transcription factor		GRAS family transcription factor; CONTAINS InterPro DOMAIN/s: Transcription factor GRAS (InterPro:IPR005202); BEST Arabidopsis thaliana protein match is: GRAS family transcription factor (TAIR:AT3G54220.1); Has 2506 Blast hits to 2453 proteins in 309 species: Archae - 0; Bacteria - 4; Metazoa - 16; Fungi - 0; Plants - 2441; Viruses - 0; Other Eukaryotes - 45 (source: NCBI BLink).
Potri.001G110700.v4.1	ERF	-6.34353	1.50105	6.8112e-42	4.0851e-41	1.23085	3.18232	3.34782e-19	1.0083e-18	-9.59622	1.49422	4.19745e-48	1.97964e-47	-3.0378	1.62052	3.94863e-28	1.30933e-27	-1.82649	1.83215	1.50092e-15	3.44167e-15	YES	YES	YES	YES	YES	8.1	6.68	0.16	0	18.78	18.31	0	0	0.96	0.92	2.1	2.45	AT5G51990.1	C-repeat-binding factor 4	encodes a member of the DREB subfamily A-1 of ERF/AP2 transcription factor family (CBF4). The protein contains one AP2 domain. There are six members in this subfamily, including CBF1, CBF2, and CBF3. This gene is involved in response to drought stress and abscisic acid treatment, but not to low temperature.	C-repeat-binding factor 4 (CBF4); FUNCTIONS IN: DNA binding, transcription activator activity, sequence-specific DNA binding transcription factor activity; INVOLVED IN: response to water deprivation, regulation of transcription, DNA-dependent, response to abscisic acid stimulus; LOCATED IN: nucleus, chloroplast; EXPRESSED IN: stem, root, pedicel, carpel; EXPRESSED DURING: 4 anthesis, petal differ…
Potri.001G141100.v4.1	bHLH	-2.44504	1.26374	2.42917e-15	7.04291e-15	-2.65565	1.17895	8.7041e-19	2.58324e-18	-1.33913	1.50842	1.00911e-07	1.73743e-07	-1.81144	1.36975	9.50935e-12	1.97247e-11	-2.72786	1.23306	8.33038e-19	2.10191e-18	YES	YES	YES	YES	YES	4.04	4.05	0.6	0.94	0.29	1.06	1.73	1.79	1.4	1.01	0.63	0.69	AT5G46690.1	beta HLH protein 71		beta HLH protein 71 (bHLH071); FUNCTIONS IN: DNA binding, sequence-specific DNA binding transcription factor activity; INVOLVED IN: regulation of transcription; LOCATED IN: nucleus; EXPRESSED IN: 16 plant structures; EXPRESSED DURING: 13 growth stages; CONTAINS InterPro DOMAIN/s: Helix-loop-helix DNA-binding domain (InterPro:IPR001092), Helix-loop-helix DNA-binding (InterPro:IPR011598); BEST Arab…
Potri.001G144400.v4.1	NAC	2.14741	4.71445	1.72337e-122	2.9067e-121	2.32801	4.93247	9.45727e-169	1.7917e-167	2.67508	5.22274	5.5464e-245	1.14484e-243	2.69347	5.23956	5.93122e-237	1.36825e-235	1.58727	4.37808	3.97271e-64	2.2491e-63	YES	YES	YES	YES	YES	8	7.25	33.29	37.01	41.07	41.12	54.43	53.08	54.24	50.34	22.98	27.12	AT4G17980.1	NAC domain containing protein 71		NAC domain containing protein 71 (NAC071); FUNCTIONS IN: sequence-specific DNA binding transcription factor activity; INVOLVED IN: multicellular organismal development, regulation of transcription; LOCATED IN: cellular_component unknown; CONTAINS InterPro DOMAIN/s: No apical meristem (NAM) protein (InterPro:IPR003441); BEST Arabidopsis thaliana protein match is: NAC domain containing protein 96 (…
Potri.001G154100.v4.1	ERF	-1.84003	5.52179	6.3638e-158	1.39825e-156	-1.63146	5.55153	6.31423e-142	9.95243e-141	-3.97939	5.28897	0	0	-1.36273	5.65207	8.20788e-106	7.87776e-105	-1.80813	5.562	1.23927e-172	1.72369e-171	YES	YES	YES	YES	YES	120.42	115.65	33.82	34.4	41.99	39.53	7.5	8.93	52.35	44.21	35.8	38.38	AT4G17500.1	ethylene responsive element binding factor 1	Encodes a member of the ERF (ethylene response factor) subfamily B-3 of ERF/AP2 transcription factor family (ATERF-1). The protein contains one AP2 domain. There are 18 members in this subfamily including ATERF-1, ATERF-2, AND ATERF-5.	ethylene responsive element binding factor 1 (ERF-1); CONTAINS InterPro DOMAIN/s: DNA-binding, integrase-type (InterPro:IPR016177), Pathogenesis-related transcriptional factor/ERF, DNA-binding (InterPro:IPR001471); BEST Arabidopsis thaliana protein match is: ethylene responsive element binding factor 2 (TAIR:AT5G47220.1); Has 5773 Blast hits to 5650 proteins in 248 species: Archae - 0; Bacteria -…
Potri.001G155700.v4.1	ERF	-4.09211	0.305095	1.16554e-15	3.4194e-15	-5.20839	0.186994	7.91713e-19	2.3536e-18	-3.39914	0.359596	6.80517e-14	1.49342e-13	-2.81547	0.384813	8.48884e-12	1.76436e-11	-1.4646	0.647832	1.18137e-05	1.81992e-05	YES	YES	YES	YES	YES	2.2	2	0.17	0.06	0.11	0	0.18	0.25	0.43	0.18	0.66	0.99	AT2G44940.1	Integrase-type DNA-binding superfamily protein	encodes a member of the DREB subfamily A-4 of ERF/AP2 transcription factor family. The protein contains one AP2 domain. There are 17 members in this subfamily including TINY.	Integrase-type DNA-binding superfamily protein; FUNCTIONS IN: DNA binding, sequence-specific DNA binding transcription factor activity; INVOLVED IN: regulation of transcription, DNA-dependent; LOCATED IN: nucleus, chloroplast; EXPRESSED IN: 22 plant structures; EXPRESSED DURING: 13 growth stages; CONTAINS InterPro DOMAIN/s: DNA-binding, integrase-type (InterPro:IPR016177), Pathogenesis-related tr…
Potri.001G187500.v4.1	ERF	1.91415	1.29001	8.1671e-12	2.02807e-11	2.03893	1.45665	1.68688e-14	4.29129e-14	2.57926	1.88601	1.34508e-26	4.1923e-26	1.82825	1.29123	1.99401e-11	4.0839e-11	2.19602	1.61507	5.00121e-17	1.20178e-16	YES	YES	YES	YES	YES	1.3	1.99	6.47	6.53	8.01	6.66	11.17	10.69	5.95	6.58	7.67	9.13	AT5G11590.1	Integrase-type DNA-binding superfamily protein	encodes a member of the DREB subfamily A-4 of ERF/AP2 transcription factor family. The protein contains one AP2 domain. There are 17 members in this subfamily including TINY.	TINY2 (TINY2); FUNCTIONS IN: DNA binding, sequence-specific DNA binding transcription factor activity; INVOLVED IN: regulation of transcription, DNA-dependent; LOCATED IN: nucleus; EXPRESSED IN: shoot apex, embryo, hypocotyl, leaf; EXPRESSED DURING: LP.10 ten leaves visible, D bilateral stage; CONTAINS InterPro DOMAIN/s: DNA-binding, integrase-type (InterPro:IPR016177), Pathogenesis-related trans…
Potri.001G208600.v4.1	WRKY	3.44973	1.48235	1.58828e-28	7.00117e-28	3.06673	1.24217	1.84741e-21	5.97328e-21	3.37443	1.49439	1.27495e-27	4.06688e-27	4.28698	2.32656	6.13732e-62	3.61291e-61	3.62911	1.7627	1.71773e-35	6.31976e-35	YES	YES	YES	YES	YES	0.45	0.29	3.98	4.56	3.43	3.32	4.51	4.07	7.08	8.52	5.66	4.54	AT1G68150.1	WRKY DNA-binding protein 9	member of WRKY Transcription Factor; Group II-b	WRKY DNA-binding protein 9 (WRKY9); CONTAINS InterPro DOMAIN/s: DNA-binding WRKY (InterPro:IPR003657); BEST Arabidopsis thaliana protein match is: WRKY DNA-binding protein 72 (TAIR:AT5G15130.1); Has 6485 Blast hits to 5077 proteins in 398 species: Archae - 3; Bacteria - 121; Metazoa - 1108; Fungi - 186; Plants - 3539; Viruses - 39; Other Eukaryotes - 1489 (source: NCBI BLink).
Potri.001G219100.v4.1	MYB	-2.66811	5.50165	4.57807e-277	1.97736e-275	-2.57525	5.48321	1.20542e-285	4.10126e-284	-5.5544	5.35028	0	0	-3.65037	5.40416	0	0	-3.1588	5.4667	0	0	YES	YES	YES	YES	YES	123.85	125.18	21.31	19.12	20.19	24.48	2.71	3.09	9.68	11.34	16.23	14.56	AT5G04760.1	Duplicated homeodomain-like superfamily protein		Duplicated homeodomain-like superfamily protein; CONTAINS InterPro DOMAIN/s: SANT, DNA-binding (InterPro:IPR001005), Molecular chaperone, heat shock protein, Hsp40, DnaJ (InterPro:IPR015609), Homeodomain-like (InterPro:IPR009057), Myb, DNA-binding (InterPro:IPR014778), HTH transcriptional regulator, Myb-type, DNA-binding (InterPro:IPR017930), Myb-like DNA-binding domain, SHAQKYF class (InterPro:I…
Potri.001G309100.v4.1	Trihelix	-2.28146	6.3839	0	0	-1.91548	6.4384	0	0	-2.66333	6.3582	0	0	-3.49787	6.24759	0	0	-2.56028	6.374	0	0	YES	YES	YES	YES	YES	98.91	96.66	18.77	23.24	26.67	28.99	17.68	16.4	8.78	9.64	19.02	17.38	AT1G76890.2	Duplicated homeodomain-like superfamily protein	encodes a plant trihelix DNA-binding protein	GT2; CONTAINS InterPro DOMAIN/s: SANT, DNA-binding (InterPro:IPR001005), MYB-like (InterPro:IPR017877); BEST Arabidopsis thaliana protein match is: Duplicated homeodomain-like superfamily protein (TAIR:AT1G76880.1); Has 2646 Blast hits to 1586 proteins in 181 species: Archae - 0; Bacteria - 36; Metazoa - 813; Fungi - 181; Plants - 797; Viruses - 41; Other Eukaryotes - 778 (source: NCBI BLink).
Potri.001G343800.v4.1	NAC	1.48781	2.58949	1.91031e-17	5.97801e-17	1.52869	2.68111	4.22157e-20	1.31012e-19	1.48963	2.65322	8.33524e-19	2.12322e-18	1.44498	2.61923	3.00988e-17	7.57228e-17	1.78725	2.90943	1.3709e-29	4.49623e-29	YES	YES	YES	YES	YES	2.9	2.33	8.06	7.13	7.29	8.88	8.51	7.67	7.69	7.4	10.27	9.52	AT3G01600.1	NAC domain containing protein 44		NAC domain containing protein 44 (NAC044); FUNCTIONS IN: sequence-specific DNA binding transcription factor activity; INVOLVED IN: multicellular organismal development, regulation of transcription; CONTAINS InterPro DOMAIN/s: No apical meristem (NAM) protein (InterPro:IPR003441); BEST Arabidopsis thaliana protein match is: NAC domain containing protein 85 (TAIR:AT5G14490.1); Has 1967 Blast hits t…
Potri.001G404400.v4.1	NAC	-1.39692	4.53629	2.52675e-51	1.80463e-50	-1.82317	4.40692	3.66238e-85	3.52544e-84	-2.35424	4.36382	9.65352e-117	9.58676e-116	-2.22238	4.36142	2.1482e-105	2.05343e-104	-3.70892	4.20313	7.62888e-201	1.23928e-199	YES	YES	YES	YES	YES	19.2	19.32	7.39	7.85	5.92	5.78	3.93	4.42	4.49	4.27	1.69	1.54	AT3G15510.1	NAC domain containing protein 2	Note of caution: not to be confused with another protein (AtNAC6 locus AT5G39610) which on occasion has also been referred to as AtNAC2.	NAC domain containing protein 2 (NAC2); FUNCTIONS IN: sequence-specific DNA binding transcription factor activity; INVOLVED IN: multicellular organismal development, regulation of transcription; LOCATED IN: cellular_component unknown; EXPRESSED IN: 13 plant structures; EXPRESSED DURING: LP.06 six leaves visible, LP.04 four leaves visible, 4 anthesis, petal differentiation and expansion stage; CON…
Potri.001G408700.v4.1	MYB	-4.41084	4.57061	9.71959e-263	3.89452e-261	-5.17194	4.48511	0	0	-3.42583	4.64959	2.97801e-230	5.7704e-229	-5.06435	4.53514	1.89938e-306	5.89408e-305	-4.2476	4.58431	5.35578e-293	1.31412e-291	YES	YES	YES	YES	YES	58.24	57.41	2.95	2.65	2.41	1.03	5.83	5.99	1.45	2.24	3.04	3.61	AT4G21440.1	MYB-like 102	Encodes a MYB transcription factor involved in wounding and osmotic stress response. Member of the R2R3 factor gene family.	MYB-like 102 (MYB102); CONTAINS InterPro DOMAIN/s: SANT, DNA-binding (InterPro:IPR001005), Homeodomain-like (InterPro:IPR009057), Myb, DNA-binding (InterPro:IPR014778), HTH transcriptional regulator, Myb-type, DNA-binding (InterPro:IPR017930), Homeodomain-related (InterPro:IPR012287), Myb transcription factor (InterPro:IPR015495); BEST Arabidopsis thaliana protein match is: myb domain protein 74 …
Potri.002G009700.v4.1	Nin-like	-1.18846	5.64749	1.48425e-82	1.65866e-81	-1.37741	5.5826	2.70937e-113	3.42477e-112	-1.56893	5.57866	4.50722e-131	4.9554e-130	-1.50209	5.57663	1.1017e-120	1.21651e-119	-1.32806	5.64855	2.08149e-111	1.91272e-110	YES	YES	YES	YES	YES	23.03	23.57	10.67	10.64	9.24	10.05	9.13	8.27	8.43	9.12	10.47	9.86	AT1G20640.2	Plant regulator RWP-RK family protein		Plant regulator RWP-RK family protein; CONTAINS InterPro DOMAIN/s: Octicosapeptide/Phox/Bem1p (InterPro:IPR000270), Plant regulator RWP-RK (InterPro:IPR003035); BEST Arabidopsis thaliana protein match is: Plant regulator RWP-RK family protein (TAIR:AT1G76350.1); Has 35333 Blast hits to 34131 proteins in 2444 species: Archae - 798; Bacteria - 22429; Metazoa - 974; Fungi - 991; Plants - 531; Viruse…
Potri.002G023200.v4.1	C2H2	1.55801	1.81341	1.18282e-11	2.91206e-11	1.26224	1.66137	7.04495e-08	1.33261e-07	2.13317	2.31195	1.24138e-26	3.87066e-26	2.37496	2.51257	4.43292e-35	1.69825e-34	2.55905	2.70241	1.82438e-44	7.8542e-44	YES	YES	YES	YES	YES	1.75	2.03	6.72	4.79	4.4	5.34	9.28	9.05	11.45	9.33	12.16	12.4	AT1G75710.1	C2H2-like zinc finger protein		C2H2-like zinc finger protein; FUNCTIONS IN: sequence-specific DNA binding transcription factor activity, zinc ion binding, nucleic acid binding; LOCATED IN: intracellular; EXPRESSED IN: 22 plant structures; EXPRESSED DURING: 13 growth stages; CONTAINS InterPro DOMAIN/s: Zinc finger, C2H2-like (InterPro:IPR015880), Zinc finger, C2H2-type (InterPro:IPR007087); BEST Arabidopsis thaliana protein mat…
Potri.002G023400.v4.1	E2F/DP	-1.73994	3.16951	3.33579e-31	1.57428e-30	-1.55504	3.1827	3.60263e-29	1.42227e-28	-1.84348	3.17316	7.18226e-37	2.78891e-36	-1.77286	3.16452	2.76762e-34	1.04414e-33	-2.04997	3.12659	1.52509e-43	6.46621e-43	YES	YES	YES	YES	YES	8.31	9.04	2.56	2.86	3.79	2.58	3	2.33	2.93	2.44	2.33	2.26	AT1G47870.1	winged-helix DNA-binding transcription factor family protein	Member of the E2F transcription factors, (cell cycle genes), key components of the cyclin D/retinoblastoma/E2F pathway. AtE2Fc is regulated by a balance between gene expression and ubiquitin-proteasome proteolysis. AtE2Fc might play a role in cell division and during the transition from skotomorphogenesis to photomorphogenesis. E2Fc has been shown to interact with DPB in its nonphosphorylated for…	ATE2F2; CONTAINS InterPro DOMAIN/s: Winged helix-turn-helix transcription repressor DNA-binding (InterPro:IPR011991), Transcription factor E2F/dimerisation partner (TDP) (InterPro:IPR003316), E2F Family (InterPro:IPR015633); BEST Arabidopsis thaliana protein match is: E2F transcription factor 1 (TAIR:AT5G22220.3); Has 948 Blast hits to 896 proteins in 121 species: Archae - 0; Bacteria - 0; Metazo…
Potri.002G024700.v4.1	ARF	1.7759	6.1271	2.00894e-235	7.09814e-234	2.08994	6.42591	0	0	1.83595	6.23171	2.05599e-285	5.00777e-284	1.78299	6.18617	8.01963e-235	1.82147e-233	2.2077	6.56056	0	0	YES	YES	YES	YES	YES	11.58	10.86	39.6	40.45	52.27	50.53	44.15	44.67	41.52	40.68	54.05	59.2	AT1G19850.1	Transcriptional factor B3 family protein / auxin-responsive factor AUX/IAA-related	Encodes a transcription factor (IAA24) mediating embryo axis formation and vascular development. Similar to AUXIN RESPONSIVE FACTOR 1 (ARF1) shown to bind to auxin responsive elements (AREs), and to the maize transcriptional activator VIVIPAROUS 1( VP1). In situ hybridization shows expression in provascular tissue of embryos, the emerging shoot primordia, then is restricted to provascular tissue,…	MONOPTEROS (MP); FUNCTIONS IN: sequence-specific DNA binding transcription factor activity, promoter binding; INVOLVED IN: in 8 processes; LOCATED IN: nucleus, membrane; EXPRESSED IN: 21 plant structures; EXPRESSED DURING: 11 growth stages; CONTAINS InterPro DOMAIN/s: Aux/IAA-ARF-dimerisation (InterPro:IPR011525), Transcriptional factor B3 (InterPro:IPR003340), AUX/IAA protein (InterPro:IPR003311…
Potri.002G029400.v4.1	ERF	-4.96123	1.08628	3.61419e-28	1.57814e-27	-9.19955	0.963741	1.18468e-36	5.5341e-36	-9.13464	1.05511	9.45478e-36	3.588e-35	-9.15931	1.01928	1.76816e-36	6.95134e-36	-9.17321	1.03446	1.63859e-36	6.1264e-36	YES	YES	YES	YES	YES	7.57	7.56	0.22	0.25	0	0	0	0	0	0	0	0	AT1G75490.1	Integrase-type DNA-binding superfamily protein	encodes a member of the DREB subfamily A-2 of ERF/AP2 transcription factor family. The protein contains one AP2 domain. There are eight members in this subfamily including DREB2A AND DREB2B that are involved in response to drought.	Integrase-type DNA-binding superfamily protein; CONTAINS InterPro DOMAIN/s: DNA-binding, integrase-type (InterPro:IPR016177), Pathogenesis-related transcriptional factor/ERF, DNA-binding (InterPro:IPR001471); BEST Arabidopsis thaliana protein match is: Integrase-type DNA-binding superfamily protein (TAIR:AT5G18450.1); Has 5736 Blast hits to 5602 proteins in 247 species: Archae - 0; Bacteria - 2; …
Potri.002G038500.v4.1	MYB	-2.00665	5.56817	4.24272e-187	1.14342e-185	-1.90819	5.56659	4.94607e-188	1.04088e-186	-4.43715	5.3457	0	0	-3.91397	5.34678	0	0	-3.92607	5.36446	0	0	YES	YES	YES	YES	YES	137.45	141.27	35.76	35.96	39.94	39.48	8.26	5.72	10.73	8.64	8.79	11.31	AT2G31180.1	myb domain protein 14	Member of the R2R3 factor gene family.	myb domain protein 14 (MYB14); CONTAINS InterPro DOMAIN/s: SANT, DNA-binding (InterPro:IPR001005), Homeodomain-like (InterPro:IPR009057), Myb, DNA-binding (InterPro:IPR014778), HTH transcriptional regulator, Myb-type, DNA-binding (InterPro:IPR017930), Homeodomain-related (InterPro:IPR012287), Myb transcription factor (InterPro:IPR015495); BEST Arabidopsis thaliana protein match is: myb domain pro…
Potri.002G057200.v4.1	NAC	3.43575	1.61942	1.67381e-31	7.94553e-31	4.0912	2.31455	1.78776e-59	1.23098e-58	2.97003	1.29554	4.91563e-21	1.33403e-20	2.93025	1.26673	3.77808e-21	1.06314e-20	3.39675	1.70901	1.0977e-31	3.74711e-31	YES	YES	YES	YES	YES	0.56	1.13	8.4	11.13	17.12	14.54	7.75	7.13	7.22	6.72	10.42	9.74	AT2G43000.1	NAC domain containing protein 42		NAC domain containing protein 42 (NAC042); FUNCTIONS IN: sequence-specific DNA binding transcription factor activity; INVOLVED IN: multicellular organismal development, regulation of transcription; LOCATED IN: cellular_component unknown; EXPRESSED IN: 9 plant structures; EXPRESSED DURING: 6 growth stages; CONTAINS InterPro DOMAIN/s: No apical meristem (NAM) protein (InterPro:IPR003441); BEST Arab…
Potri.002G059100.v4.1	WRKY	2.02266	4.31812	3.68989e-85	4.26836e-84	1.8246	4.22889	1.71588e-72	1.4204e-71	2.50354	4.77895	3.54298e-167	4.99883e-166	2.28677	4.59813	9.26896e-126	1.06442e-124	1.98722	4.3921	6.34733e-94	5.00336e-93	YES	YES	YES	YES	YES	8.06	7.05	32.5	31.15	28.31	29.06	47.57	46.83	38.18	40.02	31.22	34.37	AT4G18170.1	WRKY DNA-binding protein 28	member of WRKY Transcription Factor; Group II-c	WRKY DNA-binding protein 28 (WRKY28); CONTAINS InterPro DOMAIN/s: DNA-binding WRKY (InterPro:IPR003657), Transcription factor, WRKY group IIc (InterPro:IPR017396); BEST Arabidopsis thaliana protein match is: WRKY DNA-binding protein 8 (TAIR:AT5G46350.1); Has 1807 Blast hits to 1807 proteins in 277 species: Archae - 0; Bacteria - 0; Metazoa - 736; Fungi - 347; Plants - 385; Viruses - 0; Other Euka…
Potri.002G065600.v4.1	ERF	-4.4463	8.62145	0	0	-5.30305	8.5934	0	0	-7.20236	8.60642	0	0	-6.29103	8.59907	0	0	-7.27122	8.61446	0	0	YES	YES	YES	YES	YES	425.91	424.19	21.26	19.22	11.14	11.99	3.37	3	5.24	6.35	2.92	3.09	AT2G33710.1	Integrase-type DNA-binding superfamily protein	encodes a member of the ERF (ethylene response factor) subfamily B-4 of ERF/AP2 transcription factor family. The protein contains one AP2 domain. There are 7 members in this subfamily.	Integrase-type DNA-binding superfamily protein; CONTAINS InterPro DOMAIN/s: DNA-binding, integrase-type (InterPro:IPR016177), Pathogenesis-related transcriptional factor/ERF, DNA-binding (InterPro:IPR001471); BEST Arabidopsis thaliana protein match is: Integrase-type DNA-binding superfamily protein (TAIR:AT5G61890.1); Has 6058 Blast hits to 5797 proteins in 256 species: Archae - 0; Bacteria - 2; …
Potri.002G100600.v4.1	HD-ZIP	-2.01384	4.39304	2.47209e-86	2.89801e-85	-1.77346	4.41366	1.17596e-80	1.06977e-79	-1.59461	4.51201	2.38453e-68	1.48404e-67	-1.81787	4.43762	8.71586e-80	6.45956e-79	-1.51376	4.53407	1.26917e-66	7.41934e-66	YES	YES	YES	YES	YES	35	36.29	9.28	9.02	9.84	12.49	13.91	12.06	10.24	11.23	14.4	13.09	AT4G40060.1	homeobox protein 16	Encodes a homeodomain leucine zipper class I (HD-Zip I) protein.	homeobox protein 16 (HB16); FUNCTIONS IN: sequence-specific DNA binding, transcription activator activity, sequence-specific DNA binding transcription factor activity; INVOLVED IN: in 6 processes; LOCATED IN: nucleus; EXPRESSED IN: 23 plant structures; EXPRESSED DURING: 13 growth stages; CONTAINS InterPro DOMAIN/s: Homeobox, conserved site (InterPro:IPR017970), Homeobox (InterPro:IPR001356), Home…
Potri.002G101900.v4.1	bHLH	2.16532	2.10723	2.04549e-23	7.78547e-23	1.46134	1.64314	1.08757e-09	2.25777e-09	2.25049	2.24541	1.12883e-27	3.60656e-27	2.09071	2.11669	3.19724e-23	9.50574e-23	1.92348	2.02358	1.1277e-18	2.83414e-18	YES	YES	YES	YES	YES	1.13	2.34	8.37	7.96	4.38	5.96	9.89	8.49	7.04	8.89	7.28	7.35	AT1G72210.1	basic helix-loop-helix (bHLH) DNA-binding superfamily protein		basic helix-loop-helix (bHLH) DNA-binding superfamily protein; FUNCTIONS IN: DNA binding, sequence-specific DNA binding transcription factor activity; INVOLVED IN: regulation of transcription; LOCATED IN: nucleus; CONTAINS InterPro DOMAIN/s: Helix-loop-helix DNA-binding domain (InterPro:IPR001092), Helix-loop-helix DNA-binding (InterPro:IPR011598); BEST Arabidopsis thaliana protein match is: basi…
Potri.002G105300.v4.1	bHLH	-3.27269	0.487401	1.71681e-13	4.59955e-13	-3.87843	0.373296	1.27088e-17	3.62772e-17	-3.03935	0.5224	2.06092e-13	4.4557e-13	-6.12005	0.354424	1.55842e-21	4.4341e-21	-4.7704	0.399965	2.23825e-19	5.72558e-19	YES	YES	YES	YES	YES	2.8	3.92	0.42	0.28	0.08	0.39	0.51	0.37	0	0.09	0.09	0.16	AT3G56770.1	basic helix-loop-helix (bHLH) DNA-binding superfamily protein		basic helix-loop-helix (bHLH) DNA-binding superfamily protein; FUNCTIONS IN: DNA binding, sequence-specific DNA binding transcription factor activity; INVOLVED IN: response to chitin, regulation of transcription; LOCATED IN: nucleus; CONTAINS InterPro DOMAIN/s: Helix-loop-helix DNA-binding domain (InterPro:IPR001092), Helix-loop-helix DNA-binding (InterPro:IPR011598); BEST Arabidopsis thaliana pr…
Potri.002G108400.v4.1	bHLH	1.81927	6.78785	0	0	1.65929	6.70829	8.37893e-289	2.88898e-287	1.34123	6.48627	6.10953e-182	9.35289e-181	2.5117	7.40272	0	0	1.38424	6.5441	1.37818e-209	2.38553e-208	YES	YES	YES	YES	YES	67.39	71.21	247.24	260.39	235.2	234.19	192.42	193.81	412.94	424.31	199	199.57	AT5G65640.1	beta HLH protein 93		beta HLH protein 93 (bHLH093); FUNCTIONS IN: DNA binding, sequence-specific DNA binding transcription factor activity; INVOLVED IN: regulation of transcription; LOCATED IN: nucleus; EXPRESSED IN: 22 plant structures; EXPRESSED DURING: 13 growth stages; CONTAINS InterPro DOMAIN/s: Helix-loop-helix DNA-binding domain (InterPro:IPR001092), Helix-loop-helix DNA-binding (InterPro:IPR011598); BEST Arab…
Potri.002G110800.v4.1	GATA	-1.02951	6.04966	7.58193e-79	8.05301e-78	-1.26771	5.97115	1.03745e-121	1.40571e-120	-1.49673	5.95149	2.58982e-163	3.55751e-162	-1.44029	5.94821	5.522e-139	7.13047e-138	-1.04456	6.09207	1.47016e-93	1.15307e-92	YES	YES	YES	YES	YES	73.56	76.47	39.79	36.47	33.1	33.82	29.81	28.89	28.65	30.12	38.91	40.85	AT3G21175.2	ZIM-like 1	member of a novel family of plant-specific GATA-type transcription factors.	ZIM-like 1 (ZML1); FUNCTIONS IN: sequence-specific DNA binding, zinc ion binding, sequence-specific DNA binding transcription factor activity; INVOLVED IN: regulation of transcription, DNA-dependent; EXPRESSED IN: 23 plant structures; EXPRESSED DURING: 13 growth stages; CONTAINS InterPro DOMAIN/s: Zinc finger, NHR/GATA-type (InterPro:IPR013088), Tify (InterPro:IPR010399), Zinc finger, GATA-type (…
Potri.002G113400.v4.1	HD-ZIP	1.50339	3.9548	1.01272e-41	6.05471e-41	1.69212	4.15799	4.16884e-60	2.90415e-59	1.7728	4.21997	2.56039e-68	1.59222e-67	2.12969	4.50155	1.03259e-106	1.00126e-105	1.35097	3.93873	3.22196e-37	1.22075e-36	YES	YES	YES	YES	YES	10.78	14.13	36.05	37.44	40.57	45.96	48.43	45.37	57.81	57.96	36.26	34.1	AT4G37790.1	Homeobox-leucine zipper protein family	Encodes homeobox protein HAT22, member of the HD-Zip II family.	HAT22; FUNCTIONS IN: sequence-specific DNA binding transcription factor activity; INVOLVED IN: regulation of transcription, DNA-dependent, response to cytokinin stimulus; LOCATED IN: nucleus; EXPRESSED IN: 22 plant structures; EXPRESSED DURING: 13 growth stages; CONTAINS InterPro DOMAIN/s: Homeobox, conserved site (InterPro:IPR017970), Homeobox (InterPro:IPR001356), Homeodomain-like (InterPro:IPR…
Potri.002G113700.v4.1	MYB	-1.27534	2.68645	4.83814e-14	1.32495e-13	-2.49289	2.38937	2.22206e-37	1.05286e-36	-1.86861	2.57048	1.27189e-25	3.87593e-25	-2.16278	2.48696	1.92855e-30	6.73136e-30	-1.27109	2.71939	3.29537e-15	7.48487e-15	YES	YES	YES	YES	YES	8.88	9.22	3.93	3.82	1.39	2.04	2.97	2.48	2	2.3	4.44	3.82	AT5G65790.1	myb domain protein 68	Encodes a putative MYB transcription factor.	myb domain protein 68 (MYB68); CONTAINS InterPro DOMAIN/s: SANT, DNA-binding (InterPro:IPR001005), Homeodomain-like (InterPro:IPR009057), Myb, DNA-binding (InterPro:IPR014778), HTH transcriptional regulator, Myb-type, DNA-binding (InterPro:IPR017930), Homeodomain-related (InterPro:IPR012287), Myb transcription factor (InterPro:IPR015495); BEST Arabidopsis thaliana protein match is: myb domain pro…
Potri.002G114800.v4.1	AP2	1.49267	3.44896	4.20101e-30	1.92154e-29	2.01393	3.91447	1.4468e-68	1.13789e-67	2.4273	4.24806	1.90969e-114	1.85094e-113	1.64196	3.62154	2.00337e-40	8.44556e-40	2.91106	4.70374	2.71599e-201	4.43041e-200	YES	YES	YES	YES	YES	2.28	3.01	7.61	7.99	11.3	11.81	16.17	15.53	8.79	8.88	23.07	20.82	AT4G37750.1	Integrase-type DNA-binding superfamily protein	ANT is required for control of cell proliferation and encodes a putative transcriptional regulator similar to AP2. Loss of function alleles have reduced fertility, abnormal ovules and abnormal lateral organs. Expressed specifically in the chalaza and in floral organ primordia.	AINTEGUMENTA (ANT); CONTAINS InterPro DOMAIN/s: DNA-binding, integrase-type (InterPro:IPR016177), Pathogenesis-related transcriptional factor/ERF, DNA-binding (InterPro:IPR001471); BEST Arabidopsis thaliana protein match is: Integrase-type DNA-binding superfamily protein (TAIR:AT1G72570.1); Has 7251 Blast hits to 5191 proteins in 264 species: Archae - 0; Bacteria - 9; Metazoa - 18; Fungi - 8; Pla…
Potri.002G124000.v4.1	ERF	-1.11916	5.53686	4.71096e-69	4.4099e-68	-1.57965	5.39491	2.07807e-120	2.78156e-119	-2.44296	5.27343	1.11746e-220	2.08917e-219	-2.19205	5.2927	2.65051e-181	4.48151e-180	-2.11194	5.329	2.65207e-191	4.08517e-190	YES	YES	YES	YES	YES	135.17	148.43	71.08	63.4	48.71	52.63	29.67	27.2	29.58	36.09	37.02	35.66	AT1G46768.1	related to AP2 1	encodes a member of the DREB subfamily A-5 of ERF/AP2 transcription factor family (RAP2.1). The protein contains one AP2 domain. There are 16 members in this subfamily including RAP2.9 and RAP2.10.	related to AP2 1 (RAP2.1); CONTAINS InterPro DOMAIN/s: DNA-binding, integrase-type (InterPro:IPR016177), Pathogenesis-related transcriptional factor/ERF, DNA-binding (InterPro:IPR001471); BEST Arabidopsis thaliana protein match is: related to AP2 10 (TAIR:AT4G36900.1); Has 5681 Blast hits to 5559 proteins in 243 species: Archae - 0; Bacteria - 0; Metazoa - 0; Fungi - 0; Plants - 5675; Viruses - 0…
Potri.002G124800.v4.1	HSF	1.2462	3.36926	7.66548e-21	2.68422e-20	1.37214	3.51393	4.70231e-28	1.80624e-27	1.93564	3.94109	1.78492e-65	1.06963e-64	1.62793	3.70464	1.09445e-41	4.72551e-41	2.06052	4.07627	1.47861e-81	1.02104e-80	YES	YES	YES	YES	YES	6.38	5.1	14.45	13.75	16.3	15.54	25.44	22.87	20.35	17.09	27.43	25.09	AT1G46264.1	heat shock transcription factor B4	Encodes SCHIZORIZA, a member of Heat Shock Transcription Factor (Hsf) family. Functions as a nuclear factor regulating asymmetry of stem cell divisions.	heat shock transcription factor B4 (HSFB4); FUNCTIONS IN: DNA binding, sequence-specific DNA binding transcription factor activity; INVOLVED IN: asymmetric cell division; LOCATED IN: nucleus; EXPRESSED IN: 17 plant structures; EXPRESSED DURING: 8 growth stages; CONTAINS InterPro DOMAIN/s: Winged helix-turn-helix transcription repressor DNA-binding (InterPro:IPR011991), Heat shock factor (HSF)-typ…
Potri.002G129800.v4.1	B3	1.51089	0.969687	1.12248e-06	2.12018e-06	1.73158	1.18568	8.50282e-10	1.77423e-09	1.64338	1.12157	2.46243e-08	4.35926e-08	1.78279	1.22539	3.2256e-10	6.28964e-10	1.99809	1.4218	2.86137e-13	6.07857e-13	YES	YES	YES	YES	YES	1.13	0.67	3.38	1.86	3.3	3.1	3.2	2.97	3.88	2.61	3.94	3.93	AT4G33280.1	AP2/B3-like transcriptional factor family protein		AP2/B3-like transcriptional factor family protein; FUNCTIONS IN: DNA binding, sequence-specific DNA binding transcription factor activity; INVOLVED IN: regulation of transcription, DNA-dependent; LOCATED IN: vacuole; CONTAINS InterPro DOMAIN/s: Transcriptional factor B3 (InterPro:IPR003340); BEST Arabidopsis thaliana protein match is: AP2/B3-like transcriptional factor family protein (TAIR:AT3G18…
Potri.002G143800.v4.1	C2H2	-1.2462	1.59096	5.54744e-07	1.06816e-06	-1.09208	1.61447	3.19946e-06	5.50467e-06	-1.16601	1.64347	1.30958e-06	2.13359e-06	-1.93289	1.4296	2.99069e-13	6.57148e-13	-2.03542	1.42998	5.34206e-14	1.16311e-13	YES	YES	YES	YES	YES	3.91	3.47	1.44	1.79	1.88	1.82	1.53	2.09	0.72	1.35	1.08	0.89	AT3G60580.1	C2H2-like zinc finger protein		C2H2-like zinc finger protein; FUNCTIONS IN: sequence-specific DNA binding transcription factor activity, zinc ion binding, nucleic acid binding; INVOLVED IN: regulation of transcription; LOCATED IN: intracellular; EXPRESSED IN: 7 plant structures; EXPRESSED DURING: M germinated pollen stage, 4 anthesis, petal differentiation and expansion stage; CONTAINS InterPro DOMAIN/s: Zinc finger, C2H2-like…
Potri.002G153500.v4.1	ERF	-3.73047	1.03842	7.32741e-22	2.64745e-21	-2.80853	1.05713	8.49784e-19	2.52332e-18	-3.40614	1.07431	2.08644e-21	5.71998e-21	-4.98053	0.95992	1.40528e-28	4.70686e-28	-5.00759	0.975079	1.03281e-28	3.33114e-28	YES	YES	YES	YES	YES	4.7	5.19	0.32	0.44	0.38	1.11	0.57	0.43	0.07	0.25	0.17	0.15	AT5G19790.1	related to AP2 11	encodes a member of the ERF (ethylene response factor) subfamily B-6 of ERF/AP2 transcription factor family (RAP2.11). The protein contains one AP2 domain. There are 12 members in this subfamily including RAP2.11.	related to AP2 11 (RAP2.11); FUNCTIONS IN: DNA binding, sequence-specific DNA binding transcription factor activity; INVOLVED IN: regulation of transcription, DNA-dependent; LOCATED IN: nucleus; EXPRESSED IN: root hair, epidermis, primary root differentiation zone; CONTAINS InterPro DOMAIN/s: DNA-binding, integrase-type (InterPro:IPR016177), Pathogenesis-related transcriptional factor/ERF, DNA-bi…
Potri.002G154100.v4.1	NAC	1.59394	0.170239	5.48402e-05	9.24955e-05	3.4375	1.71922	9.85938e-33	4.23983e-32	4.01112	2.22007	1.35712e-54	7.07969e-54	4.41583	2.60295	4.35001e-76	3.10003e-75	4.33343	2.56835	3.21052e-72	1.99647e-71	YES	YES	YES	YES	YES	0.32	0.22	0.62	1.09	3.6	2.68	4.78	4.83	5.72	6.53	5.73	6.14	AT1G33060.1	NAC 014		NAC 014 (NAC014); FUNCTIONS IN: sequence-specific DNA binding transcription factor activity; INVOLVED IN: multicellular organismal development, regulation of transcription; LOCATED IN: cellular_component unknown; EXPRESSED IN: 14 plant structures; EXPRESSED DURING: 8 growth stages; CONTAINS InterPro DOMAIN/s: No apical meristem (NAM) protein (InterPro:IPR003441); BEST Arabidopsis thaliana protein…
Potri.002G173900.v4.1	MYB	6.17159	3.30616	2.86195e-152	6.00931e-151	6.46143	3.69344	6.22991e-196	1.36822e-194	7.8338	5.02514	0	0	6.99853	4.20537	7.6089e-286	2.18286e-284	7.48164	4.72206	0	0	YES	YES	YES	YES	YES	0.15	0.56	28.61	26.64	32.4	37.37	92.64	93.02	50.61	49.47	75.25	70.33	AT3G13540.1	myb domain protein 5	Encodes a member of the MYB family of transcriptional regulators. MYB5 act as a negative regulator of trichome branching and play a role in the correct formation of the seed coat and possibly the formation the underlying endosperm layers. Loss of function mutations have defects in seed coat mucilage and columella cells as well as trichome defects (smaller and reduced number of branches).	myb domain protein 5 (MYB5); CONTAINS InterPro DOMAIN/s: SANT, DNA-binding (InterPro:IPR001005), Homeodomain-like (InterPro:IPR009057), Myb, DNA-binding (InterPro:IPR014778), HTH transcriptional regulator, Myb-type, DNA-binding (InterPro:IPR017930), Homeodomain-related (InterPro:IPR012287), Myb transcription factor (InterPro:IPR015495); BEST Arabidopsis thaliana protein match is: myb domain prote…
Potri.002G176300.v4.1	HD-ZIP	-2.02501	8.13211	0	0	-2.66594	8.02726	0	0	-2.74159	8.05685	0	0	-3.86009	7.93543	0	0	-2.85097	8.05155	0	0	YES	YES	YES	YES	YES	501.12	512.17	126.3	132.28	83.47	87.75	87.47	79.24	35.46	38.63	75.62	78.64	AT2G46680.1	homeobox 7	encodes a putative transcription factor that contains a homeodomain closely linked to a leucine zipper motif. Transcript is detected in all tissues examined. Is transcriptionally regulated in an ABA-dependent manner and may act in a signal transduction pathway which mediates a drought response.	homeobox 7 (HB-7); FUNCTIONS IN: transcription activator activity, sequence-specific DNA binding transcription factor activity; INVOLVED IN: response to water deprivation, abscisic acid mediated signaling pathway, regulation of transcription, DNA-dependent, response to abscisic acid stimulus; LOCATED IN: nucleus; EXPRESSED IN: 21 plant structures; EXPRESSED DURING: 6 growth stages; CONTAINS Inter…
Potri.002G248500.v4.1	bHLH	2.29662	4.5133	1.39554e-119	2.30583e-118	2.34829	4.62927	3.79758e-140	5.8935e-139	2.92009	5.1138	2.41327e-257	5.24488e-256	3.07559	5.25363	5.10617e-286	1.46666e-284	2.9419	5.17298	6.13303e-275	1.40647e-273	YES	YES	YES	YES	YES	5.11	4.89	24.31	26.88	26.73	27.99	41.2	42.56	46.21	43.32	41.66	42.52	AT3G07340.1	basic helix-loop-helix (bHLH) DNA-binding superfamily protein		basic helix-loop-helix (bHLH) DNA-binding superfamily protein; FUNCTIONS IN: DNA binding, sequence-specific DNA binding transcription factor activity; INVOLVED IN: regulation of transcription; LOCATED IN: nucleus, chloroplast; EXPRESSED IN: 22 plant structures; EXPRESSED DURING: 11 growth stages; CONTAINS InterPro DOMAIN/s: Helix-loop-helix DNA-binding domain (InterPro:IPR001092), Helix-loop-heli…
Potri.003G036900.v4.1	C2H2	1.23006	0.23953	0.00116904	0.00176757	1.35927	0.372408	0.000132458	0.000204876	2.07537	0.891379	3.59679e-10	6.89857e-10	2.95636	1.61258	6.07377e-26	1.91661e-25	1.85031	0.757088	4.78128e-08	8.26694e-08	YES	YES	YES	YES	YES	0.4	0.38	0.96	0.96	1.09	1.09	1.98	1.7	3.69	2.8	1.55	1.57	AT1G55110.1	indeterminate(ID)-domain 7		indeterminate(ID)-domain 7 (IDD7); FUNCTIONS IN: sequence-specific DNA binding transcription factor activity, zinc ion binding, nucleic acid binding; INVOLVED IN: regulation of transcription; LOCATED IN: intracellular; EXPRESSED IN: 22 plant structures; EXPRESSED DURING: 13 growth stages; CONTAINS InterPro DOMAIN/s: Zinc finger, C2H2-like (InterPro:IPR015880), Zinc finger, C2H2-type (InterPro:IPR…
Potri.003G069700.v4.1	C3H	1.44834	2.02537	5.54803e-12	1.38893e-11	1.21375	1.91736	9.44678e-09	1.87095e-08	1.67292	2.24981	1.3263e-17	3.26064e-17	1.58404	2.18291	1.70609e-15	4.05198e-15	1.14837	1.90736	9.8239e-08	1.67504e-07	YES	YES	YES	YES	YES	1.96	2.14	6.42	5.19	4.92	5.31	7.36	7.1	6.38	6.71	5.55	4.48	AT5G66840.1	SAP domain-containing protein		SAP domain-containing protein; FUNCTIONS IN: DNA binding, nucleic acid binding; LOCATED IN: nucleus; CONTAINS InterPro DOMAIN/s: DNA-binding SAP (InterPro:IPR003034); Has 1807 Blast hits to 1807 proteins in 277 species: Archae - 0; Bacteria - 0; Metazoa - 736; Fungi - 347; Plants - 385; Viruses - 0; Other Eukaryotes - 339 (source: NCBI BLink).
Potri.003G071700.v4.1	ERF	-1.10906	9.19297	5.81154e-253	2.24164e-251	-1.59571	9.06789	0	0	-1.77997	9.05661	0	0	-1.82285	9.03353	0	0	-1.34766	9.18042	0	0	YES	YES	YES	YES	YES	425.48	441.44	206.8	211.62	154.9	153.55	142.39	137.04	128.84	131.9	187.1	186.04	AT1G53910.2	related to AP2 12	encodes a member of the ERF (ethylene response factor) subfamily B-2 of ERF/AP2 transcription factor family (RAP2.12). The protein contains one AP2 domain. There are 5 members in this subfamily including RAP2.2 AND RAP2.12.	related to AP2 12 (RAP2.12); FUNCTIONS IN: DNA binding, sequence-specific DNA binding transcription factor activity; INVOLVED IN: regulation of transcription, DNA-dependent; LOCATED IN: nucleus; EXPRESSED IN: 23 plant structures; EXPRESSED DURING: 14 growth stages; CONTAINS InterPro DOMAIN/s: DNA-binding, integrase-type (InterPro:IPR016177), Pathogenesis-related transcriptional factor/ERF, DNA-bi…
Potri.003G074400.v4.1	bHLH	1.04806	2.84239	2.08929e-11	5.07827e-11	1.6084	3.29522	1.45186e-32	6.22033e-32	1.56958	3.26671	4.82462e-30	1.61906e-29	1.52624	3.23326	1.70916e-27	5.58798e-27	1.31598	3.11359	1.76792e-20	4.65988e-20	YES	YES	YES	YES	YES	5.46	5.28	11.6	11.46	17.69	17.46	18.31	16.79	16.58	16.21	16.54	12.98	AT3G47640.3	basic helix-loop-helix (bHLH) DNA-binding superfamily protein	Encodes POPEYE (PYE), a bHLH transcription factor regulating response to iron deficiency in Arabidopsis roots.	POPEYE (PYE); FUNCTIONS IN: DNA binding, sequence-specific DNA binding transcription factor activity; INVOLVED IN: cellular response to iron ion starvation, iron ion homeostasis, regulation of transcription; LOCATED IN: nucleus, chloroplast; EXPRESSED IN: 23 plant structures; EXPRESSED DURING: 13 growth stages; CONTAINS InterPro DOMAIN/s: Helix-loop-helix DNA-binding domain (InterPro:IPR001092), …
Potri.003G092200.v4.1	bHLH	-1.18943	8.17709	2.14285e-238	7.69091e-237	-1.72552	8.04021	0	0	-2.43612	7.9406	0	0	-2.3246	7.9429	0	0	-2.45466	7.94645	0	0	YES	YES	YES	YES	YES	191.84	197.1	88.36	89.23	63.88	62.64	40.31	39.28	39.04	43.75	38.54	39.13	AT1G32640.1	Basic helix-loop-helix (bHLH) DNA-binding family protein	Encodes a MYC-related transcriptional activator with a typical DNA binding domain of a basic helix-loop-helix leucine zipper motif. Binds to an extended G-Box promoter motif. Its transcription is induced by dehydration stress and ABA treatment. Negative regulator of blue lightmediated photomorphogenic growth and blue and far-red-lightregulated gene expression. Positive regulator of lateral root f…	MYC2; FUNCTIONS IN: DNA binding, transcription activator activity, sequence-specific DNA binding transcription factor activity; INVOLVED IN: in 13 processes; LOCATED IN: nucleus; EXPRESSED IN: 26 plant structures; EXPRESSED DURING: 13 growth stages; CONTAINS InterPro DOMAIN/s: Helix-loop-helix DNA-binding domain (InterPro:IPR001092), Helix-loop-helix DNA-binding (InterPro:IPR011598); BEST Arabido…
Potri.003G122400.v4.1	GRAS	2.31846	2.39017	2.93469e-31	1.38672e-30	2.96614	3.02515	5.33402e-68	4.16546e-67	3.34408	3.34606	4.35691e-96	3.63184e-95	3.3033	3.31231	1.46721e-91	1.22761e-90	3.07402	3.14856	5.31089e-76	3.45811e-75	YES	YES	YES	YES	YES	0.67	0.83	3.82	3.99	6.19	6.45	9.01	7.89	7.23	8.62	6.93	6.93	AT1G63100.1	GRAS family transcription factor		GRAS family transcription factor; CONTAINS InterPro DOMAIN/s: Transcription factor GRAS (InterPro:IPR005202); BEST Arabidopsis thaliana protein match is: GRAS family transcription factor (TAIR:AT3G54220.1); Has 2506 Blast hits to 2453 proteins in 309 species: Archae - 0; Bacteria - 4; Metazoa - 16; Fungi - 0; Plants - 2441; Viruses - 0; Other Eukaryotes - 45 (source: NCBI BLink).
Potri.003G128000.v4.1	bHLH	1.53481	2.75954	2.72479e-20	9.39799e-20	1.80118	3.0262	4.86388e-33	2.10608e-32	1.81054	3.02894	7.59736e-33	2.71333e-32	2.14618	3.29613	6.25324e-50	3.09547e-49	2.11729	3.31089	1.55497e-50	7.35881e-50	YES	YES	YES	YES	YES	1.5	1.39	4.22	4.5	5.28	5.55	5.11	6.15	6.9	6.7	6.25	7.44	AT5G41315.1	basic helix-loop-helix (bHLH) DNA-binding superfamily protein	encodes a basic helix loop helix domain protein that interacts with GL1 in trichome development.	GLABROUS 3 (GL3); CONTAINS InterPro DOMAIN/s: Helix-loop-helix DNA-binding domain (InterPro:IPR001092), Helix-loop-helix DNA-binding (InterPro:IPR011598); BEST Arabidopsis thaliana protein match is: basic helix-loop-helix (bHLH) DNA-binding superfamily protein (TAIR:AT1G63650.3); Has 30201 Blast hits to 17322 proteins in 780 species: Archae - 12; Bacteria - 1396; Metazoa - 17338; Fungi - 3422; Pl…
Potri.003G132000.v4.1	MYB	-1.57928	3.07571	2.04321e-25	8.21005e-25	-2.3169	2.8859	6.68259e-47	3.76271e-46	-1.90081	3.03052	3.67824e-35	1.37975e-34	-3.05643	2.82619	4.14994e-61	2.42059e-60	-3.98012	2.76753	1.62685e-81	1.12275e-80	YES	YES	YES	YES	YES	15.06	14.65	5.39	4.89	3.14	3.24	4.69	4.04	1.53	2.28	0.86	1.18	AT1G63910.1	myb domain protein 103	member of MYB3R- and R2R3- type MYB- encoding genes	myb domain protein 103 (AtMYB103); CONTAINS InterPro DOMAIN/s: SANT, DNA-binding (InterPro:IPR001005), Homeodomain-like (InterPro:IPR009057), Myb, DNA-binding (InterPro:IPR014778), HTH transcriptional regulator, Myb-type, DNA-binding (InterPro:IPR017930), Homeodomain-related (InterPro:IPR012287), Myb transcription factor (InterPro:IPR015495); BEST Arabidopsis thaliana protein match is: myb domain…
Potri.003G139300.v4.1	ERF	-5.38964	3.08803	2.6565e-114	4.17668e-113	-3.51086	3.10752	3.9087e-93	4.09794e-92	-3.97794	3.15308	4.29301e-100	3.70525e-99	-3.62483	3.14558	8.58739e-92	7.19526e-91	-4.13508	3.1295	4.08855e-108	3.66395e-107	YES	YES	YES	YES	YES	16.1	15.96	0.45	0.32	2.07	0.95	0.82	1.43	1.38	1.37	0.78	1.19	AT1G64380.1	Integrase-type DNA-binding superfamily protein	encodes a member of the DREB subfamily A-6 of ERF/AP2 transcription factor family. The protein contains one AP2 domain. There are 8 members in this subfamily including RAP2.4.	Integrase-type DNA-binding superfamily protein; CONTAINS InterPro DOMAIN/s: DNA-binding, integrase-type (InterPro:IPR016177), Pathogenesis-related transcriptional factor/ERF, DNA-binding (InterPro:IPR001471); BEST Arabidopsis thaliana protein match is: related to AP2 4 (TAIR:AT1G78080.1); Has 5953 Blast hits to 5757 proteins in 257 species: Archae - 0; Bacteria - 6; Metazoa - 0; Fungi - 0; Plants…
Potri.003G144300.v4.1	MYB	2.4313	1.09777	1.31549e-14	3.69109e-14	2.73895	1.43574	4.11678e-21	1.31385e-20	3.67761	2.24157	7.54373e-51	3.71505e-50	3.93274	2.48471	2.38079e-63	1.43267e-62	4.52704	3.07765	5.00199e-107	4.44189e-106	YES	YES	YES	YES	YES	1.51	0.58	4.92	6.73	7.04	7.76	14.32	14.8	18.27	15.06	27.12	25.58	AT1G22640.1	myb domain protein 3	MYB-type transcription factor (MYB3) that represses phenylpropanoid biosynthesis gene expression	myb domain protein 3 (MYB3); CONTAINS InterPro DOMAIN/s: SANT, DNA-binding (InterPro:IPR001005), Homeodomain-like (InterPro:IPR009057), Myb, DNA-binding (InterPro:IPR014778), HTH transcriptional regulator, Myb-type, DNA-binding (InterPro:IPR017930), Homeodomain-related (InterPro:IPR012287), Myb transcription factor (InterPro:IPR015495); BEST Arabidopsis thaliana protein match is: myb domain prote…
Potri.003G147300.v4.1	bHLH	-2.27843	3.13512	1.09182e-46	7.2003e-46	-4.95809	2.8532	2.06378e-108	2.50355e-107	-6.93384	2.90423	1.22656e-120	1.25811e-119	-6.42553	2.87515	1.39188e-117	1.49217e-116	-6.70415	2.88783	8.78498e-125	8.94326e-124	YES	YES	YES	YES	YES	10.45	11.63	2.48	2.23	0.38	0.37	0.09	0.1	0.12	0.14	0	0.21	AT4G17880.1	Basic helix-loop-helix (bHLH) DNA-binding family protein		Basic helix-loop-helix (bHLH) DNA-binding family protein; FUNCTIONS IN: DNA binding, sequence-specific DNA binding transcription factor activity; INVOLVED IN: regulation of transcription; LOCATED IN: nucleus; EXPRESSED IN: 22 plant structures; EXPRESSED DURING: 13 growth stages; CONTAINS InterPro DOMAIN/s: Helix-loop-helix DNA-binding domain (InterPro:IPR001092), Helix-loop-helix DNA-binding (Int…
Potri.003G149700.v4.1	NAC	1.23303	1.40771	2.43046e-06	4.50682e-06	1.41685	1.58811	5.74414e-09	1.15042e-08	1.34952	1.54362	6.50677e-08	1.13011e-07	3.27727	3.1044	8.79186e-79	6.45293e-78	3.70322	3.53196	2.80319e-122	2.78966e-121	YES	YES	YES	YES	YES	1.98	1.78	5.18	3.95	5.7	5.08	4.75	5.84	18.95	19.8	26.9	27.1	AT2G43000.1	NAC domain containing protein 42		NAC domain containing protein 42 (NAC042); FUNCTIONS IN: sequence-specific DNA binding transcription factor activity; INVOLVED IN: multicellular organismal development, regulation of transcription; LOCATED IN: cellular_component unknown; EXPRESSED IN: 9 plant structures; EXPRESSED DURING: 6 growth stages; CONTAINS InterPro DOMAIN/s: No apical meristem (NAM) protein (InterPro:IPR003441); BEST Arab…
Potri.003G151000.v4.1	ERF	-1.7354	5.75374	9.502e-165	2.18277e-163	-5.23932	5.37888	0	0	-5.79704	5.43672	0	0	-4.33851	5.45395	0	0	-3.77518	5.50526	0	0	YES	YES	YES	YES	YES	156.44	157.6	48.08	49.45	4.34	4.53	2.65	3.53	7.63	8.78	14.32	11.13	AT5G07580.1	Integrase-type DNA-binding superfamily protein	encodes a member of the ERF (ethylene response factor) subfamily B-3 of ERF/AP2 transcription factor family. The protein contains one AP2 domain. There are 18 members in this subfamily including ATERF-1, ATERF-2, AND ATERF-5.	Integrase-type DNA-binding superfamily protein; CONTAINS InterPro DOMAIN/s: DNA-binding, integrase-type (InterPro:IPR016177), Pathogenesis-related transcriptional factor/ERF, DNA-binding (InterPro:IPR001471); BEST Arabidopsis thaliana protein match is: Integrase-type DNA-binding superfamily protein (TAIR:AT5G61590.1); Has 5961 Blast hits to 5673 proteins in 249 species: Archae - 0; Bacteria - 0; …
Potri.003G161000.v4.1	ERF	5.58043	1.12539	3.52794e-34	1.77877e-33	6.72722	2.31797	8.61091e-80	7.76927e-79	5.89274	1.49441	4.52472e-43	1.96021e-42	5.94207	1.54734	5.42424e-46	2.52185e-45	4.6922	0.429374	2.2186e-19	5.67666e-19	YES	YES	YES	YES	YES	0.06	0.11	4.96	3.77	9.86	10.13	5.97	5.57	5.48	6.02	3.06	1.96	AT1G28160.1	Integrase-type DNA-binding superfamily protein	encodes a member of the ERF (ethylene response factor) subfamily B-1 of ERF/AP2 transcription factor family. The protein contains one AP2 domain. There are 15 members in this subfamily including ATERF-3, ATERF-4, ATERF-7, and leafy petiole.	Integrase-type DNA-binding superfamily protein; CONTAINS InterPro DOMAIN/s: DNA-binding, integrase-type (InterPro:IPR016177), Pathogenesis-related transcriptional factor/ERF, DNA-binding (InterPro:IPR001471); BEST Arabidopsis thaliana protein match is: Integrase-type DNA-binding superfamily protein (TAIR:AT5G13910.1); Has 5516 Blast hits to 5465 proteins in 246 species: Archae - 0; Bacteria - 0; …
Potri.003G162500.v4.1	ERF	2.34111	6.31367	0	0	2.45466	6.46332	0	0	2.24443	6.29325	0	0	2.06443	6.14325	5.86907e-301	1.78828e-299	1.75427	5.93318	6.34993e-223	1.16702e-221	YES	YES	YES	YES	YES	34.08	30.4	168.92	169.57	187.36	191.11	164.85	171.1	146.68	138.39	120.58	118.33	AT5G13330.1	related to AP2 6l	encodes a member of the ERF (ethylene response factor) subfamily B-4 of ERF/AP2 transcription factor family. The protein contains one AP2 domain. There are 7 members in this subfamily.	related to AP2 6l (Rap2.6L); FUNCTIONS IN: DNA binding, sequence-specific DNA binding transcription factor activity; INVOLVED IN: regulation of transcription, DNA-dependent; LOCATED IN: nucleus; EXPRESSED IN: 11 plant structures; EXPRESSED DURING: LP.04 four leaves visible, 4 anthesis, C globular stage, petal differentiation and expansion stage, E expanded cotyledon stage; CONTAINS InterPro DOMAI…
Potri.003G166500.v4.1	NAC	-2.12364	7.80903	0	0	-2.31596	7.7741	0	0	-2.70435	7.75632	0	0	-2.5765	7.75768	0	0	-2.20474	7.84232	0	0	YES	YES	YES	YES	YES	303.43	304.64	72.15	72.88	62.27	68.81	54.75	48.12	52.07	56.32	71.2	73.45	AT5G13180.1	NAC domain containing protein 83	Encodes a NAC domain transcription factor that interacts with VND7 and negatively regulates xylem vessel formation.	NAC domain containing protein 83 (NAC083); CONTAINS InterPro DOMAIN/s: No apical meristem (NAM) protein (InterPro:IPR003441); BEST Arabidopsis thaliana protein match is: NAC domain containing protein 41 (TAIR:AT2G33480.1); Has 1807 Blast hits to 1807 proteins in 277 species: Archae - 0; Bacteria - 0; Metazoa - 736; Fungi - 347; Plants - 385; Viruses - 0; Other Eukaryotes - 339 (source: NCBI BLink…
Potri.003G169400.v4.1	SBP	2.1703	3.64775	1.67221e-62	1.42022e-61	1.37776	3.10767	2.78819e-22	9.19998e-22	1.70794	3.35396	1.67769e-36	6.46414e-36	2.14055	3.69305	1.03764e-64	6.38772e-64	2.11762	3.71108	1.42616e-66	8.3267e-66	YES	YES	YES	YES	YES	3.68	3.25	16.05	16.37	10.09	9.25	13.15	11.83	15.91	16.55	17.08	15.91	AT5G50570.2	Squamosa promoter-binding protein-like (SBP domain) transcription factor family protein		Squamosa promoter-binding protein-like (SBP domain) transcription factor family protein; FUNCTIONS IN: DNA binding, sequence-specific DNA binding transcription factor activity; INVOLVED IN: regulation of transcription; LOCATED IN: nucleus; CONTAINS InterPro DOMAIN/s: Transcription factor, SBP-box (InterPro:IPR004333); BEST Arabidopsis thaliana protein match is: Squamosa promoter-binding protein-l…
Potri.003G169600.v4.1	MIKC_MADS	-1.96717	4.13288	1.42394e-70	1.35869e-69	-2.9901	3.93328	4.79985e-128	6.83124e-127	-3.72075	3.93961	2.97851e-158	3.95227e-157	-3.48113	3.92821	1.05994e-148	1.4625e-147	-5.51153	3.85101	1.17866e-219	2.13284e-218	YES	YES	YES	YES	YES	36.89	42.36	11.05	9.91	6.28	4.42	2.52	4.12	4.35	3.08	0.69	1.18	AT1G24260.1	K-box region and MADS-box transcription factor family protein	Member of the MADs box transcription factor family. SEP3 is redundant with SEP1 and 2. Flowers of SEP1/2/3 triple mutants show a conversion of petals and stamens to sepals.SEP3 forms heterotetrameric complexes with other MADS box family members and binds to the CArG box motif.	SEPALLATA3 (SEP3); FUNCTIONS IN: protein binding, DNA binding, sequence-specific DNA binding transcription factor activity; INVOLVED IN: in 6 processes; LOCATED IN: nucleus; EXPRESSED IN: 16 plant structures; EXPRESSED DURING: 7 growth stages; CONTAINS InterPro DOMAIN/s: Transcription factor, MADS-box (InterPro:IPR002100), Transcription factor, K-box (InterPro:IPR002487); BEST Arabidopsis thalian…
Potri.003G170000.v4.1	MIKC_MADS	1.49759	1.96989	3.60114e-12	9.09148e-12	1.56861	2.08181	2.16504e-14	5.48721e-14	-1.6776	0.563835	2.49288e-06	4.00513e-06	1.00226	1.688	1.27516e-05	1.9923e-05	1.77191	2.2656	6.13268e-19	1.55155e-18	YES	YES	YES	YES	YES	2.98	4.44	12.7	8.81	10.64	12.94	1.34	1.09	7.96	7.67	15.92	12.2	AT5G65070.1	K-box region and MADS-box transcription factor family protein	Encodes MADS-box containing FLC paralog. Five splice variants have been identified but not characterized with respect to expression patterns and/or differing function. Overexpression of the gene in the Landsberg ecotype leads to a delay in flowering, transcript levels of MAF4 are reduced after a 6 week vernalization.	MADS AFFECTING FLOWERING 4 (MAF4); FUNCTIONS IN: sequence-specific DNA binding transcription factor activity; INVOLVED IN: negative regulation of flower development; LOCATED IN: plasma membrane; EXPRESSED IN: cotyledon, hypocotyl; CONTAINS InterPro DOMAIN/s: Transcription factor, MADS-box (InterPro:IPR002100), Transcription factor, K-box (InterPro:IPR002487); BEST Arabidopsis thaliana protein mat…
Potri.003G179900.v4.1	ERF	2.98499	0.239952	1.11244e-11	2.74265e-11	3.25318	0.54998	4.2494e-15	1.10727e-14	4.71108	1.83647	3.55144e-48	1.67801e-47	3.66753	0.897314	2.68828e-21	7.59954e-21	3.87093	1.11803	2.70239e-25	8.0215e-25	YES	YES	YES	YES	YES	0.26	0.83	3.33	6.05	5.16	6.36	14.05	18.47	7.53	7.64	8.5	9.82	AT5G25190.1	Integrase-type DNA-binding superfamily protein	encodes a member of the ERF (ethylene response factor) subfamily B-6 of ERF/AP2 transcription factor family. The protein contains one AP2 domain. There are 12 members in this subfamily including RAP2.11.	Integrase-type DNA-binding superfamily protein; CONTAINS InterPro DOMAIN/s: DNA-binding, integrase-type (InterPro:IPR016177), Pathogenesis-related transcriptional factor/ERF, DNA-binding (InterPro:IPR001471); BEST Arabidopsis thaliana protein match is: Integrase-type DNA-binding superfamily protein (TAIR:AT1G15360.1); Has 1807 Blast hits to 1807 proteins in 277 species: Archae - 0; Bacteria - 0; …
Potri.003G185300.v4.1	AP2	-1.6392	2.71976	6.19542e-22	2.24201e-21	-2.22369	2.55954	2.49265e-35	1.13112e-34	-1.15117	2.8776	4.71846e-14	1.04134e-13	-2.40888	2.56904	9.50619e-38	3.83127e-37	-1.33932	2.82407	6.23655e-18	1.5344e-17	YES	YES	YES	YES	YES	9.98	8.99	4.05	2.17	1.81	2.53	5.01	4.38	1.55	2.26	4.14	4.08	AT1G16060.1	ARIA-interacting double AP2 domain protein	Encodes ADAP, an AP2-domain protein that interacts with ARIA. ADAP is a positive regulator of the ABA response and is also involved in regulating seedling growth.	ARIA-interacting double AP2 domain protein (ADAP); CONTAINS InterPro DOMAIN/s: DNA-binding, integrase-type (InterPro:IPR016177), Pathogenesis-related transcriptional factor/ERF, DNA-binding (InterPro:IPR001471); BEST Arabidopsis thaliana protein match is: Integrase-type DNA-binding superfamily protein (TAIR:AT1G79700.2); Has 6422 Blast hits to 4728 proteins in 256 species: Archae - 0; Bacteria - …
Potri.004G033100.v4.1	MYB	3.85004	2.72703	2.12173e-73	2.11419e-72	3.86686	2.83792	9.08027e-81	8.2798e-80	4.48278	3.39471	1.6285e-132	1.80484e-131	3.7285	2.69642	2.06134e-69	1.35201e-68	3.32762	2.37233	7.3825e-49	3.40128e-48	YES	YES	YES	YES	YES	0.69	1.24	16.51	12.75	16.15	14.58	25.99	22.32	13.3	14.32	11.46	10.23	AT4G21440.1	MYB-like 102	Encodes a MYB transcription factor involved in wounding and osmotic stress response. Member of the R2R3 factor gene family.	MYB-like 102 (MYB102); CONTAINS InterPro DOMAIN/s: SANT, DNA-binding (InterPro:IPR001005), Homeodomain-like (InterPro:IPR009057), Myb, DNA-binding (InterPro:IPR014778), HTH transcriptional regulator, Myb-type, DNA-binding (InterPro:IPR017930), Homeodomain-related (InterPro:IPR012287), Myb transcription factor (InterPro:IPR015495); BEST Arabidopsis thaliana protein match is: myb domain protein 74 …
Potri.004G038800.v4.1	Dof	1.01625	3.20256	3.1355e-13	8.30929e-13	1.92062	3.91986	5.78405e-63	4.20378e-62	1.80677	3.8271	2.04053e-54	1.06116e-53	2.38547	4.29536	5.59361e-111	5.63741e-110	1.34026	3.51557	3.23663e-27	1.00782e-26	YES	YES	YES	YES	YES	6.82	5.25	12.13	13.2	23.18	25.72	21.85	24.66	35.38	31.21	15.1	18.27	AT5G60850.1	OBF binding protein 4	Encodes a zinc finger protein.	OBF binding protein 4 (OBP4); CONTAINS InterPro DOMAIN/s: Zinc finger, Dof-type (InterPro:IPR003851); BEST Arabidopsis thaliana protein match is: DOF zinc finger protein 1 (TAIR:AT1G51700.1); Has 1807 Blast hits to 1807 proteins in 277 species: Archae - 0; Bacteria - 0; Metazoa - 736; Fungi - 347; Plants - 385; Viruses - 0; Other Eukaryotes - 339 (source: NCBI BLink).
Potri.004G046600.v4.1	Dof	1.23002	3.04343	9.30564e-17	2.8416e-16	1.25197	3.11408	7.76601e-19	2.31016e-18	1.71846	3.45831	2.91365e-39	1.18691e-38	1.71236	3.45174	1.24444e-38	5.0886e-38	1.70948	3.48597	1.85302e-40	7.47503e-40	YES	YES	YES	YES	YES	3.82	3.78	9.35	9.18	8.81	10.63	14.52	13.1	12.42	14.11	13.87	13.41	AT1G28310.1	Dof-type zinc finger DNA-binding family protein		Dof-type zinc finger DNA-binding family protein; CONTAINS InterPro DOMAIN/s: Zinc finger, Dof-type (InterPro:IPR003851); BEST Arabidopsis thaliana protein match is: OBF-binding protein 3 (TAIR:AT3G55370.2); Has 1299 Blast hits to 1242 proteins in 95 species: Archae - 0; Bacteria - 24; Metazoa - 66; Fungi - 20; Plants - 1091; Viruses - 0; Other Eukaryotes - 98 (source: NCBI BLink).
Potri.004G049300.v4.1	NAC	-2.1166	5.03036	1.42851e-143	2.84936e-142	-1.68793	5.09555	1.64474e-115	2.12305e-114	-1.99053	5.08237	1.39401e-141	1.64132e-140	-2.21724	5.01692	8.45792e-157	1.23197e-155	-2.9009	4.93514	2.87786e-239	5.71826e-238	YES	YES	YES	YES	YES	55.02	54.88	12.02	14.39	18.16	18.43	15.32	15.15	12.26	12.81	7.26	8.82	AT4G28500.1	NAC domain containing protein 73		NAC domain containing protein 73 (NAC073); CONTAINS InterPro DOMAIN/s: No apical meristem (NAM) protein (InterPro:IPR003441); BEST Arabidopsis thaliana protein match is: NAC domain containing protein 10 (TAIR:AT1G28470.1); Has 2322 Blast hits to 2317 proteins in 68 species: Archae - 0; Bacteria - 0; Metazoa - 0; Fungi - 0; Plants - 2321; Viruses - 0; Other Eukaryotes - 1 (source: NCBI BLink).
Potri.004G051700.v4.1	ERF	-1.07189	3.33587	1.60824e-15	4.69033e-15	-1.55729	3.17452	2.03036e-29	8.07474e-29	-3.9357	2.90734	2.17839e-84	1.6182e-83	-2.92534	2.96352	7.95385e-64	4.82082e-63	-3.01832	2.97121	1.23251e-68	7.3513e-68	YES	YES	YES	YES	YES	23.24	20.32	11.96	9.33	7.53	8.26	1.41	1.7	3.24	2.77	2.71	3.17	AT4G17500.1	ethylene responsive element binding factor 1	Encodes a member of the ERF (ethylene response factor) subfamily B-3 of ERF/AP2 transcription factor family (ATERF-1). The protein contains one AP2 domain. There are 18 members in this subfamily including ATERF-1, ATERF-2, AND ATERF-5.	ethylene responsive element binding factor 1 (ERF-1); CONTAINS InterPro DOMAIN/s: DNA-binding, integrase-type (InterPro:IPR016177), Pathogenesis-related transcriptional factor/ERF, DNA-binding (InterPro:IPR001471); BEST Arabidopsis thaliana protein match is: ethylene responsive element binding factor 2 (TAIR:AT5G47220.1); Has 5773 Blast hits to 5650 proteins in 248 species: Archae - 0; Bacteria -…
Potri.004G051800.v4.1	ERF	-1.42214	0.543803	5.87717e-05	9.89429e-05	-1.62831	0.45809	4.30014e-06	7.3363e-06	-4.99133	0.193571	4.56668e-17	1.10404e-16	-1.24407	0.594217	0.000142233	0.000209167	-1.70033	0.501405	1.59041e-06	2.55567e-06	YES	YES	YES	YES	YES	3.13	2.92	1.23	1.08	1.43	0.66	0.09	0.1	1.39	1.29	0.56	1.44	AT4G18450.1	Integrase-type DNA-binding superfamily protein	encodes a member of the ERF (ethylene response factor) subfamily B-3 of ERF/AP2 transcription factor family. The protein contains one AP2 domain. There are 18 members in this subfamily including ATERF-1, ATERF-2, AND ATERF-5.	Integrase-type DNA-binding superfamily protein; CONTAINS InterPro DOMAIN/s: DNA-binding, integrase-type (InterPro:IPR016177), Pathogenesis-related transcriptional factor/ERF, DNA-binding (InterPro:IPR001471); BEST Arabidopsis thaliana protein match is: ethylene response factor 1 (TAIR:AT3G23240.1); Has 5532 Blast hits to 5448 proteins in 244 species: Archae - 0; Bacteria - 0; Metazoa - 0; Fungi -…
Potri.004G086300.v4.1	MYB	1.82098	1.93938	3.39995e-16	1.01783e-15	3.30624	3.26248	5.42849e-89	5.43553e-88	2.7661	2.7701	9.76512e-52	4.87465e-51	3.84629	3.74322	1.79753e-143	2.39058e-142	2.75533	2.80251	2.23428e-52	1.08398e-51	YES	YES	YES	YES	YES	2.11	1.74	7.66	6.4	19.13	21.69	14.52	14.31	28.14	30.62	15.12	13.49	AT5G16600.1	myb domain protein 43	Encodes a putative transcription factor (MYB43).	myb domain protein 43 (MYB43); CONTAINS InterPro DOMAIN/s: SANT, DNA-binding (InterPro:IPR001005), Homeodomain-like (InterPro:IPR009057), Myb, DNA-binding (InterPro:IPR014778), HTH transcriptional regulator, Myb-type, DNA-binding (InterPro:IPR017930), Homeodomain-related (InterPro:IPR012287), Myb transcription factor (InterPro:IPR015495); BEST Arabidopsis thaliana protein match is: myb domain pro…
Potri.004G089800.v4.1	GRAS	1.33365	5.25696	1.87432e-78	1.98243e-77	1.2141	5.2206	1.0132e-67	7.88309e-67	1.35934	5.33321	5.56512e-87	4.25974e-86	1.39166	5.35168	1.42768e-86	1.13029e-85	1.52842	5.48724	4.80606e-121	4.73674e-120	YES	YES	YES	YES	YES	13.16	13.82	35.92	34.82	34.04	33.28	38.43	38.19	35.94	39.47	41.51	43.75	AT2G01570.1	GRAS family transcription factor family protein	Member of the VHIID/DELLA regulatory family. Contains homopolymeric serine and threonine residues, a putative nuclear localization signal, leucine heptad repeats, and an LXXLL motif. Putative transcriptional regulator repressing the gibberellin response and integration of phytohormone signalling. DELLAs repress cell proliferation and expansion that drives plant growth. The protein undergoes degra…	REPRESSOR OF GA1-3 1 (RGA1); CONTAINS InterPro DOMAIN/s: Transcriptional factor DELLA, N-terminal (InterPro:IPR021914), Transcription factor GRAS (InterPro:IPR005202); BEST Arabidopsis thaliana protein match is: GRAS family transcription factor family protein (TAIR:AT1G14920.1); Has 2724 Blast hits to 2666 proteins in 317 species: Archae - 0; Bacteria - 6; Metazoa - 0; Fungi - 4; Plants - 2709; V…
Potri.004G121800.v4.1	Dof	1.62433	3.22441	4.90671e-30	2.24072e-29	1.79371	3.41942	2.77652e-41	1.41482e-40	1.38225	3.11227	3.67054e-22	1.02587e-21	1.06448	2.889	2.03175e-12	4.32244e-12	1.90695	3.5412	1.44851e-50	6.86048e-50	YES	YES	YES	YES	YES	2.8	4.18	11.16	11.36	13.4	12.76	10.03	10.21	7.7	7.91	14.91	14.01	AT5G39660.2	cycling DOF factor 2	Dof-type zinc finger domain-containing protein, identical to H-protein promoter binding factor-2a GI:3386546 from (Arabidopsis thaliana). Interacts with LKP2 and FKF1, but its overexpression does not change flowering time under short or long day conditions.	cycling DOF factor 2 (CDF2); CONTAINS InterPro DOMAIN/s: Zinc finger, Dof-type (InterPro:IPR003851); BEST Arabidopsis thaliana protein match is: cycling DOF factor 3 (TAIR:AT3G47500.1); Has 30201 Blast hits to 17322 proteins in 780 species: Archae - 12; Bacteria - 1396; Metazoa - 17338; Fungi - 3422; Plants - 5037; Viruses - 0; Other Eukaryotes - 2996 (source: NCBI BLink).
Potri.004G138000.v4.1	MYB	1.14933	1.08772	5.75553e-05	9.69669e-05	1.24543	1.20229	5.6999e-06	9.64554e-06	1.87117	1.6564	5.16697e-14	1.13883e-13	1.38576	1.29958	2.06352e-07	3.53573e-07	2.00825	1.79745	6.89202e-17	1.65007e-16	YES	YES	YES	YES	YES	2.43	1.68	4.9	4.48	4.96	5.42	8.38	8.05	4.82	6.55	9.72	8.48	AT4G38620.1	myb domain protein 4	Encodes a R2R3 MYB protein which is involved in the response to UV-B. It functions as a repressor of target gene expression. One of its target genes encodes cinnamate 4-hydroxylase; mutants accumulate sinapate esters in their leaves. MYB4 binds to its own promoter and represses its own expression. Nuclear localization of MYB4 depends on the action of the beta importin SAD2.	myb domain protein 4 (MYB4); CONTAINS InterPro DOMAIN/s: SANT, DNA-binding (InterPro:IPR001005), Homeodomain-like (InterPro:IPR009057), Myb, DNA-binding (InterPro:IPR014778), HTH transcriptional regulator, Myb-type, DNA-binding (InterPro:IPR017930), Homeodomain-related (InterPro:IPR012287), Myb transcription factor (InterPro:IPR015495); BEST Arabidopsis thaliana protein match is: myb domain prote…
Potri.004G147000.v4.1	B3	1.29742	1.34622	1.0032e-06	1.90106e-06	1.58225	1.60666	1.04921e-10	2.28694e-10	1.859	1.81337	1.24312e-15	2.87584e-15	1.9061	1.84905	9.41118e-17	2.32985e-16	2.27965	2.18058	3.85609e-26	1.16836e-25	YES	YES	YES	YES	YES	1.12	1.36	2.96	3.42	4.22	3.81	5.32	4.66	4.88	5.06	7.25	6.08	AT3G18990.1	AP2/B3-like transcriptional factor family protein	Required for vernalization. Essential for the complete repression of FLC in vernalized plants. Required for the methylation of histone H3	REDUCED VERNALIZATION RESPONSE 1 (VRN1); CONTAINS InterPro DOMAIN/s: Transcriptional factor B3 (InterPro:IPR003340); BEST Arabidopsis thaliana protein match is: related to vernalization1 1 (TAIR:AT1G49480.1); Has 683 Blast hits to 597 proteins in 20 species: Archae - 0; Bacteria - 0; Metazoa - 1; Fungi - 0; Plants - 682; Viruses - 0; Other Eukaryotes - 0 (source: NCBI BLink).
Potri.004G169500.v4.1	C3H	-2.13077	3.99367	4.51568e-73	4.47607e-72	-2.33958	3.91746	3.34285e-91	3.43933e-90	-2.53166	3.95285	2.07298e-99	1.77672e-98	-2.6078	3.91531	1.69685e-101	1.57284e-100	-2.73821	3.91667	1.0989e-114	1.03571e-113	YES	YES	YES	YES	YES	27.64	29.37	7	6.48	5.62	6.45	5.81	5.02	5.04	4.85	5.22	4.2	AT3G19360.1	Zinc finger (CCCH-type) family protein		Zinc finger (CCCH-type) family protein; CONTAINS InterPro DOMAIN/s: Zinc finger, CCCH-type (InterPro:IPR000571); BEST Arabidopsis thaliana protein match is: Zinc finger (CCCH-type) family protein (TAIR:AT1G32360.1); Has 1128 Blast hits to 788 proteins in 142 species: Archae - 0; Bacteria - 0; Metazoa - 454; Fungi - 86; Plants - 385; Viruses - 0; Other Eukaryotes - 203 (source: NCBI BLink).
Potri.004G188800.v4.1	C2H2	-1.38062	7.39885	8.26588e-252	3.16149e-250	-1.07377	7.49502	9.32093e-174	1.82096e-172	-1.17111	7.4997	6.38649e-224	1.20458e-222	-1.29217	7.44868	1.30648e-219	2.72798e-218	-1.78208	7.34717	0	0	YES	YES	YES	YES	YES	425.13	414.14	163.54	170.12	205.09	221.34	213.17	194.85	185.13	176.4	139.43	129.97	AT5G03740.1	histone deacetylase 2C	HD2-type histone deacetylase HDAC. Involved in the ABA and stress responses. Mediates transcriptional repression	histone deacetylase 2C (HD2C); FUNCTIONS IN: histone deacetylase activity, transcription repressor activity, zinc ion binding, nucleic acid binding; INVOLVED IN: response to water deprivation, response to salt stress, response to abscisic acid stimulus; LOCATED IN: nucleolus; EXPRESSED IN: 26 plant structures; EXPRESSED DURING: 15 growth stages; CONTAINS InterPro DOMAIN/s: Zinc finger, C2H2-like …
Potri.004G211300.v4.1	HD-ZIP	1.33582	4.81956	1.04181e-58	8.34295e-58	1.48146	4.97774	1.0828e-80	9.86186e-80	1.47814	4.9814	2.52438e-80	1.79818e-79	1.48062	4.97991	2.20519e-77	1.59763e-76	1.67269	5.15902	1.20687e-114	1.13703e-113	YES	YES	YES	YES	YES	6.5	5.94	16.47	16.22	19.83	17.56	19.78	18.6	18.9	18.02	20.81	22.53	AT5G60690.1	Homeobox-leucine zipper family protein / lipid-binding START domain-containing protein	REVOLUTA regulates meristem initiation at lateral positions. a member of a small homeodomain-leucine zipper family. Has overlapping functions with PHAVOLUTA and PHABULOSA.	REVOLUTA (REV); CONTAINS InterPro DOMAIN/s: Homeobox (InterPro:IPR001356), Homeodomain-like (InterPro:IPR009057), Lipid-binding START (InterPro:IPR002913), MEKHLA (InterPro:IPR013978), Homeodomain-related (InterPro:IPR012287); BEST Arabidopsis thaliana protein match is: Homeobox-leucine zipper family protein / lipid-binding START domain-containing protein (TAIR:AT2G34710.1); Has 1807 Blast hits t…
Potri.005G001800.v4.1	bHLH	-1.68395	8.18974	0	0	-2.48545	8.03845	0	0	-3.31498	7.97916	0	0	-3.65881	7.93406	0	0	-3.03639	8.01466	0	0	YES	YES	YES	YES	YES	162.23	160.38	51.48	53.16	30.1	31.87	17.56	18.41	13.27	13.95	21.73	21.31	AT1G09530.2	phytochrome interacting factor 3	Transcription factor interacting with photoreceptors phyA and phyB. Forms a ternary complex in vitro with G-box element of the promoters of LHY, CCA1. Acts as a negative regulator of phyB signalling. It degrades rapidly after irradiation of dark grown seedlings in a process controlled by phytochromes. Does not play a significant role in controlling light input and function of the circadian clockw…	phytochrome interacting factor 3 (PIF3); CONTAINS InterPro DOMAIN/s: Helix-loop-helix DNA-binding domain (InterPro:IPR001092), Helix-loop-helix DNA-binding (InterPro:IPR011598); BEST Arabidopsis thaliana protein match is: phytochrome interacting factor 3-like 1 (TAIR:AT2G46970.1); Has 4326 Blast hits to 4310 proteins in 315 species: Archae - 0; Bacteria - 2; Metazoa - 732; Fungi - 183; Plants - 3…
Potri.005G027200.v4.1	C2H2	2.92503	4.02702	2.79472e-123	4.75249e-122	3.34884	4.49018	2.69599e-205	6.32247e-204	3.57295	4.68135	1.60966e-248	3.36705e-247	3.30166	4.43844	2.07565e-188	3.68409e-187	3.24795	4.42992	8.64212e-193	1.34087e-191	YES	YES	YES	YES	YES	2.9	2.4	20.9	20.92	29.66	28.31	34.54	35.14	27.85	27.62	25.87	29.17	AT3G50700.1	indeterminate(ID)-domain 2	zinc finger protein, similar to maize Indeterminate1 (ID1)	indeterminate(ID)-domain 2 (IDD2); FUNCTIONS IN: sequence-specific DNA binding transcription factor activity, zinc ion binding, nucleic acid binding; INVOLVED IN: regulation of transcription; LOCATED IN: intracellular, chloroplast; EXPRESSED IN: 22 plant structures; EXPRESSED DURING: 13 growth stages; CONTAINS InterPro DOMAIN/s: Zinc finger, C2H2-like (InterPro:IPR015880), Zinc finger, C2H2-type …
Potri.005G039800.v4.1	bHLH	2.36743	5.37913	1.29715e-223	4.33381e-222	1.95893	5.10982	1.12571e-143	1.80503e-142	1.66514	4.88254	2.70135e-93	2.20315e-92	2.47273	5.53097	5.36634e-249	1.30978e-247	1.89867	5.09776	1.15339e-136	1.28552e-135	YES	YES	YES	YES	YES	14.53	15.47	80.62	80.27	63.81	61.5	48.63	56.49	87.75	89.08	60.09	62.92	AT1G72210.1	basic helix-loop-helix (bHLH) DNA-binding superfamily protein		basic helix-loop-helix (bHLH) DNA-binding superfamily protein; FUNCTIONS IN: DNA binding, sequence-specific DNA binding transcription factor activity; INVOLVED IN: regulation of transcription; LOCATED IN: nucleus; CONTAINS InterPro DOMAIN/s: Helix-loop-helix DNA-binding domain (InterPro:IPR001092), Helix-loop-helix DNA-binding (InterPro:IPR011598); BEST Arabidopsis thaliana protein match is: basi…
Potri.005G053200.v4.1	bZIP	-1.55396	4.4453	5.75824e-58	4.56619e-57	-2.20621	4.27542	2.09398e-105	2.47412e-104	-2.93003	4.23376	6.4497e-146	7.86292e-145	-2.68416	4.23769	1.41501e-129	1.68577e-128	-1.82688	4.41076	5.05643e-85	3.64032e-84	YES	YES	YES	YES	YES	29.9	31.92	10.51	11.4	7.88	6.51	4.61	4.33	5.1	5.09	10.19	9	AT5G28770.2	bZIP transcription factor family protein	bZIP protein BZO2H3 mRNA, partial cds	BZO2H3; FUNCTIONS IN: DNA binding, protein heterodimerization activity, sequence-specific DNA binding transcription factor activity; INVOLVED IN: regulation of transcription, DNA-dependent; EXPRESSED IN: 22 plant structures; EXPRESSED DURING: 13 growth stages; CONTAINS InterPro DOMAIN/s: Basic-leucine zipper (bZIP) transcription factor (InterPro:IPR004827), bZIP transcription factor, bZIP-1 (Inte…
Potri.005G055300.v4.1	WRKY	1.05266	3.59157	8.40849e-18	2.66768e-17	1.36632	3.8615	5.73582e-35	2.58759e-34	1.45204	3.92778	2.93594e-40	1.21245e-39	1.58136	4.02085	9.8056e-49	4.77271e-48	2.04137	4.41468	8.49948e-100	7.05967e-99	YES	YES	YES	YES	YES	5.61	6.2	13.09	12.39	17.1	15.67	18.15	17.6	18.59	19.02	26.62	26.77	AT3G04670.1	WRKY DNA-binding protein 39	member of WRKY Transcription Factor; Group II-d	WRKY DNA-binding protein 39 (WRKY39); FUNCTIONS IN: calmodulin binding, sequence-specific DNA binding transcription factor activity; INVOLVED IN: regulation of transcription, DNA-dependent, regulation of transcription; LOCATED IN: nucleus; EXPRESSED IN: 22 plant structures; EXPRESSED DURING: 13 growth stages; CONTAINS InterPro DOMAIN/s: DNA-binding WRKY (InterPro:IPR003657), Transcription factor,…
Potri.005G063200.v4.1	MYB	-1.67536	4.57396	7.72437e-72	7.51563e-71	-1.98873	4.47677	1.59394e-102	1.82921e-101	-2.56809	4.43725	6.38252e-139	7.36665e-138	-2.49279	4.42291	1.49926e-130	1.80716e-129	-3.15649	4.35763	1.74968e-185	2.60965e-184	YES	YES	YES	YES	YES	32.52	30.5	9.94	10.56	8.58	8.45	5.69	6.03	5.96	5.9	3.41	4.29	AT4G33450.1	myb domain protein 69	Member of the R2R3 factor gene family.	myb domain protein 69 (MYB69); CONTAINS InterPro DOMAIN/s: SANT, DNA-binding (InterPro:IPR001005), Homeodomain-like (InterPro:IPR009057), Myb, DNA-binding (InterPro:IPR014778), HTH transcriptional regulator, Myb-type, DNA-binding (InterPro:IPR017930), Homeodomain-related (InterPro:IPR012287), Myb transcription factor (InterPro:IPR015495); BEST Arabidopsis thaliana protein match is: myb domain pro…
Potri.005G064100.v4.1	NAC	2.46034	2.44271	1.076e-34	5.50951e-34	1.69035	1.90727	2.35055e-14	5.95476e-14	1.85715	2.03109	7.98961e-18	1.9796e-17	1.40757	1.70028	1.58411e-09	2.99634e-09	2.7086	2.7648	8.88409e-50	4.14838e-49	YES	YES	YES	YES	YES	3.71	2.67	19.33	16.81	11.99	9.98	12.16	13.09	8.87	8.94	21.72	24.15	AT5G64530.1	xylem NAC domain 1		xylem NAC domain 1 (XND1); CONTAINS InterPro DOMAIN/s: No apical meristem (NAM) protein (InterPro:IPR003441); BEST Arabidopsis thaliana protein match is: NAC domain containing protein 25 (TAIR:AT1G61110.1); Has 2741 Blast hits to 2738 proteins in 73 species: Archae - 0; Bacteria - 0; Metazoa - 0; Fungi - 0; Plants - 2741; Viruses - 0; Other Eukaryotes - 0 (source: NCBI BLink).
Potri.005G069500.v4.1	NAC	-2.51179	8.91459	0	0	-2.67835	8.89777	0	0	-4.65189	8.78023	0	0	-3.60437	8.82284	0	0	-4.74487	8.7867	0	0	YES	YES	YES	YES	YES	958	996.13	178.16	177.29	162.62	164.71	42.72	42.86	83.74	86.59	42.98	37.38	AT1G01720.1	NAC (No Apical Meristem) domain transcriptional regulator superfamily protein	Belongs to a large family of putative transcriptional activators with NAC domain. Transcript level increases in response to wounding and abscisic acid. ATAF1 attentuates ABA signaling and sythesis. Mutants are hyposensitive to ABA.	ATAF1; CONTAINS InterPro DOMAIN/s: No apical meristem (NAM) protein (InterPro:IPR003441); BEST Arabidopsis thaliana protein match is: NAC domain containing protein 32 (TAIR:AT1G77450.1); Has 3043 Blast hits to 3037 proteins in 75 species: Archae - 0; Bacteria - 0; Metazoa - 0; Fungi - 0; Plants - 3043; Viruses - 0; Other Eukaryotes - 0 (source: NCBI BLink).
Potri.005G074500.v4.1	MYB	-2.99891	2.47512	4.98577e-44	3.12215e-43	-4.03351	2.32731	1.04145e-64	7.78905e-64	-1.45302	2.76375	3.65572e-19	9.41461e-19	-3.09429	2.45162	7.3751e-49	3.59565e-48	-1.2267	2.82935	1.45118e-15	3.32859e-15	YES	YES	YES	YES	YES	12.73	12.73	1.82	1.45	0.87	0.78	4.51	5.74	1.7	1.43	5.21	6.7	AT1G34670.1	myb domain protein 93	Member of the R2R3 factor gene family.	myb domain protein 93 (MYB93); CONTAINS InterPro DOMAIN/s: SANT, DNA-binding (InterPro:IPR001005), Homeodomain-like (InterPro:IPR009057), Myb, DNA-binding (InterPro:IPR014778), HTH transcriptional regulator, Myb-type, DNA-binding (InterPro:IPR017930), Homeodomain-related (InterPro:IPR012287), Myb transcription factor (InterPro:IPR015495); BEST Arabidopsis thaliana protein match is: myb domain pro…
Potri.005G087200.v4.1	ERF	-5.38261	7.69899	0	0	-5.63123	7.68212	0	0	-7.69817	7.70694	0	0	-6.33872	7.69901	0	0	-7.62137	7.71077	0	0	YES	YES	YES	YES	YES	486.64	476.12	11.42	12.56	9.85	10.94	1.8	3.33	7.18	5.3	2.49	2.85	AT5G64750.1	Integrase-type DNA-binding superfamily protein	Encodes a putative transcription factor containing an AP2 domain. Is a member of the ERF (ethylene response factor) subfamily B-4 of ERF/AP2 transcription factor family. Expressed in response to ABA, osmotic stress, sugar stress and drought. Mutants are hypersensitive to these stresses. May be involved in regulation of ABA mediated stress response.	ABA REPRESSOR1 (ABR1); CONTAINS InterPro DOMAIN/s: DNA-binding, integrase-type (InterPro:IPR016177), Pathogenesis-related transcriptional factor/ERF, DNA-binding (InterPro:IPR001471); BEST Arabidopsis thaliana protein match is: Integrase-type DNA-binding superfamily protein (TAIR:AT5G61890.1); Has 1807 Blast hits to 1807 proteins in 277 species: Archae - 0; Bacteria - 0; Metazoa - 736; Fungi - 34…
Potri.005G087700.v4.1	MYB	-1.03984	5.93288	1.01715e-75	1.03812e-74	-1.87026	5.69844	5.47923e-191	1.18096e-189	-1.71309	5.78443	6.16027e-189	9.83584e-188	-1.72461	5.76212	5.17852e-176	8.47012e-175	-1.85392	5.75523	1.43532e-202	2.37262e-201	YES	YES	YES	YES	YES	36.35	32.46	18.32	16.42	10.03	10.19	11.12	12.15	11.32	10.8	10.95	9.9	AT5G08520.1	Duplicated homeodomain-like superfamily protein		Duplicated homeodomain-like superfamily protein; CONTAINS InterPro DOMAIN/s: Molecular chaperone, heat shock protein, Hsp40, DnaJ (InterPro:IPR015609), SANT, eukarya (InterPro:IPR017884), Myb-like DNA-binding domain, SHAQKYF class (InterPro:IPR006447), SANT, DNA-binding (InterPro:IPR001005), Myb, DNA-binding (InterPro:IPR014778), Homeodomain-like (InterPro:IPR009057), HTH transcriptional regulato…
Potri.005G094900.v4.1	NF-YC	2.23645	2.49019	4.28905e-31	2.01704e-30	2.93628	3.16399	1.0095e-71	8.2826e-71	3.05511	3.25434	1.19817e-80	8.60031e-80	2.72048	2.96822	1.29029e-56	7.06421e-56	2.45839	2.78006	2.776e-44	1.19183e-43	YES	YES	YES	YES	YES	3.23	1.99	12.56	12.83	23.11	19.53	24.71	22.74	18.85	17.34	18.14	13.41	AT1G56170.2	nuclear factor Y, subunit C2	Encodes a protein with similarity to a subunit of the CCAAT promoter motif binding complex of yeast.One of two members of this class (HAP5B) and expressed in vegetative and reproductive tissues	nuclear factor Y, subunit C2 (NF-YC2); CONTAINS InterPro DOMAIN/s: Transcription factor CBF/NF-Y/archaeal histone (InterPro:IPR003958), Histone-fold (InterPro:IPR009072); BEST Arabidopsis thaliana protein match is: nuclear factor Y, subunit C9 (TAIR:AT1G08970.2); Has 1485 Blast hits to 1485 proteins in 232 species: Archae - 0; Bacteria - 0; Metazoa - 583; Fungi - 338; Plants - 429; Viruses - 0; O…
Potri.005G098200.v4.1	NAC	4.87263	2.05601	1.92627e-57	1.51272e-56	5.09833	2.3737	8.0054e-73	6.65298e-72	4.96374	2.22414	8.77252e-65	5.20239e-64	4.74023	2.02244	1.43307e-54	7.6278e-54	6.10752	3.3729	5.40358e-157	6.90308e-156	YES	YES	YES	YES	YES	0.57	0.23	12.24	12.34	15.88	13.8	15.62	12.06	12.73	10.04	30.82	30.62	AT1G56010.2	NAC domain containing protein 1	Encodes a transcription factor involved in shoot apical meristem formation and auxin-mediated lateral root formation. The gene is thought not to be involved in stress responses (NaCl, auxins, ethylene). NAC1 (NAC1)	NAC domain containing protein 1 (NAC1); CONTAINS InterPro DOMAIN/s: No apical meristem (NAM) protein (InterPro:IPR003441); BEST Arabidopsis thaliana protein match is: NAC (No Apical Meristem) domain transcriptional regulator superfamily protein (TAIR:AT3G12977.1); Has 2928 Blast hits to 2921 proteins in 75 species: Archae - 0; Bacteria - 0; Metazoa - 0; Fungi - 0; Plants - 2928; Viruses - 0; Othe…
Potri.005G117100.v4.1	DBB	3.31117	1.8371	6.99446e-35	3.59437e-34	2.53768	1.26593	2.40675e-17	6.80054e-17	2.4496	1.18483	2.45054e-15	5.62681e-15	1.95115	0.79925	2.47753e-09	4.64634e-09	3.10785	1.7799	3.03148e-30	1.00547e-29	YES	YES	YES	YES	YES	1.24	1.15	12.27	12.5	7.18	7.77	7.79	6.6	5.63	4.13	11.18	11.75	AT2G21320.1	B-box zinc finger family protein		B-box zinc finger family protein; FUNCTIONS IN: sequence-specific DNA binding transcription factor activity, zinc ion binding; INVOLVED IN: regulation of transcription; LOCATED IN: endomembrane system, intracellular; EXPRESSED IN: 19 plant structures; EXPRESSED DURING: 10 growth stages; CONTAINS InterPro DOMAIN/s: Zinc finger, B-box (InterPro:IPR000315); BEST Arabidopsis thaliana protein match is…
Potri.005G164900.v4.1	MYB	-3.16361	2.62164	8.26443e-52	5.96062e-51	-4.62882	2.46061	2.50465e-78	2.21499e-77	-2.053	2.79271	2.57657e-34	9.48566e-34	-3.47964	2.57869	5.92327e-61	3.44556e-60	-2.0838	2.78147	1.42518e-35	5.24755e-35	YES	YES	YES	YES	YES	14.31	15.96	1.85	1.62	0.85	0.45	4.45	3.53	1.35	1.51	3.83	4.02	AT1G34670.1	myb domain protein 93	Member of the R2R3 factor gene family.	myb domain protein 93 (MYB93); CONTAINS InterPro DOMAIN/s: SANT, DNA-binding (InterPro:IPR001005), Homeodomain-like (InterPro:IPR009057), Myb, DNA-binding (InterPro:IPR014778), HTH transcriptional regulator, Myb-type, DNA-binding (InterPro:IPR017930), Homeodomain-related (InterPro:IPR012287), Myb transcription factor (InterPro:IPR015495); BEST Arabidopsis thaliana protein match is: myb domain pro…
Potri.005G186400.v4.1	MYB	-1.36223	1.92689	4.8204e-10	1.09822e-09	-1.76211	1.79442	5.16474e-15	1.34307e-14	-2.6293	1.70631	1.20721e-23	3.49717e-23	-3.71474	1.56836	3.56497e-34	1.34109e-33	-3.33231	1.6163	3.36325e-30	1.1141e-29	YES	YES	YES	YES	YES	5.83	5.51	2.87	1.64	1.87	1.7	1.06	0.94	0.68	0.19	0.45	0.76	AT1G17950.1	myb domain protein 52	putative transcription factor: R2R3-MYB transcription family	myb domain protein 52 (MYB52); CONTAINS InterPro DOMAIN/s: SANT, DNA-binding (InterPro:IPR001005), Homeodomain-like (InterPro:IPR009057), Myb, DNA-binding (InterPro:IPR014778), HTH transcriptional regulator, Myb-type, DNA-binding (InterPro:IPR017930), Homeodomain-related (InterPro:IPR012287), Myb transcription factor (InterPro:IPR015495); BEST Arabidopsis thaliana protein match is: myb domain pro…
Potri.005G190300.v4.1	GRAS	-3.47992	0.487475	3.19802e-15	9.21677e-15	-2.81468	0.485468	2.24911e-13	5.49065e-13	-2.58327	0.590885	1.15455e-11	2.34101e-11	-2.35674	0.594284	1.25449e-10	2.49195e-10	-1.83302	0.709854	3.32644e-08	5.79452e-08	YES	YES	YES	YES	YES	1.55	1.53	0.23	0.04	0.18	0.28	0.31	0.25	0.35	0.28	0.51	0.43	AT4G08250.1	GRAS family transcription factor		GRAS family transcription factor; CONTAINS InterPro DOMAIN/s: Transcription factor GRAS (InterPro:IPR005202); BEST Arabidopsis thaliana protein match is: RGA-like protein 3 (TAIR:AT5G17490.1); Has 2377 Blast hits to 2344 proteins in 299 species: Archae - 0; Bacteria - 2; Metazoa - 0; Fungi - 0; Plants - 2375; Viruses - 0; Other Eukaryotes - 0 (source: NCBI BLink).
Potri.005G195000.v4.1	ERF	-5.07727	8.42031	0	0	-6.69745	8.38962	0	0	-8.97871	8.41972	0	0	-8.46533	8.40444	0	0	-10.1716	8.42559	0	0	YES	YES	YES	YES	YES	586.35	578.19	16.93	18.99	6.17	5.88	1.48	1.04	1.58	1.93	0.63	0.48	AT2G33710.1	Integrase-type DNA-binding superfamily protein	encodes a member of the ERF (ethylene response factor) subfamily B-4 of ERF/AP2 transcription factor family. The protein contains one AP2 domain. There are 7 members in this subfamily.	Integrase-type DNA-binding superfamily protein; CONTAINS InterPro DOMAIN/s: DNA-binding, integrase-type (InterPro:IPR016177), Pathogenesis-related transcriptional factor/ERF, DNA-binding (InterPro:IPR001471); BEST Arabidopsis thaliana protein match is: Integrase-type DNA-binding superfamily protein (TAIR:AT5G61890.1); Has 6058 Blast hits to 5797 proteins in 256 species: Archae - 0; Bacteria - 2; …
Potri.005G205400.v4.1	NAC	2.52976	0.0203316	4.91592e-08	1.00908e-07	4.09486	1.43553	4.13429e-33	1.79317e-32	3.65038	1.01623	2.59709e-22	7.28811e-22	4.00865	1.34592	3.20255e-30	1.11204e-29	4.13411	1.50056	5.73891e-33	2.01101e-32	YES	YES	YES	YES	YES	0.4	0.16	1.17	2.29	5.45	5.01	3.42	4.5	5.24	4.47	4.86	6.1	AT2G43000.1	NAC domain containing protein 42		NAC domain containing protein 42 (NAC042); FUNCTIONS IN: sequence-specific DNA binding transcription factor activity; INVOLVED IN: multicellular organismal development, regulation of transcription; LOCATED IN: cellular_component unknown; EXPRESSED IN: 9 plant structures; EXPRESSED DURING: 6 growth stages; CONTAINS InterPro DOMAIN/s: No apical meristem (NAM) protein (InterPro:IPR003441); BEST Arab…
Potri.005G205900.v4.1	G2-like	1.62906	2.3785	7.93274e-18	2.51885e-17	1.95126	2.69531	3.78033e-30	1.52836e-29	1.80242	2.57444	2.55117e-24	7.52081e-24	2.25232	2.93282	2.76958e-42	1.20845e-41	1.69936	2.53185	3.37724e-21	9.09029e-21	YES	YES	YES	YES	YES	3.72	3.62	10.62	13.02	14.43	16	13.67	14.51	19.13	17.87	13.58	12.73	AT2G40260.1	Homeodomain-like superfamily protein		Homeodomain-like superfamily protein; CONTAINS InterPro DOMAIN/s: Homeodomain-like (InterPro:IPR009057), Myb, DNA-binding (InterPro:IPR014778), HTH transcriptional regulator, Myb-type, DNA-binding (InterPro:IPR017930), Myb-like DNA-binding domain, SHAQKYF class (InterPro:IPR006447), Homeodomain-related (InterPro:IPR012287); BEST Arabidopsis thaliana protein match is: myb-like HTH transcriptional …
Potri.005G224100.v4.1	MYB	-2.36686	4.86206	1.21571e-152	2.56927e-151	-1.85123	4.92926	4.40535e-121	5.93442e-120	-3.76603	4.73638	3.75682e-271	8.62962e-270	-3.30255	4.74625	3.0614e-231	6.79596e-230	-3.31544	4.76339	2.78593e-254	5.88375e-253	YES	YES	YES	YES	YES	66.18	65.98	13.72	12.76	21.03	18.24	5.92	4.7	6.18	8.07	6.92	7.64	AT3G23250.1	myb domain protein 15	Member of the R2R3 factor gene family.	myb domain protein 15 (MYB15); CONTAINS InterPro DOMAIN/s: SANT, DNA-binding (InterPro:IPR001005), Homeodomain-like (InterPro:IPR009057), Myb, DNA-binding (InterPro:IPR014778), HTH transcriptional regulator, Myb-type, DNA-binding (InterPro:IPR017930), Homeodomain-related (InterPro:IPR012287), Myb transcription factor (InterPro:IPR015495); BEST Arabidopsis thaliana protein match is: myb domain pro…
Potri.005G233300.v4.1	ERF	-2.41109	3.39243	8.18591e-60	6.69218e-59	-5.32154	3.12111	1.04651e-136	1.58585e-135	-5.37178	3.20405	2.38977e-130	2.61389e-129	-4.05851	3.22117	5.81594e-109	5.75316e-108	-6.73434	3.1656	1.69683e-148	2.04018e-147	YES	YES	YES	YES	YES	19.76	20.17	3.88	3.9	0.32	0.73	0.27	0.79	1.65	0.82	0.21	0.19	AT1G75490.1	Integrase-type DNA-binding superfamily protein	encodes a member of the DREB subfamily A-2 of ERF/AP2 transcription factor family. The protein contains one AP2 domain. There are eight members in this subfamily including DREB2A AND DREB2B that are involved in response to drought.	Integrase-type DNA-binding superfamily protein; CONTAINS InterPro DOMAIN/s: DNA-binding, integrase-type (InterPro:IPR016177), Pathogenesis-related transcriptional factor/ERF, DNA-binding (InterPro:IPR001471); BEST Arabidopsis thaliana protein match is: Integrase-type DNA-binding superfamily protein (TAIR:AT5G18450.1); Has 5736 Blast hits to 5602 proteins in 247 species: Archae - 0; Bacteria - 2; …
Potri.005G243400.v4.1	bZIP	1.27878	1.8533	7.41875e-09	1.59066e-08	1.47307	2.0505	1.03171e-12	2.45681e-12	1.16061	1.83609	1.8429e-07	3.13129e-07	1.21003	1.86541	2.05596e-08	3.69791e-08	2.79136	3.14202	5.16779e-67	3.03382e-66	YES	YES	YES	YES	YES	2.48	1.93	5.09	6.04	5.58	7.52	6.03	4.8	5.59	5.2	16.78	16.74	AT4G35900.1	Basic-leucine zipper (bZIP) transcription factor family protein	bZIP protein required for positive regulation of flowering. Mutants are late flowering. FD interacts with FT to promote flowering.Expressed in the shoot apex in floral anlagen, then declines in floral primordia.	FD; CONTAINS InterPro DOMAIN/s: Basic-leucine zipper (bZIP) transcription factor (InterPro:IPR004827), bZIP transcription factor, bZIP-1 (InterPro:IPR011616); BEST Arabidopsis thaliana protein match is: basic region/leucine zipper motif 27 (TAIR:AT2G17770.2); Has 747 Blast hits to 421 proteins in 73 species: Archae - 0; Bacteria - 6; Metazoa - 144; Fungi - 40; Plants - 193; Viruses - 0; Other Euk…
Potri.005G251700.v4.1	Nin-like	1.31967	4.62625	1.54823e-50	1.09577e-49	1.25913	4.63558	3.7182e-50	2.2371e-49	1.2769	4.65589	1.2979e-50	6.36763e-50	1.64689	4.92304	5.66862e-90	4.66503e-89	1.35016	4.73854	6.87875e-61	3.75417e-60	YES	YES	YES	YES	YES	5.94	5.52	14.34	15.47	14.77	14.72	15.95	14.78	19.2	18.96	15.47	16.45	AT1G20640.2	Plant regulator RWP-RK family protein		Plant regulator RWP-RK family protein; CONTAINS InterPro DOMAIN/s: Octicosapeptide/Phox/Bem1p (InterPro:IPR000270), Plant regulator RWP-RK (InterPro:IPR003035); BEST Arabidopsis thaliana protein match is: Plant regulator RWP-RK family protein (TAIR:AT1G76350.1); Has 35333 Blast hits to 34131 proteins in 2444 species: Archae - 798; Bacteria - 22429; Metazoa - 974; Fungi - 991; Plants - 531; Viruse…
Potri.006G021000.v4.1	ERF	-7.74309	-0.193146	3.53348e-15	1.01681e-14	-7.84728	-0.278798	4.35795e-16	1.17343e-15	-7.78263	-0.186635	1.56738e-15	3.61775e-15	-7.80704	-0.222786	7.15038e-16	1.72219e-15	-7.82095	-0.207673	6.61063e-16	1.5341e-15	YES	YES	YES	YES	YES	3.36	2.25	0	0	0	0	0	0	0	0	0	0	AT2G36450.1	Integrase-type DNA-binding superfamily protein	encodes a member of the DREB subfamily A-4 of ERF/AP2 transcription factor family. The protein contains one AP2 domain. There are 17 members in this subfamily including TINY. Ectopic overexpression of HRD increases the density of the root network and improves water and salt stress tolerance in Arabidopsis. Overexpression of HRD in rice causes an increase in plant biomass and drought resistance.	HARDY (HRD); CONTAINS InterPro DOMAIN/s: DNA-binding, integrase-type (InterPro:IPR016177), Pathogenesis-related transcriptional factor/ERF, DNA-binding (InterPro:IPR001471); BEST Arabidopsis thaliana protein match is: C-repeat-binding factor 4 (TAIR:AT5G51990.1); Has 5681 Blast hits to 5646 proteins in 245 species: Archae - 0; Bacteria - 4; Metazoa - 0; Fungi - 0; Plants - 5670; Viruses - 0; Othe…
Potri.006G037200.v4.1	bHLH	3.46217	1.90876	1.3368e-38	7.50825e-38	2.24657	0.971517	3.60468e-12	8.37298e-12	2.44668	1.12173	7.37466e-15	1.66975e-14	1.78803	0.619693	1.81597e-07	3.11996e-07	2.06501	0.859112	4.17347e-10	7.86323e-10	YES	YES	YES	YES	YES	1.3	0.93	11.18	14.49	6.19	5.18	5.58	7.83	4.04	4.11	6.21	4.18	AT3G56970.1	basic helix-loop-helix (bHLH) DNA-binding superfamily protein	Encodes a member of the basic helix-loop-helix transcription factor family protein.	BHLH038; FUNCTIONS IN: DNA binding, sequence-specific DNA binding transcription factor activity; INVOLVED IN: regulation of transcription; LOCATED IN: nucleus; CONTAINS InterPro DOMAIN/s: Achaete-scute transcription factor related (InterPro:IPR015660), Helix-loop-helix DNA-binding domain (InterPro:IPR001092), Helix-loop-helix DNA-binding (InterPro:IPR011598); BEST Arabidopsis thaliana protein mat…
Potri.006G058800.v4.1	bZIP	1.82371	0.40004	1.07879e-06	2.0397e-06	2.90581	1.32714	5.91609e-21	1.87801e-20	3.83672	2.13103	2.53257e-49	1.21725e-48	3.99613	2.28639	1.25624e-56	6.881e-56	4.10685	2.42504	4.76158e-63	2.65731e-62	YES	YES	YES	YES	YES	0.41	0.32	1.53	1.15	2.49	3.4	5.57	6.04	6.48	5.95	7.73	6.18	AT5G06839.3	bZIP transcription factor family protein		bZIP transcription factor family protein; FUNCTIONS IN: DNA binding, sequence-specific DNA binding transcription factor activity; INVOLVED IN: regulation of transcription, DNA-dependent; EXPRESSED IN: leaf whorl, root, flower, seed; EXPRESSED DURING: 4 anthesis, petal differentiation and expansion stage, E expanded cotyledon stage; CONTAINS InterPro DOMAIN/s: Basic-leucine zipper (bZIP) transcrip…
Potri.006G074600.v4.1	bHLH	-3.4301	1.85604	9.16138e-35	4.69624e-34	-4.24862	1.73375	9.43266e-45	5.11718e-44	-4.23517	1.81872	1.84586e-43	8.04434e-43	-4.28186	1.78331	4.83733e-44	2.17141e-43	-2.74749	1.92904	5.53328e-30	1.82573e-29	YES	YES	YES	YES	YES	8.98	10.57	1.23	0.59	0.17	0.9	0.72	0.39	0.16	0.92	1.12	2.03	AT5G57150.1	basic helix-loop-helix (bHLH) DNA-binding superfamily protein		basic helix-loop-helix (bHLH) DNA-binding superfamily protein; FUNCTIONS IN: DNA binding, sequence-specific DNA binding transcription factor activity; INVOLVED IN: regulation of transcription; LOCATED IN: nucleus; EXPRESSED IN: 24 plant structures; EXPRESSED DURING: 14 growth stages; CONTAINS InterPro DOMAIN/s: Helix-loop-helix DNA-binding domain (InterPro:IPR001092), Helix-loop-helix DNA-binding…
Potri.006G085900.v4.1	MYB	1.76461	2.28637	3.92379e-19	1.30557e-18	2.07462	2.59905	2.48043e-31	1.03033e-30	2.97848	3.35011	4.37087e-84	3.23762e-83	2.3624	2.82666	1.03578e-42	4.55398e-42	1.9446	2.52805	2.94433e-26	8.95104e-26	YES	YES	YES	YES	YES	0.88	1.51	4.38	4.16	5.42	5.53	10.71	10.41	6.25	7.01	4.9	5.28	AT2G37630.1	myb-like HTH transcriptional regulator family protein	Encodes a MYB-domain protein involved in specification of the leaf proximodistal axis. Mutation results in lobed and dissected leaves with a characteristic asymmetry. Homologous to the Antirrhinum PHANTASTICA (PHAN) and maize ROUGH SHEATH2 (RS2) genes Asymmetric placement of auxin response at the distal leaf tip precedes visible asymmetric leaf growth. Acts alongside AXR1 to exclude BP expression…	ASYMMETRIC LEAVES 1 (AS1); CONTAINS InterPro DOMAIN/s: SANT, DNA-binding (InterPro:IPR001005), Homeodomain-like (InterPro:IPR009057), Myb, DNA-binding (InterPro:IPR014778), HTH transcriptional regulator, Myb-type, DNA-binding (InterPro:IPR017930), Homeodomain-related (InterPro:IPR012287), Myb transcription factor (InterPro:IPR015495); BEST Arabidopsis thaliana protein match is: myb domain protein…
Potri.006G101400.v4.1	Trihelix	-2.13192	5.30138	4.61285e-174	1.13297e-172	-1.99296	5.30214	3.4413e-172	6.67237e-171	-3.05774	5.19846	2.10668e-287	5.15805e-286	-2.85593	5.19683	5.19272e-254	1.29149e-252	-3.28098	5.16957	0	0	YES	YES	YES	YES	YES	61.32	58.29	13.59	14.79	15.87	16.36	8.12	7.69	8.48	9.06	6.63	6.85	AT5G01380.1	Homeodomain-like superfamily protein		Homeodomain-like superfamily protein; CONTAINS InterPro DOMAIN/s: SANT, DNA-binding (InterPro:IPR001005), MYB-like (InterPro:IPR017877); BEST Arabidopsis thaliana protein match is: Homeodomain-like superfamily protein (TAIR:AT2G38250.1); Has 1807 Blast hits to 1807 proteins in 277 species: Archae - 0; Bacteria - 0; Metazoa - 736; Fungi - 347; Plants - 385; Viruses - 0; Other Eukaryotes - 339 (sou…
Potri.006G114200.v4.1	GRAS	-1.70626	5.55494	7.69014e-142	1.50874e-140	-3.12139	5.29712	0	0	-1.9085	5.54262	2.44974e-178	3.68753e-177	-1.52408	5.61264	5.63253e-127	6.54803e-126	-1.58853	5.61914	1.0807e-142	1.25632e-141	YES	YES	YES	YES	YES	29.83	28.14	9.17	9.33	3.67	3.5	8.34	8.78	10.37	11.1	11.01	10.11	AT5G41920.1	GRAS family transcription factor		GRAS family transcription factor; CONTAINS InterPro DOMAIN/s: Transcription factor GRAS (InterPro:IPR005202); BEST Arabidopsis thaliana protein match is: GRAS family transcription factor (TAIR:AT3G54220.1); Has 1807 Blast hits to 1807 proteins in 277 species: Archae - 0; Bacteria - 0; Metazoa - 736; Fungi - 347; Plants - 385; Viruses - 0; Other Eukaryotes - 339 (source: NCBI BLink).
Potri.006G133200.v4.1	WRKY	1.62698	4.74426	8.36659e-79	8.87397e-78	1.2672	4.53711	9.08096e-48	5.19777e-47	1.74566	4.8958	7.85254e-102	6.91254e-101	1.03038	4.3761	1.50401e-28	5.03039e-28	1.45255	4.70859	5.48552e-68	3.25366e-67	YES	YES	YES	YES	YES	4.7	4.67	15	15.16	12.21	12.06	17.08	17.79	9.01	11.47	13.91	14.15	AT2G37260.1	WRKY family transcription factor family protein	Encodes a protein similar to WRKY transcription factors that is expressed in the seed integument and endosperm. Mutants are defective in proanthocyanidin synthesis and seed mucilate deposition. Seeds are yellow colored. Seed size is also affected; seeds are reduced in size but only when the mutant allele is transmitted through the female parent.Loss of function alleles are associated with a reduc…	TRANSPARENT TESTA GLABRA 2 (TTG2); CONTAINS InterPro DOMAIN/s: DNA-binding WRKY (InterPro:IPR003657); BEST Arabidopsis thaliana protein match is: WRKY DNA-binding protein 3 (TAIR:AT2G03340.1); Has 30201 Blast hits to 17322 proteins in 780 species: Archae - 12; Bacteria - 1396; Metazoa - 17338; Fungi - 3422; Plants - 5037; Viruses - 0; Other Eukaryotes - 2996 (source: NCBI BLink).
Potri.006G135600.v4.1	bHLH	1.70286	5.05198	6.54718e-105	9.33744e-104	1.98586	5.33175	2.85561e-167	5.36614e-166	2.12493	5.44505	1.97398e-199	3.33369e-198	2.06608	5.39618	1.34199e-173	2.17385e-172	2.1262	5.48065	2.30741e-208	3.96476e-207	YES	YES	YES	YES	YES	12.73	10.8	40.43	39.05	49.62	50.34	56.29	56.96	53.65	50.77	56.46	55.99	AT5G58010.1	LJRHL1-like 3	Encodes a basic helix-loop-helix (bHLH) protein that regulates root hair development. One of the three Arabidopsis homologs of the Lotus japonicus ROOTHAIRLESS1 (LjRHL1) gene: At2g24260 (AtLRL1), At4g30980 (AtLRL2), and At5g58010 (AtLRL3).	LJRHL1-like 3 (LRL3); CONTAINS InterPro DOMAIN/s: Helix-loop-helix DNA-binding domain (InterPro:IPR001092), Helix-loop-helix DNA-binding (InterPro:IPR011598); BEST Arabidopsis thaliana protein match is: LJRHL1-like 1 (TAIR:AT2G24260.1); Has 3430 Blast hits to 3424 proteins in 205 species: Archae - 0; Bacteria - 0; Metazoa - 226; Fungi - 49; Plants - 3153; Viruses - 0; Other Eukaryotes - 2 (source…
Potri.006G145100.v4.1	NF-YA	-1.65703	5.81655	5.31107e-170	1.2755e-168	-2.0051	5.72197	2.44316e-223	6.28279e-222	-2.30834	5.71911	1.38969e-270	3.18594e-269	-2.44349	5.67507	4.91803e-271	1.32534e-269	-1.49938	5.8945	2.40057e-164	3.18441e-163	YES	YES	YES	YES	YES	33.06	35.26	10.69	11.93	8.94	9.37	7.41	7.89	6.92	6.42	13.95	12.56	AT1G72830.1	nuclear factor Y, subunit A3	Encodes a subunit of CCAAT-binding complex, binds to CCAAT box motif present in some plant promoter sequences. One of three members of this class (HAP2A, HAP2B, HAP2C), it is expressed in vegetative and reproductive tissues.	nuclear factor Y, subunit A3 (NF-YA3); FUNCTIONS IN: sequence-specific DNA binding transcription factor activity; INVOLVED IN: regulation of transcription, DNA-dependent; LOCATED IN: CCAAT-binding factor complex; EXPRESSED IN: 16 plant structures; EXPRESSED DURING: 8 growth stages; CONTAINS InterPro DOMAIN/s: CCAAT-binding transcription factor, subunit B (InterPro:IPR001289), CCAAT-binding factor…
Potri.006G155200.v4.1	G2-like	-1.52279	1.02894	4.25057e-07	8.2474e-07	-1.32859	1.04762	3.21697e-06	5.53398e-06	-1.1088	1.16686	7.13758e-05	0.000105727	-1.38135	1.06671	1.89948e-06	3.09501e-06	-1.01958	1.1985	0.000149012	0.000215709	YES	YES	YES	YES	YES	1.68	2.1	0.72	0.64	0.84	0.78	0.98	0.96	0.57	0.99	0.72	1.3	AT2G03500.1	Homeodomain-like superfamily protein		Homeodomain-like superfamily protein; CONTAINS InterPro DOMAIN/s: Homeodomain-like (InterPro:IPR009057), Myb, DNA-binding (InterPro:IPR014778), HTH transcriptional regulator, Myb-type, DNA-binding (InterPro:IPR017930), Myb-like DNA-binding domain, SHAQKYF class (InterPro:IPR006447), Homeodomain-related (InterPro:IPR012287); BEST Arabidopsis thaliana protein match is: myb-like transcription factor…
Potri.006G163400.v4.1	ERF	-5.1956	1.30426	1.3841e-34	7.05371e-34	-5.09329	1.22844	5.7512e-37	2.70514e-36	-3.52691	1.39045	3.17887e-27	1.00592e-26	-4.55241	1.29983	1.32211e-34	5.01526e-34	-5.0423	1.29911	3.31584e-35	1.21367e-34	YES	YES	YES	YES	YES	6.44	7.84	0.36	0	0.17	0.25	0.46	0.89	0.51	0.09	0.38	0.09	AT4G32800.1	Integrase-type DNA-binding superfamily protein	encodes a member of the DREB subfamily A-4 of ERF/AP2 transcription factor family. The protein contains one AP2 domain. There are 17 members in this subfamily including TINY.	Integrase-type DNA-binding superfamily protein; FUNCTIONS IN: DNA binding, sequence-specific DNA binding transcription factor activity; INVOLVED IN: regulation of transcription, DNA-dependent; LOCATED IN: nucleus; EXPRESSED IN: 10 plant structures; EXPRESSED DURING: 7 growth stages; CONTAINS InterPro DOMAIN/s: DNA-binding, integrase-type (InterPro:IPR016177), Pathogenesis-related transcriptional …
Potri.006G191000.v4.1	G2-like	-1.36684	1.64937	2.27845e-08	4.7608e-08	-2.33993	1.40274	7.60998e-18	2.19144e-17	-2.4402	1.45807	3.95533e-18	9.86914e-18	-2.82071	1.3776	3.22725e-22	9.34834e-22	-2.01854	1.52271	1.68235e-14	3.72857e-14	YES	YES	YES	YES	YES	4.52	3.92	1.88	1.49	0.85	0.93	0.85	0.85	0.67	0.58	1.4	0.9	AT5G06800.1	myb-like HTH transcriptional regulator family protein		myb-like HTH transcriptional regulator family protein; CONTAINS InterPro DOMAIN/s: Homeodomain-like (InterPro:IPR009057), Myb, DNA-binding (InterPro:IPR014778), HTH transcriptional regulator, Myb-type, DNA-binding (InterPro:IPR017930), Myb-like DNA-binding domain, SHAQKYF class (InterPro:IPR006447), Homeodomain-related (InterPro:IPR012287); BEST Arabidopsis thaliana protein match is: Homeodomain-…
Potri.006G193700.v4.1	HD-ZIP	2.45134	3.21957	4.69064e-57	3.66083e-56	2.77401	3.57923	2.06637e-87	2.03995e-86	2.14791	3.04337	3.90894e-43	1.69626e-42	2.17898	3.07006	4.65173e-44	2.08889e-43	2.20998	3.13123	1.1218e-47	5.06705e-47	YES	YES	YES	YES	YES	3.87	3.12	18.36	21.4	24.25	26.99	17.72	16.34	16.74	16.79	18.93	16.68	AT5G06710.1	homeobox from Arabidopsis thaliana	Homeobox-leucine zipper protein.	homeobox from Arabidopsis thaliana (HAT14); FUNCTIONS IN: DNA binding, sequence-specific DNA binding transcription factor activity; INVOLVED IN: regulation of transcription, DNA-dependent, regulation of transcription; LOCATED IN: nucleus; EXPRESSED IN: 18 plant structures; EXPRESSED DURING: 9 growth stages; CONTAINS InterPro DOMAIN/s: Homeobox, conserved site (InterPro:IPR017970), Homeobox (Inter…
Potri.006G207700.v4.1	TCP	1.08977	1.51693	1.31744e-05	2.32329e-05	1.41635	1.79245	4.09594e-10	8.69791e-10	1.65778	1.9706	2.87861e-14	6.4037e-14	1.87707	2.1347	1.31535e-19	3.55933e-19	1.41315	1.82573	5.12037e-10	9.61876e-10	YES	YES	YES	YES	YES	1.86	1.29	3.69	3.24	4.98	4.03	5.89	5.04	5.91	6.36	4.66	4.53	AT5G22300.1	nitrilase 4	encodes a nitrilase isomer. The purified enzyme shows a strong substrate specificity for beta-cyano-L-alanine, a intermediate product of the cyanide detoxification pathway.	nitrilase 4 (NIT4); CONTAINS InterPro DOMAIN/s: Nitrilase/cyanide hydratase and apolipoprotein N-acyltransferase (InterPro:IPR003010), Nitrilase/cyanide hydratase, conserved site (InterPro:IPR000132); BEST Arabidopsis thaliana protein match is: nitrilase 3 (TAIR:AT3G44320.1); Has 7653 Blast hits to 7575 proteins in 1747 species: Archae - 162; Bacteria - 5078; Metazoa - 407; Fungi - 539; Plants - …
Potri.006G234200.v4.1	MYB	2.6713	0.663226	8.21809e-13	2.12965e-12	3.15753	1.15168	3.02699e-21	9.70867e-21	3.68102	1.59134	2.67986e-32	9.43697e-32	3.93947	1.83268	2.20493e-41	9.46986e-41	3.19969	1.21525	1.57355e-21	4.2716e-21	YES	YES	YES	YES	YES	0.59	0.37	3.74	2.62	3.98	5.29	5.83	7.92	7.23	8.6	4.86	4.93	AT3G49690.1	myb domain protein 84	Putative homolog of the Blind gene in tomato. Together with RAX1 and RAX3 belong to the class R2R3 MYB genes; encoded by the Myb-like transcription factor MYB84, regulates axillary meristem formation.	myb domain protein 84 (MYB84); CONTAINS InterPro DOMAIN/s: SANT, DNA-binding (InterPro:IPR001005), Homeodomain-like (InterPro:IPR009057), Myb, DNA-binding (InterPro:IPR014778), HTH transcriptional regulator, Myb-type, DNA-binding (InterPro:IPR017930), Homeodomain-related (InterPro:IPR012287), Myb transcription factor (InterPro:IPR015495); BEST Arabidopsis thaliana protein match is: myb domain pro…
Potri.006G241700.v4.1	MYB	1.98294	4.48781	3.75582e-93	4.74574e-92	1.72767	4.35408	1.83642e-71	1.5014e-70	2.21179	4.73775	1.37725e-135	1.55811e-134	2.10965	4.65457	1.79939e-115	1.89965e-114	1.83605	4.47354	1.8093e-87	1.33195e-86	YES	YES	YES	YES	YES	2.77	3.64	12.95	13.55	11.41	11.51	16.35	16.7	14.73	14.83	12.24	12.86	AT4G32730.2	Homeodomain-like protein	Encodes a putative c-myb-like transcription factor with three MYB repeats.	PC-MYB1; CONTAINS InterPro DOMAIN/s: SANT, DNA-binding (InterPro:IPR001005), Myb, DNA-binding (InterPro:IPR014778), Homeodomain-like (InterPro:IPR009057), Homeodomain-related (InterPro:IPR012287), Myb transcription factor (InterPro:IPR015495), HTH transcriptional regulator, Myb-type, DNA-binding (InterPro:IPR017930); BEST Arabidopsis thaliana protein match is: myb domain protein 3r-4 (TAIR:AT5G11…
Potri.006G251200.v4.1	CPP	1.80951	2.78878	3.75306e-27	1.59286e-26	1.7361	2.79947	2.55953e-26	9.42535e-26	2.3511	3.28556	8.28502e-58	4.48491e-57	2.049	3.04183	1.67035e-39	6.93737e-39	1.60116	2.73018	2.68362e-22	7.4152e-22	YES	YES	YES	YES	YES	1.4	1.27	5.15	4.57	5.46	4.11	7.76	7.32	5.83	5.92	4.83	4.05	AT3G22780.1	Tesmin/TSO1-like CXC domain-containing protein	putative DNA binding protein (tso1) mRNA, tso1-3 allele,	CHINESE FOR 'UGLY' (TSO1); CONTAINS InterPro DOMAIN/s: Tesmin/TSO1-like, CXC (InterPro:IPR005172); BEST Arabidopsis thaliana protein match is: TESMIN/TSO1-like CXC 2 (TAIR:AT4G14770.1); Has 1209 Blast hits to 687 proteins in 91 species: Archae - 0; Bacteria - 0; Metazoa - 404; Fungi - 6; Plants - 347; Viruses - 0; Other Eukaryotes - 452 (source: NCBI BLink).
Potri.006G277000.v4.1	NAC	-1.98509	3.98222	1.72824e-65	1.53374e-64	-2.8227	3.80579	1.52483e-110	1.89033e-109	-2.57618	3.90815	9.82055e-99	8.37107e-98	-3.13023	3.81314	3.83731e-121	4.24719e-120	-2.29348	3.94637	4.52655e-91	3.4602e-90	YES	YES	YES	YES	YES	23.38	23.72	7.83	4.35	2.64	4.47	4.65	4.03	2.72	2.99	5.28	5.26	AT2G24430.2	NAC domain containing protein 38		Arabidopsis NAC domain containing protein 39 (ANAC039); FUNCTIONS IN: sequence-specific DNA binding transcription factor activity; INVOLVED IN: multicellular organismal development, regulation of transcription; LOCATED IN: cellular_component unknown; EXPRESSED IN: stem, hypocotyl, root, leaf; EXPRESSED DURING: LP.04 four leaves visible, LP.02 two leaves visible; CONTAINS InterPro DOMAIN/s: No api…
Potri.006G277800.v4.1	bZIP	1.36699	4.53668	5.99642e-51	4.26661e-50	2.4565	5.45305	7.83258e-252	2.28565e-250	2.89029	5.82562	0	0	3.24061	6.13684	0	0	2.0695	5.16828	2.68345e-164	3.55765e-163	YES	YES	YES	YES	YES	11.95	13.3	33.11	34.71	75.04	74.05	105.37	101.54	125.82	128.01	54.57	61.85	AT5G24800.1	basic leucine zipper 9	Encodes bZIP protein BZO2H2.	basic leucine zipper 9 (BZIP9); FUNCTIONS IN: DNA binding, protein heterodimerization activity, sequence-specific DNA binding transcription factor activity; INVOLVED IN: regulation of transcription, DNA-dependent; LOCATED IN: nucleus; EXPRESSED IN: 26 plant structures; EXPRESSED DURING: 13 growth stages; CONTAINS InterPro DOMAIN/s: Basic-leucine zipper (bZIP) transcription factor (InterPro:IPR004…
Potri.007G005000.v4.1	MYB_related	1.39744	2.53541	2.64745e-15	7.66405e-15	1.11081	2.39335	5.11938e-10	1.08059e-09	1.43898	2.62755	1.45222e-17	3.5661e-17	1.24488	2.48913	2.04871e-12	4.35814e-12	1.49008	2.69959	2.8013e-19	7.15499e-19	YES	YES	YES	YES	YES	2.34	2.07	5.67	6.38	5.13	5.07	6.3	6.87	5.67	5.42	6.18	7.31	AT5G67580.2	Homeodomain-like/winged-helix DNA-binding family protein	Encodes a telomeric DNA binding protein. In vitro, the protein preferentially binds double-stranded telomeric repeats, but it can also bind to the single G-rich telomeric strand.	TRB2; FUNCTIONS IN: single-stranded telomeric DNA binding, DNA binding, protein homodimerization activity, sequence-specific DNA binding transcription factor activity, double-stranded telomeric DNA binding; INVOLVED IN: in 8 processes; LOCATED IN: nucleus, nucleosome; EXPRESSED IN: 23 plant structures; EXPRESSED DURING: 14 growth stages; CONTAINS InterPro DOMAIN/s: Winged helix-turn-helix transcr…
Potri.007G011600.v4.1	AP2	2.26006	2.68985	4.18066e-36	2.21193e-35	2.70825	3.14687	4.39967e-65	3.30546e-64	3.1303	3.50191	5.70169e-98	4.83373e-97	3.18112	3.55134	3.10185e-102	2.88767e-101	3.47091	3.8557	9.06896e-143	1.05689e-141	YES	YES	YES	YES	YES	1.2	1.46	6.91	6.4	9.07	9.71	12.97	12.95	12.25	13.6	14.35	18.05	AT5G10510.2	AINTEGUMENTA-like 6	Encodes an AP2-domain transcription factor involved in root stem cell identity and root development.	AINTEGUMENTA-like 6 (AIL6); CONTAINS InterPro DOMAIN/s: DNA-binding, integrase-type (InterPro:IPR016177), Pathogenesis-related transcriptional factor/ERF, DNA-binding (InterPro:IPR001471); BEST Arabidopsis thaliana protein match is: AINTEGUMENTA-like 7 (TAIR:AT5G65510.1); Has 30201 Blast hits to 17322 proteins in 780 species: Archae - 12; Bacteria - 1396; Metazoa - 17338; Fungi - 3422; Plants - 5…
Potri.007G015200.v4.1	DBB	2.8938	2.07951	1.58784e-34	8.08112e-34	2.54729	1.8713	2.17285e-25	7.80663e-25	2.6574	1.95022	1.45138e-28	4.71775e-28	1.81427	1.28318	7.83393e-11	1.56752e-10	3.25542	2.51419	1.89865e-52	9.23052e-52	YES	YES	YES	YES	YES	1.36	1.08	9.57	9.26	8.72	6.6	7.35	9.67	4.62	4.46	12.86	12.81	AT4G38960.1	B-box type zinc finger family protein		B-box type zinc finger family protein; FUNCTIONS IN: sequence-specific DNA binding transcription factor activity, zinc ion binding; INVOLVED IN: regulation of transcription; LOCATED IN: endomembrane system, intracellular; EXPRESSED IN: 18 plant structures; EXPRESSED DURING: 8 growth stages; CONTAINS InterPro DOMAIN/s: Zinc finger, B-box (InterPro:IPR000315); BEST Arabidopsis thaliana protein matc…
Potri.007G019900.v4.1	bZIP	1.92189	4.18296	1.59162e-72	1.5674e-71	1.7608	4.12508	6.00034e-62	4.29364e-61	2.02799	4.33397	2.90402e-91	2.32232e-90	2.87853	5.04824	2.20536e-231	4.9049e-230	2.39951	4.67531	1.64423e-150	2.01088e-149	YES	YES	YES	YES	YES	9.97	9.51	36.46	40.22	31.97	38.76	48.36	38.88	71.27	80.75	55.72	57.3	AT1G75390.1	basic leucine-zipper 44		basic leucine-zipper 44 (bZIP44); FUNCTIONS IN: DNA binding, protein heterodimerization activity, sequence-specific DNA binding transcription factor activity; INVOLVED IN: regulation of transcription, DNA-dependent; LOCATED IN: chloroplast; CONTAINS InterPro DOMAIN/s: Basic-leucine zipper (bZIP) transcription factor (InterPro:IPR004827), bZIP transcription factor, bZIP-1 (InterPro:IPR011616); BES…
Potri.007G029200.v4.1	GRAS	-1.21105	5.19438	7.06144e-62	5.93741e-61	-1.38319	5.13143	8.24618e-83	7.71664e-82	-1.07926	5.26993	6.82637e-55	3.57061e-54	-1.76544	5.06327	2.63075e-111	2.66618e-110	-1.48417	5.15615	6.17906e-95	4.90693e-94	YES	YES	YES	YES	YES	36.57	38.29	16.28	17.4	15.5	15.34	19.15	20.04	11.77	11.62	14.64	14.71	AT4G36710.1	GRAS family transcription factor		GRAS family transcription factor; CONTAINS InterPro DOMAIN/s: Transcription factor GRAS (InterPro:IPR005202); BEST Arabidopsis thaliana protein match is: GRAS family transcription factor (TAIR:AT4G00150.1); Has 2023 Blast hits to 1999 proteins in 291 species: Archae - 0; Bacteria - 2; Metazoa - 0; Fungi - 0; Plants - 2019; Viruses - 0; Other Eukaryotes - 2 (source: NCBI BLink).
Potri.007G036400.v4.1	Dof	2.88092	3.38674	2.45071e-80	2.65638e-79	2.78077	3.3866	1.60282e-78	1.42071e-77	2.63407	3.24794	2.02443e-66	1.22888e-65	1.83974	2.60323	3.01471e-25	9.37241e-25	2.11139	2.85532	2.87199e-37	1.08886e-36	YES	YES	YES	YES	YES	3.24	3.16	23.88	25.08	24.15	23.04	22.38	21.34	11.63	12.67	14.75	15.66	AT3G50410.1	OBF binding protein 1	Arabidopsis Dof protein containing a single 51-amino acid zinc finger DNA-binding domain, which may play an important roles in plant growth and development.	OBF binding protein 1 (OBP1); CONTAINS InterPro DOMAIN/s: Zinc finger, Dof-type (InterPro:IPR003851); BEST Arabidopsis thaliana protein match is: Dof-type zinc finger DNA-binding family protein (TAIR:AT5G66940.1); Has 1129 Blast hits to 1124 proteins in 68 species: Archae - 0; Bacteria - 9; Metazoa - 17; Fungi - 6; Plants - 1084; Viruses - 0; Other Eukaryotes - 13 (source: NCBI BLink).
Potri.007G039500.v4.1	LBD	1.73272	2.1574	2.84188e-17	8.85175e-17	1.41865	1.99024	9.95431e-12	2.26541e-11	1.57928	2.10773	1.01007e-14	2.27883e-14	1.36096	1.94918	1.31699e-10	2.61323e-10	1.21926	1.88585	2.74216e-08	4.79699e-08	YES	YES	YES	YES	YES	1.63	1.89	6.4	5.79	5.34	4.81	5.46	6.22	4.46	5.21	4.41	4.61	AT5G66870.1	ASYMMETRIC LEAVES 2-like 1	Encodes LOB domain protein whose overexpression results in KNOX gene repression. Overexpression also results in plants with hyponastic leaves, downward pointing flowers and reduced apical dominance. May be involved in the transcriptional regulation of the homeobox gene BP (brevipedicellus) during lateral organ differentiation. Acts together with AS2 in proximal-distal symmetry determination.	ASYMMETRIC LEAVES 2-like 1 (ASL1); CONTAINS InterPro DOMAIN/s: Lateral organ boundaries, LOB (InterPro:IPR004883), Asymmetric leaves, AS2/LOB (InterPro:IPR017414); BEST Arabidopsis thaliana protein match is: LOB domain-containing protein 10 (TAIR:AT2G23660.2); Has 1807 Blast hits to 1807 proteins in 277 species: Archae - 0; Bacteria - 0; Metazoa - 736; Fungi - 347; Plants - 385; Viruses - 0; Othe…
Potri.007G043400.v4.1	ERF	-4.819	3.66843	4.65574e-155	1.00545e-153	-6.06449	3.57036	2.21209e-194	4.8262e-193	-9.45015	3.6347	8.55986e-209	1.51903e-207	-11.8027	3.59994	3.44719e-209	6.81139e-208	-11.8166	3.61541	1.46144e-218	2.63037e-217	YES	YES	YES	YES	YES	59.02	56.31	1.77	2.45	1.04	0.76	0.14	0	0	0	0	0	AT2G47520.1	Integrase-type DNA-binding superfamily protein	encodes a member of the ERF (ethylene response factor) subfamily B-2 of ERF/AP2 transcription factor family. The protein contains one AP2 domain. There are 5 members in this subfamily including RAP2.2 AND RAP2.12.	HYPOXIA RESPONSIVE ERF (ETHYLENE RESPONSE FACTOR) 2 (HRE2); CONTAINS InterPro DOMAIN/s: DNA-binding, integrase-type (InterPro:IPR016177), Pathogenesis-related transcriptional factor/ERF, DNA-binding (InterPro:IPR001471); BEST Arabidopsis thaliana protein match is: ethylene-responsive element binding protein (TAIR:AT3G16770.1); Has 6285 Blast hits to 5826 proteins in 255 species: Archae - 0; Bacte…
Potri.007G063300.v4.1	GRAS	1.7815	3.07591	4.86765e-32	2.33752e-31	2.45953	3.69825	5.949e-80	5.37591e-79	2.48132	3.70566	8.67917e-83	6.35052e-82	2.87339	4.04627	3.9968e-124	4.53234e-123	2.79854	4.01924	4.13906e-123	4.14718e-122	YES	YES	YES	YES	YES	2.48	2.91	8.62	10.8	14.89	17.08	15.75	17.7	20.99	21.16	20.99	20.32	AT4G37650.1	GRAS family transcription factor	Involved in radial organization of the root and shoot axial organs. Essential for normal shoot gravitropism. The protein moves in a highly specific manner from the cells of the stele in which it is synthesized outward. Movement requires sequences within the GRAS and VHIID domains.	SHORT ROOT (SHR); CONTAINS InterPro DOMAIN/s: Transcription factor GRAS (InterPro:IPR005202); BEST Arabidopsis thaliana protein match is: GRAS family transcription factor (TAIR:AT3G49950.1); Has 2470 Blast hits to 2429 proteins in 304 species: Archae - 0; Bacteria - 4; Metazoa - 9; Fungi - 15; Plants - 2427; Viruses - 0; Other Eukaryotes - 15 (source: NCBI BLink).
Potri.007G065400.v4.1	NAC	1.08453	1.50992	1.16113e-05	2.05722e-05	1.47611	1.83503	2.68776e-11	5.9984e-11	2.02743	2.2498	9.65352e-24	2.80278e-23	1.78612	2.0656	2.10414e-17	5.32089e-17	2.33003	2.53463	1.9396e-34	6.98411e-34	YES	YES	YES	YES	YES	2.08	2.64	4.98	5.49	6.51	7.65	10.91	10.41	9.42	7.88	11.55	14.69	AT1G56010.2	NAC domain containing protein 1	Encodes a transcription factor involved in shoot apical meristem formation and auxin-mediated lateral root formation. The gene is thought not to be involved in stress responses (NaCl, auxins, ethylene). NAC1 (NAC1)	NAC domain containing protein 1 (NAC1); CONTAINS InterPro DOMAIN/s: No apical meristem (NAM) protein (InterPro:IPR003441); BEST Arabidopsis thaliana protein match is: NAC (No Apical Meristem) domain transcriptional regulator superfamily protein (TAIR:AT3G12977.1); Has 2928 Blast hits to 2921 proteins in 75 species: Archae - 0; Bacteria - 0; Metazoa - 0; Fungi - 0; Plants - 2928; Viruses - 0; Othe…
Potri.007G082200.v4.1	NF-YB	-1.75819	1.55711	1.39815e-11	3.42698e-11	-3.02696	1.3068	4.48376e-24	1.55499e-23	-2.09189	1.51536	4.16394e-15	9.494e-15	-3.33419	1.32377	1.91204e-25	5.97034e-25	-2.6172	1.42259	6.55381e-20	1.70338e-19	YES	YES	YES	YES	YES	8.74	8.77	2.05	3.34	1.1	1.17	2.93	1.5	0.53	1.31	1.58	1.55	AT4G14540.1	nuclear factor Y, subunit B3		nuclear factor Y, subunit B3 (NF-YB3); FUNCTIONS IN: sequence-specific DNA binding transcription factor activity; INVOLVED IN: regulation of transcription, DNA-dependent; LOCATED IN: nucleus, intracellular; EXPRESSED IN: 21 plant structures; EXPRESSED DURING: 13 growth stages; CONTAINS InterPro DOMAIN/s: Transcription factor, CBFA/NFYB, DNA topoisomerase (InterPro:IPR003957), Transcription factor…
Potri.007G099400.v4.1	NAC	-1.77819	8.62145	0	0	-2.08284	8.56501	0	0	-4.92955	8.34203	0	0	-3.2208	8.42647	0	0	-4.96731	8.34856	0	0	YES	YES	YES	YES	YES	546.2	544.77	162.91	167.68	135.48	140.99	19.89	19.61	62.86	61.27	19.29	18.99	AT1G01720.1	NAC (No Apical Meristem) domain transcriptional regulator superfamily protein	Belongs to a large family of putative transcriptional activators with NAC domain. Transcript level increases in response to wounding and abscisic acid. ATAF1 attentuates ABA signaling and sythesis. Mutants are hyposensitive to ABA.	ATAF1; CONTAINS InterPro DOMAIN/s: No apical meristem (NAM) protein (InterPro:IPR003441); BEST Arabidopsis thaliana protein match is: NAC domain containing protein 32 (TAIR:AT1G77450.1); Has 3043 Blast hits to 3037 proteins in 75 species: Archae - 0; Bacteria - 0; Metazoa - 0; Fungi - 0; Plants - 3043; Viruses - 0; Other Eukaryotes - 0 (source: NCBI BLink).
Potri.007G106100.v4.1	MYB	-1.40118	3.53167	1.98284e-27	8.49164e-27	-1.78813	3.40697	8.42845e-43	4.41526e-42	-2.39135	3.35349	1.67555e-61	9.54247e-61	-2.55643	3.30142	7.73492e-66	4.84136e-65	-3.00835	3.2617	2.60062e-83	1.8297e-82	YES	YES	YES	YES	YES	18.53	16.34	6.53	7.18	5.23	5.57	3.94	3.35	2.74	3.57	2.08	2.64	AT4G33450.1	myb domain protein 69	Member of the R2R3 factor gene family.	myb domain protein 69 (MYB69); CONTAINS InterPro DOMAIN/s: SANT, DNA-binding (InterPro:IPR001005), Homeodomain-like (InterPro:IPR009057), Myb, DNA-binding (InterPro:IPR014778), HTH transcriptional regulator, Myb-type, DNA-binding (InterPro:IPR017930), Homeodomain-related (InterPro:IPR012287), Myb transcription factor (InterPro:IPR015495); BEST Arabidopsis thaliana protein match is: myb domain pro…
Potri.007G119800.v4.1	GeBP	-1.94231	4.99762	1.06948e-122	1.80785e-121	-1.38903	5.10963	4.94493e-82	4.59031e-81	-1.51732	5.12417	2.75864e-92	2.22968e-91	-1.71315	5.05555	9.56069e-105	9.08729e-104	-1.96929	5.02046	2.67212e-141	3.06844e-140	YES	YES	YES	YES	YES	38.75	40.71	10.88	10.6	16.9	15.72	16.63	13.98	11.48	14.39	10.51	11.71	AT1G61730.1	DNA-binding storekeeper protein-related transcriptional regulator		DNA-binding storekeeper protein-related transcriptional regulator; FUNCTIONS IN: transcription regulator activity; INVOLVED IN: biological_process unknown; LOCATED IN: cytosol, nucleolus, chloroplast; EXPRESSED IN: 24 plant structures; EXPRESSED DURING: 13 growth stages; CONTAINS InterPro DOMAIN/s: Protein of unknown function DUF573 (InterPro:IPR007592); BEST Arabidopsis thaliana protein match is…
Potri.007G128900.v4.1	FAR1	1.78926	0.000223455	2.14132e-05	3.71336e-05	2.03116	0.234934	4.70501e-07	8.51015e-07	1.76461	0.0456098	4.02398e-05	6.04987e-05	1.69012	-0.0104149	5.38098e-05	8.11384e-05	2.29885	0.472836	2.93013e-09	5.32928e-09	YES	YES	YES	YES	YES	0.43	0.35	1.14	1.7	2.4	1.06	1.28	1.67	0.96	1.76	2.23	2.03	AT3G07500.1	Far-red impaired responsive (FAR1) family protein		Far-red impaired responsive (FAR1) family protein; CONTAINS InterPro DOMAIN/s: Transcription factor, FAR1-related (InterPro:IPR004330); BEST Arabidopsis thaliana protein match is: Far-red impaired responsive (FAR1) family protein (TAIR:AT2G43280.1); Has 895 Blast hits to 827 proteins in 17 species: Archae - 0; Bacteria - 0; Metazoa - 0; Fungi - 0; Plants - 895; Viruses - 0; Other Eukaryotes - 0 (…
Potri.007G135000.v4.1	C2H2	2.28599	1.33085	1.24953e-15	3.66062e-15	3.01031	2.02228	2.84334e-35	1.28949e-34	4.20354	3.08667	1.61825e-102	1.42937e-101	4.3259	3.20758	2.08226e-111	2.11394e-110	3.95706	2.90346	6.81622e-85	4.89976e-84	YES	YES	YES	YES	YES	0.62	0.62	2.74	3.63	5.26	5.56	13.38	12.09	12.82	13.89	10.83	10.49	AT5G44160.1	C2H2-like zinc finger protein		nutcracker (NUC); FUNCTIONS IN: sequence-specific DNA binding transcription factor activity, zinc ion binding, nucleic acid binding; INVOLVED IN: regulation of transcription; LOCATED IN: intracellular; EXPRESSED IN: primary root apical meristem, stem vascular system, embryo, root, embryonic root; CONTAINS InterPro DOMAIN/s: Zinc finger, C2H2-like (InterPro:IPR015880), Zinc finger, C2H2-type (Inte…
Potri.008G061000.v4.1	TALE	1.92685	0.097125	3.09523e-06	5.69861e-06	2.9926	1.0093	1.88552e-18	5.53989e-18	3.81065	1.71264	1.91112e-36	7.35268e-36	3.74138	1.65688	1.42344e-34	5.39701e-34	3.33984	1.33788	2.21947e-24	6.45041e-24	YES	YES	YES	YES	YES	0.5	0.23	1.27	1.64	3.16	3.11	6.34	5.01	5.57	4.82	3.99	4.16	AT5G02030.1	POX (plant homeobox) family protein	Mutant has additional lateral organs and phyllotaxy defect. Encodes a homeodomain transcription factor. Has sequence similarity to the Arabidopsis ovule development regulator Bell1. Binds directly to the AGAMOUS cis-regulatory element. Its localization to the nucleus is dependent on the coexpression of either STM or BP.	REPLUMLESS (RPL); CONTAINS InterPro DOMAIN/s: Homeobox (InterPro:IPR001356), Homeodomain-like (InterPro:IPR009057), POX (InterPro:IPR006563), Homeodomain-related (InterPro:IPR012287); BEST Arabidopsis thaliana protein match is: BEL1-like homeodomain 8 (TAIR:AT2G27990.1); Has 5109 Blast hits to 5109 proteins in 341 species: Archae - 0; Bacteria - 2; Metazoa - 2052; Fungi - 344; Plants - 2481; Viru…
Potri.008G072800.v4.1	LBD	1.92985	0.59859	6.30803e-08	1.2867e-07	3.10689	1.63064	8.66809e-28	3.30873e-27	2.48698	1.09364	6.31915e-15	1.43367e-14	4.94087	3.30923	2.49025e-132	3.03586e-131	3.14543	1.69076	1.07162e-28	3.45346e-28	YES	YES	YES	YES	YES	1.35	1.5	5.27	6.09	12.45	14.07	7.77	9.9	47.82	45.43	14.64	13.67	AT2G30130.1	Lateral organ boundaries (LOB) domain family protein	Overexpression/activation tagged allele has epinastic leaves, reduced apical dominance and is sterile. Gene is similar to asymmetric leaves (AS)/lateral organ boundary (LOB) genes which repress KNOX gene expression.	ASL5; CONTAINS InterPro DOMAIN/s: Lateral organ boundaries, LOB (InterPro:IPR004883); BEST Arabidopsis thaliana protein match is: LOB domain-containing protein 11 (TAIR:AT2G28500.1); Has 1148 Blast hits to 1140 proteins in 32 species: Archae - 0; Bacteria - 0; Metazoa - 0; Fungi - 2; Plants - 1024; Viruses - 0; Other Eukaryotes - 122 (source: NCBI BLink).
Potri.008G079800.v4.1	LBD	-5.1325	0.873584	7.28601e-25	2.88482e-24	-4.17787	0.831956	1.2097e-24	4.26292e-24	-2.64277	1.04557	9.77489e-16	2.26895e-15	-1.36679	1.26763	2.30972e-07	3.94409e-07	-3.25854	0.965016	4.77824e-20	1.24658e-19	YES	YES	YES	YES	YES	1.84	1.3	0.05	0.03	0.08	0.1	0.25	0.3	0.68	0.6	0.14	0.21	AT1G65620.4	Lateral organ boundaries (LOB) domain family protein	Required for formation of a symmetric flat leaf lamina, encodes a member of a family of proteins characterized by cysteine repeats and a leucine zipper; involved in KNOX gene regulation. Acts together with ASL1 in proximal-distal symmetry determination. Forms a complex with AS1 that binds to the BP promoter and leads to silencing of BP.	ASYMMETRIC LEAVES 2 (AS2); FUNCTIONS IN: protein binding; INVOLVED IN: in 6 processes; LOCATED IN: nucleoplasm, nucleus; EXPRESSED IN: 17 plant structures; EXPRESSED DURING: 6 growth stages; CONTAINS InterPro DOMAIN/s: Lateral organ boundaries, LOB (InterPro:IPR004883); BEST Arabidopsis thaliana protein match is: ASYMMETRIC LEAVES 2-like 1 (TAIR:AT5G66870.1); Has 30201 Blast hits to 17322 protein…
Potri.008G081600.v4.1	MYB	-1.00464	1.42947	0.000122398	0.000201155	-2.9135	1.00173	1.27831e-18	3.77305e-18	-2.50058	1.13062	2.60248e-15	5.97218e-15	-2.31173	1.13091	1.42938e-14	3.2858e-14	-1.58737	1.29885	3.83863e-09	6.94885e-09	YES	YES	YES	YES	YES	3.1	3.05	1.32	1.88	0.54	0.33	0.52	0.67	0.66	0.64	0.91	1.31	AT3G12720.1	myb domain protein 67	Member of the R2R3 factor gene family.	myb domain protein 67 (MYB67); FUNCTIONS IN: DNA binding, sequence-specific DNA binding transcription factor activity; INVOLVED IN: regulation of transcription, DNA-dependent, regulation of transcription; CONTAINS InterPro DOMAIN/s: SANT, DNA-binding (InterPro:IPR001005), Homeodomain-like (InterPro:IPR009057), Myb, DNA-binding (InterPro:IPR014778), HTH transcriptional regulator, Myb-type, DNA-bin…
Potri.008G081800.v4.1	G2-like	-1.12149	1.92735	2.11931e-07	4.18901e-07	-1.42185	1.81601	7.27594e-11	1.59387e-10	-1.31339	1.90224	1.53388e-09	2.86792e-09	-1.61582	1.80037	8.84293e-13	1.9073e-12	-1.07778	1.9751	1.7744e-07	2.98946e-07	YES	YES	YES	YES	YES	5.71	4.4	2.5	2.29	2.24	1.8	2.1	2.37	1.49	2.02	2.51	2.72	AT1G79430.2	Homeodomain-like superfamily protein	Encodes gene product that is required for several aspects of phloem development in the root: (1) the specific divisions organizing the phloem pole, (2) sieve element differentiation and (3) the expression of a companion-specific gene. Mutant has a defect in the organization of phloem poles in the root. apl seedlings have a short, determinate root with only occasional lateral branches.	ALTERED PHLOEM DEVELOPMENT (APL); CONTAINS InterPro DOMAIN/s: Myb, DNA-binding (InterPro:IPR014778), Homeodomain-like (InterPro:IPR009057), Myb-like DNA-binding domain, SHAQKYF class (InterPro:IPR006447), Homeodomain-related (InterPro:IPR012287), HTH transcriptional regulator, Myb-type, DNA-binding (InterPro:IPR017930); BEST Arabidopsis thaliana protein match is: Homeodomain-like superfamily prot…
Potri.008G094000.v4.1	WRKY	2.44653	3.13642	6.64731e-54	4.94015e-53	3.14233	3.82219	9.11166e-122	1.23533e-120	3.05012	3.72543	1.86054e-110	1.75816e-109	3.80554	4.41648	7.16536e-218	1.483e-216	3.67063	4.33099	7.48582e-208	1.27879e-206	YES	YES	YES	YES	YES	1.14	1.11	6.79	5.96	10.7	10.68	10.37	10.29	16.71	16.8	15.99	15.39	AT1G69310.2	WRKY DNA-binding protein 57	member of WRKY Transcription Factor; Group II-c	WRKY DNA-binding protein 57 (WRKY57); CONTAINS InterPro DOMAIN/s: DNA-binding WRKY (InterPro:IPR003657); BEST Arabidopsis thaliana protein match is: WRKY DNA-binding protein 48 (TAIR:AT5G49520.1); Has 35333 Blast hits to 34131 proteins in 2444 species: Archae - 798; Bacteria - 22429; Metazoa - 974; Fungi - 991; Plants - 531; Viruses - 0; Other Eukaryotes - 9610 (source: NCBI BLink).
Potri.008G103300.v4.1	WRKY	-2.0589	4.0539	1.2398e-71	1.20115e-70	-1.40184	4.17788	1.16926e-45	6.45041e-45	-2.2949	4.03727	9.42176e-91	7.48337e-90	-1.91563	4.08413	1.40379e-70	9.34261e-70	-1.5993	4.17959	1.34656e-58	7.14659e-58	YES	YES	YES	YES	YES	29.8	34.22	6.84	9.22	13.66	12.35	6.74	7.66	9.15	8.82	11.81	11.46	AT2G47260.1	WRKY DNA-binding protein 23	Encodes a member of WRKY Transcription Factor; Group I. Involved in nematode feeding site establishment.	WRKY DNA-binding protein 23 (WRKY23); CONTAINS InterPro DOMAIN/s: DNA-binding WRKY (InterPro:IPR003657), Transcription factor, WRKY group IIc (InterPro:IPR017396); BEST Arabidopsis thaliana protein match is: WRKY family transcription factor (TAIR:AT3G62340.1); Has 3541 Blast hits to 3088 proteins in 202 species: Archae - 0; Bacteria - 3; Metazoa - 11; Fungi - 7; Plants - 3503; Viruses - 0; Other …
Potri.008G116000.v4.1	bHLH	1.35255	0.818867	1.88491e-05	3.28324e-05	3.69116	2.80327	1.37144e-75	1.18259e-74	3.62203	2.72172	1.14626e-69	7.2515e-69	3.45172	2.57308	7.61968e-59	4.31617e-58	3.46084	2.61796	7.31134e-61	3.9884e-60	YES	YES	YES	YES	YES	0.5	0.71	1.72	1.51	8.15	8.83	9.47	7.16	7.44	6.77	7.97	6.83	AT1G68810.1	basic helix-loop-helix (bHLH) DNA-binding superfamily protein		basic helix-loop-helix (bHLH) DNA-binding superfamily protein; FUNCTIONS IN: DNA binding, sequence-specific DNA binding transcription factor activity; INVOLVED IN: regulation of transcription; LOCATED IN: nucleus; EXPRESSED IN: 20 plant structures; EXPRESSED DURING: 12 growth stages; CONTAINS InterPro DOMAIN/s: Helix-loop-helix DNA-binding domain (InterPro:IPR001092), Helix-loop-helix DNA-binding…
Potri.008G117100.v4.1	RAV	-1.39755	8.93649	0	0	-2.14407	8.77579	0	0	-3.97909	8.6055	0	0	-2.9101	8.68183	0	0	-2.68277	8.73627	0	0	YES	YES	YES	YES	YES	870.66	889.1	353.5	339.02	212.62	214.23	59.92	62.97	121.18	126.97	144.35	156.7	AT1G25560.1	AP2/B3 transcription factor family protein	Encodes a member of the RAV transcription factor family that contains AP2 and B3 binding domains. Involved in the regulation of flowering under long days. Loss of function results in early flowering. Overexpression causes late flowering and repression of expression of FT. Novel transcriptional regulator involved in ethylene signaling. Promoter bound by EIN3. EDF1 in turn, binds to promoter elemen…	TEMPRANILLO 1 (TEM1); FUNCTIONS IN: DNA binding, sequence-specific DNA binding transcription factor activity; INVOLVED IN: photoperiodism, flowering, ethylene mediated signaling pathway; LOCATED IN: chloroplast; EXPRESSED IN: 22 plant structures; EXPRESSED DURING: 13 growth stages; CONTAINS InterPro DOMAIN/s: DNA-binding, integrase-type (InterPro:IPR016177), Transcriptional factor B3 (InterPro:IP…
Potri.008G122100.v4.1	MYB	-1.15193	4.14643	1.28614e-28	5.68367e-28	-1.73081	3.96825	3.99597e-58	2.70405e-57	-2.3774	3.90148	3.71589e-87	2.84987e-86	-2.00351	3.94353	2.23691e-69	1.46676e-68	-3.27663	3.78021	1.16771e-131	1.25794e-130	YES	YES	YES	YES	YES	28.26	29.68	13.2	13.87	9.34	9.37	5.93	6.34	7.36	7.97	3.52	3.07	AT1G68320.1	myb domain protein 62	putative transcription factor: R2R3-MYB transcription family. Involved in regulation of phosphate starvation responses and gibberellic acid biosynthesis.	myb domain protein 62 (MYB62); CONTAINS InterPro DOMAIN/s: SANT, DNA-binding (InterPro:IPR001005), Homeodomain-like (InterPro:IPR009057), Myb, DNA-binding (InterPro:IPR014778), HTH transcriptional regulator, Myb-type, DNA-binding (InterPro:IPR017930), Homeodomain-related (InterPro:IPR012287), Myb transcription factor (InterPro:IPR015495); BEST Arabidopsis thaliana protein match is: myb domain pro…
Potri.008G128500.v4.1	MYB	3.07392	0.000140291	1.9626e-10	4.56193e-10	3.98856	0.861396	3.38755e-22	1.11523e-21	5.16213	1.92362	3.95721e-54	2.04745e-53	5.07328	1.84369	9.33954e-52	4.76857e-51	5.07011	1.88533	1.67567e-50	7.91883e-50	YES	YES	YES	YES	YES	0.22	0.27	2.42	1.97	4.36	4.23	10.82	9.07	7.92	10.19	8.82	9.84	AT4G38620.1	myb domain protein 4	Encodes a R2R3 MYB protein which is involved in the response to UV-B. It functions as a repressor of target gene expression. One of its target genes encodes cinnamate 4-hydroxylase; mutants accumulate sinapate esters in their leaves. MYB4 binds to its own promoter and represses its own expression. Nuclear localization of MYB4 depends on the action of the beta importin SAD2.	myb domain protein 4 (MYB4); CONTAINS InterPro DOMAIN/s: SANT, DNA-binding (InterPro:IPR001005), Homeodomain-like (InterPro:IPR009057), Myb, DNA-binding (InterPro:IPR014778), HTH transcriptional regulator, Myb-type, DNA-binding (InterPro:IPR017930), Homeodomain-related (InterPro:IPR012287), Myb transcription factor (InterPro:IPR015495); BEST Arabidopsis thaliana protein match is: myb domain prote…
Potri.008G131700.v4.1	GRAS	-1.16505	7.443	7.54735e-185	2.0008e-183	-1.41807	7.37301	1.67726e-283	5.64857e-282	-1.84305	7.30755	0	0	-1.79393	7.30189	0	0	-1.39199	7.42846	0	0	YES	YES	YES	YES	YES	122.7	125.2	57.75	57.33	52	47.81	38.11	38.43	38.1	37.95	52.36	51.14	AT2G01570.1	GRAS family transcription factor family protein	Member of the VHIID/DELLA regulatory family. Contains homopolymeric serine and threonine residues, a putative nuclear localization signal, leucine heptad repeats, and an LXXLL motif. Putative transcriptional regulator repressing the gibberellin response and integration of phytohormone signalling. DELLAs repress cell proliferation and expansion that drives plant growth. The protein undergoes degra…	REPRESSOR OF GA1-3 1 (RGA1); CONTAINS InterPro DOMAIN/s: Transcriptional factor DELLA, N-terminal (InterPro:IPR021914), Transcription factor GRAS (InterPro:IPR005202); BEST Arabidopsis thaliana protein match is: GRAS family transcription factor family protein (TAIR:AT1G14920.1); Has 2724 Blast hits to 2666 proteins in 317 species: Archae - 0; Bacteria - 6; Metazoa - 0; Fungi - 4; Plants - 2709; V…
Potri.008G142000.v4.1	G2-like	-1.83331	0.0773239	1.44589e-05	2.54231e-05	-3.0117	-0.147797	6.83449e-10	1.43347e-09	-1.40585	0.193451	0.00044323	0.000624154	-2.29992	-0.0104391	3.8214e-07	6.4498e-07	-2.0921	0.043682	1.54871e-06	2.49052e-06	YES	YES	YES	YES	YES	0.96	1.66	0.57	0.17	0.15	0.19	0.74	0.34	0.19	0.38	0.32	0.34	AT1G14600.1	Homeodomain-like superfamily protein		Homeodomain-like superfamily protein; CONTAINS InterPro DOMAIN/s: Myb, DNA-binding (InterPro:IPR014778), Homeodomain-like (InterPro:IPR009057), Homeodomain-related (InterPro:IPR012287), HTH transcriptional regulator, Myb-type, DNA-binding (InterPro:IPR017930), Myb-like DNA-binding domain, SHAQKYF class (InterPro:IPR006447); BEST Arabidopsis thaliana protein match is: Homeodomain-like superfamily …
Potri.008G148400.v4.1	MYB	1.66492	3.99179	1.44137e-50	1.02078e-49	2.36857	4.62165	9.42678e-141	1.46787e-139	2.34168	4.59359	2.05717e-134	2.30173e-133	1.64847	4.04245	7.84219e-53	4.07023e-52	1.4322	3.91665	2.9748e-40	1.1949e-39	YES	YES	YES	YES	YES	4.47	4.14	13.35	15.12	23.15	24.63	24.16	24.14	14.29	14.41	12.79	12.66	AT2G02820.2	myb domain protein 88	Encodes a putative transcription factor (MYB88), involved in stomata development, double loss of MYB88 and FLP (MYB124) activity results in a failure of guard mother cells (GMCs) to adopt the guard cell fate, thus they continue to divide resulting in abnormal stomata consisting of clusters of numerous guard cell-like cells. This phenotype is enhanced in double mutants over the single mutant flp p…	myb domain protein 88 (MYB88); CONTAINS InterPro DOMAIN/s: SANT, DNA-binding (InterPro:IPR001005), Homeodomain-like (InterPro:IPR009057), Myb, DNA-binding (InterPro:IPR014778), HTH transcriptional regulator, Myb-type, DNA-binding (InterPro:IPR017930), Homeodomain-related (InterPro:IPR012287), Myb transcription factor (InterPro:IPR015495); BEST Arabidopsis thaliana protein match is: Duplicated hom…
Potri.008G156100.v4.1	CPP	2.5864	3.91568	1.69715e-96	2.20455e-95	2.6633	4.06129	1.56345e-114	1.99918e-113	2.86856	4.2283	4.40489e-142	5.20997e-141	2.55178	3.95863	2.36307e-99	2.14602e-98	2.85859	4.2611	1.22871e-147	1.47283e-146	YES	YES	YES	YES	YES	2.61	1.91	14.66	13.46	15	15.68	18.17	18.27	14.23	13.85	18.16	17.64	AT4G14770.1	TESMIN/TSO1-like CXC 2		TESMIN/TSO1-like CXC 2 (TCX2); FUNCTIONS IN: sequence-specific DNA binding transcription factor activity; INVOLVED IN: regulation of transcription; LOCATED IN: chloroplast; EXPRESSED IN: 16 plant structures; EXPRESSED DURING: 9 growth stages; CONTAINS InterPro DOMAIN/s: Tesmin/TSO1-like, CXC (InterPro:IPR005172); BEST Arabidopsis thaliana protein match is: Tesmin/TSO1-like CXC domain-containing p…
Potri.008G166000.v4.1	ERF	-4.22122	2.17692	5.41848e-52	3.91672e-51	-3.75952	2.13402	1.80144e-51	1.1048e-50	-3.63118	2.22417	6.27299e-49	2.99779e-48	-3.10041	2.2397	2.90436e-43	1.28801e-42	-4.69418	2.15139	1.46859e-60	7.9835e-60	YES	YES	YES	YES	YES	15.56	11.66	0.75	0.73	1.17	0.96	0.67	1.74	1.39	1.96	0.4	0.72	AT3G23230.1	Integrase-type DNA-binding superfamily protein	encodes a member of the ERF (ethylene response factor) subfamily B-3 of ERF/AP2 transcription factor family. The protein contains one AP2 domain. There are 18 members in this subfamily including ATERF-1, ATERF-2, AND ATERF-5.	Integrase-type DNA-binding superfamily protein; CONTAINS InterPro DOMAIN/s: DNA-binding, integrase-type (InterPro:IPR016177), Pathogenesis-related transcriptional factor/ERF, DNA-binding (InterPro:IPR001471); BEST Arabidopsis thaliana protein match is: Integrase-type DNA-binding superfamily protein (TAIR:AT5G43410.1); Has 5843 Blast hits to 5635 proteins in 250 species: Archae - 0; Bacteria - 2; …
Potri.008G191800.v4.1	MYB_related	1.64066	2.78011	3.61703e-23	1.36368e-22	2.48906	3.53004	7.33751e-74	6.19571e-73	2.73423	3.72836	8.2683e-96	6.88251e-95	2.40037	3.44756	1.87026e-65	1.16258e-64	2.79141	3.81958	6.50805e-107	5.77059e-106	YES	YES	YES	YES	YES	3.13	3.44	10.49	10.86	19.48	20.22	24.49	23.87	17.88	19.07	25.5	24.63	AT1G70000.2	myb-like transcription factor family protein		myb-like transcription factor family protein; CONTAINS InterPro DOMAIN/s: SANT, DNA-binding (InterPro:IPR001005), Homeodomain-like (InterPro:IPR009057), Myb, DNA-binding (InterPro:IPR014778), Zinc finger, CCHC-type (InterPro:IPR001878), HTH transcriptional regulator, Myb-type, DNA-binding (InterPro:IPR017930), Myb-like DNA-binding domain, SHAQKYF class (InterPro:IPR006447); BEST Arabidopsis thali…
Potri.008G193400.v4.1	C2H2	2.72254	0.17019	4.21791e-10	9.63955e-10	2.21027	-0.148499	3.47325e-06	5.96246e-06	2.44493	0.0258786	1.01444e-07	1.74622e-07	2.26344	-0.112888	8.25205e-07	1.36962e-06	2.58633	0.172091	2.322e-09	4.23963e-09	YES	YES	YES	YES	YES	0.17	0.38	1.83	2.11	1.08	1.76	1.88	1.55	1.15	1.79	1.68	2.09	AT1G10480.1	zinc finger protein 5	Encodes a zinc finger protein containing only a single zinc finger.	zinc finger protein 5 (ZFP5); FUNCTIONS IN: sequence-specific DNA binding transcription factor activity, zinc ion binding, nucleic acid binding; INVOLVED IN: regulation of transcription; LOCATED IN: intracellular, chloroplast; EXPRESSED IN: inflorescence meristem, hypocotyl, root, flower; EXPRESSED DURING: petal differentiation and expansion stage; CONTAINS InterPro DOMAIN/s: Zinc finger, C2H2-ty…
Potri.009G068000.v4.1	HSF	1.11685	0.169972	0.00483453	0.00689706	1.52299	0.484556	1.22997e-05	2.03575e-05	2.17169	0.965407	2.39725e-11	4.79675e-11	3.08499	1.72359	1.84118e-29	6.28301e-29	2.44338	1.22356	1.33104e-15	3.05751e-15	YES	YES	YES	YES	YES	0.88	0.7	1.79	1.78	3.18	1.73	4.18	3.71	7.98	6.28	3.57	5.89	AT1G46264.1	heat shock transcription factor B4	Encodes SCHIZORIZA, a member of Heat Shock Transcription Factor (Hsf) family. Functions as a nuclear factor regulating asymmetry of stem cell divisions.	heat shock transcription factor B4 (HSFB4); FUNCTIONS IN: DNA binding, sequence-specific DNA binding transcription factor activity; INVOLVED IN: asymmetric cell division; LOCATED IN: nucleus; EXPRESSED IN: 17 plant structures; EXPRESSED DURING: 8 growth stages; CONTAINS InterPro DOMAIN/s: Winged helix-turn-helix transcription repressor DNA-binding (InterPro:IPR011991), Heat shock factor (HSF)-typ…
Potri.009G070800.v4.1	SRS	2.11301	4.37919	1.51488e-95	1.95438e-94	2.92631	5.1412	1.70603e-265	5.29876e-264	3.54139	5.68857	0	0	3.8044	5.93255	0	0	3.28864	5.49765	0	0	YES	YES	YES	YES	YES	3.31	3.2	14.3	15.07	26.29	26.96	42.39	41.64	48.52	48.34	34.61	35.03	AT5G12330.2	Lateral root primordium (LRP) protein-related	A member of SHI gene family. Arabidopsis thaliana has ten members that encode proteins with a RING finger-like zinc finger motif. Despite being highly divergent in sequence, many of the SHI-related genes are partially redundant in function and synergistically promote gynoecium, stamen and leaf development in Arabidopsis. Expressed in lateral root primordia and induced by auxin. SWP1 is involved i…	LATERAL ROOT PRIMORDIUM 1 (LRP1); FUNCTIONS IN: protein homodimerization activity; INVOLVED IN: response to auxin stimulus, root development; LOCATED IN: cellular_component unknown; EXPRESSED IN: 15 plant structures; EXPRESSED DURING: 7 growth stages; CONTAINS InterPro DOMAIN/s: Lateral Root Primordium type 1, C-terminal (InterPro:IPR006511), Zinc finger, Lateral Root Primordium type 1 (InterPro:…
Potri.009G081400.v4.1	bHLH	1.27467	2.03554	7.88683e-10	1.77724e-09	1.73762	2.435	5.42611e-21	1.72436e-20	1.72847	2.42493	1.20994e-20	3.24337e-20	1.9772	2.61606	9.27379e-29	3.11814e-28	3.19475	3.68736	9.46566e-116	8.98626e-115	YES	YES	YES	YES	YES	2.01	2.48	5.06	6.32	7.33	8.8	8.17	8.33	8.83	10.07	22.39	22.98	AT4G37850.1	basic helix-loop-helix (bHLH) DNA-binding superfamily protein		basic helix-loop-helix (bHLH) DNA-binding superfamily protein; FUNCTIONS IN: DNA binding, sequence-specific DNA binding transcription factor activity; INVOLVED IN: regulation of transcription; LOCATED IN: nucleus; CONTAINS InterPro DOMAIN/s: Helix-loop-helix DNA-binding domain (InterPro:IPR001092), Helix-loop-helix DNA-binding (InterPro:IPR011598); BEST Arabidopsis thaliana protein match is: basi…
Potri.009G101200.v4.1	bZIP	1.18768	5.15493	1.75685e-59	1.42855e-58	1.90286	5.73726	2.03328e-200	4.63236e-199	1.83309	5.68758	3.75068e-184	5.82563e-183	1.78728	5.64858	1.56949e-159	2.32053e-158	1.56699	5.51552	7.37584e-129	7.7504e-128	YES	YES	YES	YES	YES	11.71	12.93	29.08	29.41	50.45	48.77	49.64	47.65	45.67	44.88	40.54	39.57	AT4G34000.2	abscisic acid responsive elements-binding factor 3	Encodes an ABA-responsive element-binding protein with similarity to transcription factors that is expressed in response to stress and abscisic acid.	abscisic acid responsive elements-binding factor 3 (ABF3); FUNCTIONS IN: protein binding, DNA binding, transcription activator activity, sequence-specific DNA binding transcription factor activity; INVOLVED IN: in 6 processes; EXPRESSED IN: 23 plant structures; EXPRESSED DURING: 12 growth stages; CONTAINS InterPro DOMAIN/s: Basic-leucine zipper (bZIP) transcription factor (InterPro:IPR004827), bZ…
Potri.009G124400.v4.1	DBB	2.84085	3.76099	7.33179e-100	9.89138e-99	3.32088	4.27328	1.8392e-173	3.58706e-172	3.13811	4.09515	1.95201e-146	2.38968e-145	2.42758	3.48283	4.58205e-68	2.95189e-67	2.98193	3.99929	1.08191e-131	1.16658e-130	YES	YES	YES	YES	YES	5.27	4.84	38.49	36.53	50.49	57.74	51.46	46.25	28.8	28.76	42.9	45.07	AT4G38960.1	B-box type zinc finger family protein		B-box type zinc finger family protein; FUNCTIONS IN: sequence-specific DNA binding transcription factor activity, zinc ion binding; INVOLVED IN: regulation of transcription; LOCATED IN: endomembrane system, intracellular; EXPRESSED IN: 18 plant structures; EXPRESSED DURING: 8 growth stages; CONTAINS InterPro DOMAIN/s: Zinc finger, B-box (InterPro:IPR000315); BEST Arabidopsis thaliana protein matc…
Potri.009G125400.v4.1	bZIP	1.06857	5.09173	3.38816e-47	2.25471e-46	1.88387	5.73947	7.15622e-197	1.58974e-195	1.19935	5.23756	1.62794e-65	9.76805e-65	1.27754	5.2872	1.30485e-71	8.78591e-71	1.69452	5.62989	3.28324e-158	4.23114e-157	YES	YES	YES	YES	YES	8.58	10.04	20.42	20.33	36.68	37.4	24.72	22.73	24.54	23.57	31.68	34.35	AT4G38900.3	Basic-leucine zipper (bZIP) transcription factor family protein		Basic-leucine zipper (bZIP) transcription factor family protein; FUNCTIONS IN: DNA binding, sequence-specific DNA binding transcription factor activity; INVOLVED IN: regulation of transcription, DNA-dependent; LOCATED IN: nucleus; EXPRESSED IN: 24 plant structures; EXPRESSED DURING: 13 growth stages; CONTAINS InterPro DOMAIN/s: Basic-leucine zipper (bZIP) transcription factor (InterPro:IPR004827)…
Potri.009G130600.v4.1	C3H	-2.31275	4.81332	4.95885e-142	9.74569e-141	-1.81788	4.87912	5.07765e-113	6.40441e-112	-2.23302	4.8529	5.89401e-147	7.26111e-146	-2.33165	4.81216	7.39258e-150	1.02603e-148	-2.7273	4.77249	1.73439e-199	2.78855e-198	YES	YES	YES	YES	YES	38.67	41.84	8.35	8.5	13.01	11.54	9.68	9.21	8.84	8.1	4.95	8.25	AT3G19360.1	Zinc finger (CCCH-type) family protein		Zinc finger (CCCH-type) family protein; CONTAINS InterPro DOMAIN/s: Zinc finger, CCCH-type (InterPro:IPR000571); BEST Arabidopsis thaliana protein match is: Zinc finger (CCCH-type) family protein (TAIR:AT1G32360.1); Has 1128 Blast hits to 788 proteins in 142 species: Archae - 0; Bacteria - 0; Metazoa - 454; Fungi - 86; Plants - 385; Viruses - 0; Other Eukaryotes - 203 (source: NCBI BLink).
Potri.009G141600.v4.1	NAC	3.40386	0.970359	1.86327e-20	6.45692e-20	4.98799	2.52153	1.14344e-79	1.02847e-78	3.87726	1.46552	2.69287e-31	9.28444e-31	3.73958	1.34624	3.01052e-29	1.0226e-28	3.68201	1.33773	6.09366e-27	1.88371e-26	YES	YES	YES	YES	YES	0.37	0.48	4.55	5.02	13.68	15.92	7.35	6.71	5.64	6.71	5.6	6.66	AT2G17040.1	NAC domain containing protein 36	Member of the NAC transcription factor family and more specifically, the ONAC022 subfamily. Involved in leaf and inflorescence stem morphogenesis.	NAC domain containing protein 36 (NAC036); CONTAINS InterPro DOMAIN/s: No apical meristem (NAM) protein (InterPro:IPR003441); BEST Arabidopsis thaliana protein match is: NAC domain containing protein 35 (TAIR:AT2G02450.2); Has 2865 Blast hits to 2857 proteins in 76 species: Archae - 0; Bacteria - 2; Metazoa - 0; Fungi - 0; Plants - 2863; Viruses - 0; Other Eukaryotes - 0 (source: NCBI BLink).
Potri.009G149400.v4.1	C2H2	-1.69971	7.76672	0	0	-1.31481	7.8713	2.42603e-288	8.32758e-287	-1.37114	7.89068	0	0	-1.50783	7.83925	0	0	-1.85882	7.78081	0	0	YES	YES	YES	YES	YES	478.62	463.22	147.08	153.53	194.7	210.73	205.93	193.85	174.27	176.11	148.27	137.86	AT3G44750.2	histone deacetylase 3	Encodes a histone deacetylase. Controls the development of adaxial/abaxial leaf polarity. Two lines with RNAi-directed against this gene show reduced Agrobacterium-mediated DNA transformation of the roots.	histone deacetylase 3 (HDA3); CONTAINS InterPro DOMAIN/s: Zinc finger, C2H2-type (InterPro:IPR007087), Nucleoplasmin (InterPro:IPR004301); BEST Arabidopsis thaliana protein match is: histone deacetylase 2B (TAIR:AT5G22650.1).
Potri.010G040000.v4.1	bHLH	1.12577	2.56554	9.14632e-11	2.16026e-10	1.08024	2.58459	1.06979e-10	2.33114e-10	1.57817	2.94224	1.56665e-24	4.64537e-24	1.37399	2.79318	1.85588e-17	4.70269e-17	1.55636	2.95888	1.29128e-24	3.77475e-24	YES	YES	YES	YES	YES	5.16	3.54	11	8.53	9.41	10.23	15.02	13.44	12.78	10.94	14.8	13.26	AT1G59640.1	BIG PETAL P	A basic helix-loop-helix encoding gene (BIGPETAL, BPE) involved in the control of petal size. BPE is expressed via two mRNAs derived from an alternative splicing event. The BPEub (AT1G59640.1)transcript is expressed ubiquitously, whereas the BPEp (AT1G59640.2) transcript is preferentially expressed in petals. Plants that lack the petal-expressed variant BPEp have larger petals as a result of incr…	BIG PETAL UB (BPEub); FUNCTIONS IN: DNA binding, sequence-specific DNA binding transcription factor activity; INVOLVED IN: petal morphogenesis, regulation of transcription; LOCATED IN: nucleus; EXPRESSED IN: 13 plant structures; EXPRESSED DURING: 6 growth stages; CONTAINS InterPro DOMAIN/s: Helix-loop-helix DNA-binding domain (InterPro:IPR001092), Helix-loop-helix DNA-binding (InterPro:IPR011598)…
Potri.010G072400.v4.1	ERF	-1.41784	0.48758	8.65971e-05	0.000143984	-1.884	0.343593	4.30602e-07	7.80798e-07	-3.7044	0.193463	2.05417e-13	4.44217e-13	-1.95348	0.369658	3.70652e-07	6.26252e-07	-2.55789	0.290642	3.16179e-10	5.98736e-10	YES	YES	YES	YES	YES	3.48	5.35	2.15	1.21	0.9	1.64	0.41	0.29	0.75	1.69	0.72	0.91	AT3G23230.1	Integrase-type DNA-binding superfamily protein	encodes a member of the ERF (ethylene response factor) subfamily B-3 of ERF/AP2 transcription factor family. The protein contains one AP2 domain. There are 18 members in this subfamily including ATERF-1, ATERF-2, AND ATERF-5.	Integrase-type DNA-binding superfamily protein; CONTAINS InterPro DOMAIN/s: DNA-binding, integrase-type (InterPro:IPR016177), Pathogenesis-related transcriptional factor/ERF, DNA-binding (InterPro:IPR001471); BEST Arabidopsis thaliana protein match is: Integrase-type DNA-binding superfamily protein (TAIR:AT5G43410.1); Has 5843 Blast hits to 5635 proteins in 250 species: Archae - 0; Bacteria - 2; …
Potri.010G093000.v4.1	MYB	1.69357	3.436	1.0232e-36	5.4671e-36	1.95429	3.70497	1.80771e-57	1.20914e-56	2.14397	3.85305	5.98363e-73	3.93977e-72	1.90062	3.65918	1.89424e-52	9.77545e-52	1.50528	3.39304	9.40135e-31	3.14888e-30	YES	YES	YES	YES	YES	3.26	3.5	11.95	10.8	14.22	13.99	17.69	15.38	13.46	13.42	10.78	10.31	AT2G02820.2	myb domain protein 88	Encodes a putative transcription factor (MYB88), involved in stomata development, double loss of MYB88 and FLP (MYB124) activity results in a failure of guard mother cells (GMCs) to adopt the guard cell fate, thus they continue to divide resulting in abnormal stomata consisting of clusters of numerous guard cell-like cells. This phenotype is enhanced in double mutants over the single mutant flp p…	myb domain protein 88 (MYB88); CONTAINS InterPro DOMAIN/s: SANT, DNA-binding (InterPro:IPR001005), Homeodomain-like (InterPro:IPR009057), Myb, DNA-binding (InterPro:IPR014778), HTH transcriptional regulator, Myb-type, DNA-binding (InterPro:IPR017930), Homeodomain-related (InterPro:IPR012287), Myb transcription factor (InterPro:IPR015495); BEST Arabidopsis thaliana protein match is: Duplicated hom…
Potri.010G099200.v4.1	C2H2	1.11949	2.87862	5.42375e-13	1.41961e-12	1.69381	3.35127	1.48238e-36	6.90249e-36	1.44701	3.16726	9.07332e-25	2.70547e-24	1.13834	2.94851	3.32108e-14	7.54159e-14	1.2744	3.07803	6.87886e-19	1.73865e-18	YES	YES	YES	YES	YES	1.41	1.76	3.28	3.94	5.53	5.55	4.61	5.02	3.82	3.63	3.8	4.59	AT2G02070.1	indeterminate(ID)-domain 5		indeterminate(ID)-domain 5 (IDD5); FUNCTIONS IN: sequence-specific DNA binding transcription factor activity, zinc ion binding, nucleic acid binding; INVOLVED IN: regulation of transcription; LOCATED IN: intracellular, chloroplast; EXPRESSED IN: 22 plant structures; EXPRESSED DURING: 13 growth stages; CONTAINS InterPro DOMAIN/s: Zinc finger, C2H2-like (InterPro:IPR015880), Zinc finger, C2H2-type …
Potri.010G112600.v4.1	HD-ZIP	-1.92033	3.3393	5.46677e-41	3.22429e-40	-2.39506	3.21089	2.94442e-59	2.0226e-58	-4.19985	3.10728	5.97204e-103	5.29499e-102	-4.61551	3.05654	4.79232e-110	4.7848e-109	-4.10099	3.09771	2.65975e-104	2.29684e-103	YES	YES	YES	YES	YES	21.11	17.73	4.84	5.82	3.57	4.31	1.58	0.69	1.31	0.29	1.55	0.94	AT2G01430.1	homeobox-leucine zipper protein 17		homeobox-leucine zipper protein 17 (HB17); FUNCTIONS IN: sequence-specific DNA binding transcription factor activity; INVOLVED IN: regulation of transcription, DNA-dependent, regulation of transcription; LOCATED IN: nucleus; CONTAINS InterPro DOMAIN/s: Homeobox, conserved site (InterPro:IPR017970), Homeobox (InterPro:IPR001356), Homeodomain-like (InterPro:IPR009057), Leucine zipper, homeobox-asso…
Potri.010G114000.v4.1	MYB	1.23991	1.14335	1.20896e-05	2.13863e-05	2.15311	1.88152	1.64842e-20	5.17463e-20	3.26873	2.81916	1.97652e-66	1.20012e-65	1.81739	1.61325	2.01553e-13	4.45159e-13	2.00336	1.79703	6.31083e-17	1.51308e-16	YES	YES	YES	YES	YES	1.8	1.91	4.13	5	8.48	9.24	21.53	17.84	6.32	7.61	6.82	9.53	AT4G38620.1	myb domain protein 4	Encodes a R2R3 MYB protein which is involved in the response to UV-B. It functions as a repressor of target gene expression. One of its target genes encodes cinnamate 4-hydroxylase; mutants accumulate sinapate esters in their leaves. MYB4 binds to its own promoter and represses its own expression. Nuclear localization of MYB4 depends on the action of the beta importin SAD2.	myb domain protein 4 (MYB4); CONTAINS InterPro DOMAIN/s: SANT, DNA-binding (InterPro:IPR001005), Homeodomain-like (InterPro:IPR009057), Myb, DNA-binding (InterPro:IPR014778), HTH transcriptional regulator, Myb-type, DNA-binding (InterPro:IPR017930), Homeodomain-related (InterPro:IPR012287), Myb transcription factor (InterPro:IPR015495); BEST Arabidopsis thaliana protein match is: myb domain prote…
Potri.010G129200.v4.1	RAV	-1.44871	7.5264	6.67707e-288	3.04001e-286	-1.92974	7.41207	0	0	-3.60829	7.23136	0	0	-2.48938	7.33617	0	0	-2.20494	7.40727	0	0	YES	YES	YES	YES	YES	291.33	292.9	106.02	116.49	80.33	84.15	26.8	25.96	52.08	58.47	71.49	67.87	AT1G25560.1	AP2/B3 transcription factor family protein	Encodes a member of the RAV transcription factor family that contains AP2 and B3 binding domains. Involved in the regulation of flowering under long days. Loss of function results in early flowering. Overexpression causes late flowering and repression of expression of FT. Novel transcriptional regulator involved in ethylene signaling. Promoter bound by EIN3. EDF1 in turn, binds to promoter elemen…	TEMPRANILLO 1 (TEM1); FUNCTIONS IN: DNA binding, sequence-specific DNA binding transcription factor activity; INVOLVED IN: photoperiodism, flowering, ethylene mediated signaling pathway; LOCATED IN: chloroplast; EXPRESSED IN: 22 plant structures; EXPRESSED DURING: 13 growth stages; CONTAINS InterPro DOMAIN/s: DNA-binding, integrase-type (InterPro:IPR016177), Transcriptional factor B3 (InterPro:IP…
Potri.010G149900.v4.1	MYB	-1.38654	5.15172	1.9736e-76	2.03163e-75	-1.34213	5.14954	2.70462e-79	2.4214e-78	-2.72625	4.92359	2.16971e-205	3.78157e-204	-2.19426	4.98163	4.23684e-151	5.94698e-150	-2.72889	4.91782	1.20336e-217	2.15759e-216	YES	YES	YES	YES	YES	68.73	71.52	27.11	28.56	29.08	30.2	10.95	12.38	15.55	16.95	11.03	12.19	AT3G06490.1	myb domain protein 108	putative transcription factor MYB108 (MYB108) mRNA,	myb domain protein 108 (MYB108); CONTAINS InterPro DOMAIN/s: SANT, DNA-binding (InterPro:IPR001005), Homeodomain-like (InterPro:IPR009057), Myb, DNA-binding (InterPro:IPR014778), HTH transcriptional regulator, Myb-type, DNA-binding (InterPro:IPR017930), Homeodomain-related (InterPro:IPR012287), Myb transcription factor (InterPro:IPR015495); BEST Arabidopsis thaliana protein match is: myb domain p…
Potri.010G163000.v4.1	WRKY	-1.11904	5.9525	1.40198e-87	1.67905e-86	-1.10311	5.95342	4.13887e-91	4.25267e-90	-1.4069	5.90598	6.17884e-141	7.22418e-140	-1.1345	5.96829	4.56017e-89	3.71903e-88	-1.23311	5.96255	2.56437e-118	2.47752e-117	YES	YES	YES	YES	YES	61.94	66.44	31.01	30.45	32.91	31.35	26.53	27.02	30.14	32.09	30.63	29.35	AT1G13960.1	WRKY DNA-binding protein 4	Encodes WRKY DNA-binding protein 4 (WRKY4).	WRKY DNA-binding protein 4 (WRKY4); FUNCTIONS IN: DNA binding, sequence-specific DNA binding transcription factor activity; INVOLVED IN: regulation of transcription, DNA-dependent; LOCATED IN: chloroplast; EXPRESSED IN: 22 plant structures; EXPRESSED DURING: 10 growth stages; CONTAINS InterPro DOMAIN/s: DNA-binding WRKY (InterPro:IPR003657); BEST Arabidopsis thaliana protein match is: WRKY DNA-bi…
Potri.010G174500.v4.1	MYB	-2.04621	1.37598	3.02955e-13	8.03882e-13	-3.37559	1.14549	3.34866e-24	1.16517e-23	-6.85884	1.11217	1.99519e-35	7.52276e-35	-5.14055	1.10401	2.60874e-32	9.44998e-32	-2.91603	1.25826	6.35484e-21	1.6965e-20	YES	YES	YES	YES	YES	4.39	3.48	1.3	0.63	0.38	0.42	0	0.06	0.16	0.06	0.53	0.59	AT3G12720.1	myb domain protein 67	Member of the R2R3 factor gene family.	myb domain protein 67 (MYB67); FUNCTIONS IN: DNA binding, sequence-specific DNA binding transcription factor activity; INVOLVED IN: regulation of transcription, DNA-dependent, regulation of transcription; CONTAINS InterPro DOMAIN/s: SANT, DNA-binding (InterPro:IPR001005), Homeodomain-like (InterPro:IPR009057), Myb, DNA-binding (InterPro:IPR014778), HTH transcriptional regulator, Myb-type, DNA-bin…
Potri.010G181000.v4.1	AP2	2.01085	1.29006	1.30809e-12	3.36372e-12	3.83076	2.93208	8.43576e-85	8.07338e-84	4.47318	3.51264	5.0389e-142	5.95384e-141	4.81403	3.84527	5.60265e-186	9.79652e-185	3.85486	2.98072	2.40159e-87	1.76467e-86	YES	YES	YES	YES	YES	0.61	0.38	2.23	1.92	7.96	7.25	12.41	12.02	15.17	14.53	7.95	7.8	AT5G17430.1	Integrase-type DNA-binding superfamily protein	Encodes an AP2-domain containing protein similar to ANT. Expressed in embryos and lateral root primordium.	BABY BOOM (BBM); CONTAINS InterPro DOMAIN/s: DNA-binding, integrase-type (InterPro:IPR016177), Pathogenesis-related transcriptional factor/ERF, DNA-binding (InterPro:IPR001471); BEST Arabidopsis thaliana protein match is: Integrase-type DNA-binding superfamily protein (TAIR:AT1G51190.1); Has 30201 Blast hits to 17322 proteins in 780 species: Archae - 12; Bacteria - 1396; Metazoa - 17338; Fungi - …
Potri.010G200400.v4.1	LBD	-1.45205	3.91789	2.96749e-37	1.6098e-36	-3.42575	3.55635	1.35565e-120	1.81668e-119	-5.10297	3.54623	1.40933e-158	1.87433e-157	-3.90404	3.56658	3.66332e-132	4.45212e-131	-4.53867	3.55033	6.6503e-156	8.43161e-155	YES	YES	YES	YES	YES	33.22	32.82	13.28	11.63	2.71	3.83	1.05	1.03	2.72	1.88	1.45	1.65	AT5G06080.1	LOB domain-containing protein 33		LOB domain-containing protein 33 (LBD33); CONTAINS InterPro DOMAIN/s: Lateral organ boundaries, LOB (InterPro:IPR004883); BEST Arabidopsis thaliana protein match is: lateral organ boundaries-domain 29 (TAIR:AT3G58190.1); Has 1807 Blast hits to 1807 proteins in 277 species: Archae - 0; Bacteria - 0; Metazoa - 736; Fungi - 347; Plants - 385; Viruses - 0; Other Eukaryotes - 339 (source: NCBI BLink).
Potri.010G240800.v4.1	MYB	-1.04875	6.984	1.66235e-127	2.92087e-126	-1.01782	6.99787	4.1633e-130	6.02145e-129	-2.40672	6.70655	0	0	-1.36594	6.91268	1.31565e-201	2.48895e-200	-2.0524	6.7736	0	0	YES	YES	YES	YES	YES	209.21	200.09	103.15	101.98	109.88	106.83	40.6	44.44	87.1	80.83	56.28	52.32	AT5G04760.1	Duplicated homeodomain-like superfamily protein		Duplicated homeodomain-like superfamily protein; CONTAINS InterPro DOMAIN/s: SANT, DNA-binding (InterPro:IPR001005), Molecular chaperone, heat shock protein, Hsp40, DnaJ (InterPro:IPR015609), Homeodomain-like (InterPro:IPR009057), Myb, DNA-binding (InterPro:IPR014778), HTH transcriptional regulator, Myb-type, DNA-binding (InterPro:IPR017930), Myb-like DNA-binding domain, SHAQKYF class (InterPro:I…
Potri.010G251600.v4.1	GATA	1.53169	2.01132	5.50335e-13	1.43978e-12	1.14939	1.80348	2.25808e-07	4.16095e-07	1.69647	2.19819	4.13603e-17	1.00137e-16	1.77808	2.2587	2.98562e-19	8.00459e-19	1.71556	2.24877	1.82296e-17	4.43358e-17	YES	YES	YES	YES	YES	3.12	1.52	6.15	7.74	5.6	5.37	8.97	7.44	8.39	8.35	7.48	9.1	AT1G51600.2	ZIM-LIKE 2	member of a novel family of plant-specific GATA-type transcription factors.	ZIM-LIKE 2 (ZML2); FUNCTIONS IN: sequence-specific DNA binding, sequence-specific DNA binding transcription factor activity, zinc ion binding; INVOLVED IN: regulation of transcription, DNA-dependent; EXPRESSED IN: 24 plant structures; EXPRESSED DURING: 14 growth stages; CONTAINS InterPro DOMAIN/s: Tify (InterPro:IPR010399), Zinc finger, GATA-type (InterPro:IPR000679), CCT domain (InterPro:IPR0104…
Potri.011G053400.v4.1	bHLH	-7.33149	2.45632	1.33071e-84	1.53153e-83	-7.52866	2.37573	5.16248e-94	5.46934e-93	-7.40807	2.46493	4.64996e-91	3.7084e-90	-10.6093	2.42271	1.38789e-94	1.19783e-93	-10.6232	2.43804	2.89352e-95	2.30795e-94	YES	YES	YES	YES	YES	10.45	11.91	0.12	0	0.12	0	0.06	0.07	0	0	0	0	AT4G20970.1	basic helix-loop-helix (bHLH) DNA-binding superfamily protein		basic helix-loop-helix (bHLH) DNA-binding superfamily protein; FUNCTIONS IN: DNA binding, sequence-specific DNA binding transcription factor activity; INVOLVED IN: defense response to fungus, regulation of transcription; LOCATED IN: nucleus; CONTAINS InterPro DOMAIN/s: Helix-loop-helix DNA-binding domain (InterPro:IPR001092), Helix-loop-helix DNA-binding (InterPro:IPR011598); BEST Arabidopsis tha…
Potri.011G102100.v4.1	STAT	1.08279	2.91933	1.29249e-12	3.32436e-12	1.02708	2.93417	2.764e-12	6.45778e-12	1.40561	3.20455	6.34962e-24	1.8518e-23	1.22419	3.07278	2.27451e-17	5.74865e-17	1.24793	3.12257	8.71435e-19	2.19761e-18	YES	YES	YES	YES	YES	2.16	2.12	4.07	5.43	4.67	4.72	6.93	5.63	5.28	5.38	5.97	5.19	AT1G78540.1	SH2 domain protein B	Encodes a protein that contains an SH2 domain. It can pull down a 120-kD tyrosine-phosphorylated protein in vitro. It is predicted to act as a transcription factor.	SH2 domain protein B (SHB); FUNCTIONS IN: sequence-specific DNA binding transcription factor activity, signal transducer activity; INVOLVED IN: signal transduction, regulation of transcription, DNA-dependent; LOCATED IN: nucleus; EXPRESSED IN: stem, flower, root, leaf; CONTAINS InterPro DOMAIN/s: SH2 motif (InterPro:IPR000980), STAT transcription factor, core (InterPro:IPR001217), Concanavalin A-…
Potri.011G106800.v4.1	BES1	3.02088	2.72116	1.09766e-55	8.4107e-55	3.85944	3.57224	3.68647e-129	5.29216e-128	3.22851	2.97854	9.77969e-73	6.42293e-72	3.77532	3.48211	8.58318e-118	9.2184e-117	3.431	3.20546	1.06011e-89	7.99194e-89	YES	YES	YES	YES	YES	1.25	1.36	11.38	10.68	20.57	20.24	13.65	13.43	19.59	18.42	15.83	15.18	AT1G78700.1	BES1/BZR1 homolog 4		BES1/BZR1 homolog 4 (BEH4); FUNCTIONS IN: transcription regulator activity; INVOLVED IN: biological_process unknown; LOCATED IN: cellular_component unknown; EXPRESSED IN: 23 plant structures; EXPRESSED DURING: 13 growth stages; CONTAINS InterPro DOMAIN/s: BZR1, transcriptional repressor (InterPro:IPR008540); BEST Arabidopsis thaliana protein match is: BES1/BZR1 homolog 3 (TAIR:AT4G18890.1); Has 3…
Potri.012G038500.v4.1	HD-ZIP	2.19309	-0.103854	1.59518e-06	2.99141e-06	2.15953	-0.0671312	2.32545e-06	4.03177e-06	3.11348	0.68167	3.67441e-15	8.39011e-15	2.56638	0.242348	1.20463e-09	2.29107e-09	2.15487	-0.0356206	1.36219e-06	2.19599e-06	YES	YES	YES	YES	YES	0.1	0.16	0.75	0.5	0.72	0.55	1.18	1.37	0.88	0.78	0.62	0.66	AT1G73360.1	homeodomain GLABROUS 11	Encodes a homeobox-leucine zipper family protein belonging to the HD-ZIP IV family. It is involved in trichome branching.	homeodomain GLABROUS 11 (HDG11); CONTAINS InterPro DOMAIN/s: Homeobox, conserved site (InterPro:IPR017970), Homeobox (InterPro:IPR001356), Homeodomain-like (InterPro:IPR009057), Lipid-binding START (InterPro:IPR002913), Homeodomain-related (InterPro:IPR012287); BEST Arabidopsis thaliana protein match is: homeodomain GLABROUS 12 (TAIR:AT1G17920.1); Has 12070 Blast hits to 11936 proteins in 534 spe…
Potri.012G055700.v4.1	bHLH	-1.3735	2.75631	1.32448e-16	4.01855e-16	-6.17921	2.25811	6.55437e-83	6.14091e-82	-5.40163	2.35946	1.74546e-73	1.15576e-72	-7.32381	2.30072	4.04314e-83	3.10594e-82	-6.43348	2.32388	3.48276e-81	2.39233e-80	YES	YES	YES	YES	YES	12.21	11.15	4.59	4.75	0.2	0.13	0.07	0.53	0.06	0.07	0.22	0.07	AT1G73830.1	BR enhanced expression 3		BR enhanced expression 3 (BEE3); FUNCTIONS IN: DNA binding, sequence-specific DNA binding transcription factor activity; INVOLVED IN: regulation of transcription; LOCATED IN: nucleus; EXPRESSED IN: 18 plant structures; EXPRESSED DURING: 10 growth stages; CONTAINS InterPro DOMAIN/s: Helix-loop-helix DNA-binding domain (InterPro:IPR001092), Helix-loop-helix DNA-binding (InterPro:IPR011598); BEST Ar…
Potri.012G075300.v4.1	E2F/DP	1.80277	1.24825	1.73722e-10	4.04757e-10	1.76129	1.28176	1.39551e-10	3.02497e-10	2.21643	1.6305	1.65587e-17	4.05854e-17	1.89076	1.37682	3.34624e-12	7.06978e-12	1.50256	1.12739	1.75531e-07	2.95815e-07	YES	YES	YES	YES	YES	0.64	0.54	2.46	1.83	2.11	2.22	3.4	2.7	2.29	2.4	1.71	1.97	AT3G48160.2	DP-E2F-like 1	E2F-like protein, an inhibitor of the endocycle, preserves the mitotic state of proliferating cells by suppressing transcription of genes that are required for cells to enter the DNA endoreduplication cycle.	DP-E2F-like 1 (DEL1); CONTAINS InterPro DOMAIN/s: Winged helix-turn-helix transcription repressor DNA-binding (InterPro:IPR011991), Transcription factor E2F/dimerisation partner (TDP) (InterPro:IPR003316), E2F Family (InterPro:IPR015633); BEST Arabidopsis thaliana protein match is: DP-E2F-like protein 3 (TAIR:AT3G01330.1); Has 1182 Blast hits to 869 proteins in 113 species: Archae - 0; Bacteria -…
Potri.012G084100.v4.1	MYB	-2.05487	2.24237	2.27016e-22	8.3254e-22	-3.06326	2.04467	1.87443e-39	9.21703e-39	-3.0635	2.12138	2.48772e-38	9.92334e-38	-2.62378	2.14485	8.95038e-33	3.27495e-32	-2.58845	2.16885	3.85223e-32	1.32636e-31	YES	YES	YES	YES	YES	7.22	6.38	1.26	2.17	0.7	1.02	0.81	0.98	1.08	1.26	1.38	1.1	AT5G26660.1	myb domain protein 86	a MYB gene encodes a transcriptional repressor of the C4H gene which is involved in the biosynthesis of sinapate esters.	myb domain protein 86 (MYB86); CONTAINS InterPro DOMAIN/s: SANT, DNA-binding (InterPro:IPR001005), Homeodomain-like (InterPro:IPR009057), Myb, DNA-binding (InterPro:IPR014778), HTH transcriptional regulator, Myb-type, DNA-binding (InterPro:IPR017930), Homeodomain-related (InterPro:IPR012287), Myb transcription factor (InterPro:IPR015495); BEST Arabidopsis thaliana protein match is: myb domain pro…
Potri.012G092400.v4.1	C2H2	1.84928	3.85013	4.26764e-55	3.23296e-54	1.58963	3.71869	5.50374e-41	2.7898e-40	1.88454	3.94398	6.90377e-63	3.98905e-62	1.83983	3.90922	2.21822e-58	1.2496e-57	1.61162	3.76824	9.85367e-45	4.26008e-44	YES	YES	YES	YES	YES	1.71	1.32	5.25	6.16	4.91	4.91	6.22	6.19	5.82	5.72	5.64	4.51	AT3G48430.1	relative of early flowering 6	Relative of Early Flowering 6 (REF6) encodes a Jumonji N/C and zinc finger domain-containing protein that acts as a positive regulator of flowering in an FLC-dependent pathway. REF6 mutants have hyperacetylation of histone H4 at the FLC locus. REF6 interacts with BES1 in a Y2H assay and in vitro. REF6 may play a role in brassinoteroid signaling by affecting histone methylation in the promoters of…	relative of early flowering 6 (REF6); FUNCTIONS IN: sequence-specific DNA binding transcription factor activity, zinc ion binding, nucleic acid binding; INVOLVED IN: in 6 processes; LOCATED IN: nucleus; EXPRESSED IN: 8 plant structures; CONTAINS InterPro DOMAIN/s: Transcription factor jumonji/aspartyl beta-hydroxylase (InterPro:IPR003347), Zinc finger, C2H2-like (InterPro:IPR015880), Transcriptio…
Potri.012G093200.v4.1	B3	-1.82333	1.783	3.47979e-14	9.58968e-14	-2.24822	1.65744	8.77809e-20	2.69674e-19	-2.50028	1.68759	7.98095e-22	2.2092e-21	-2.10508	1.72482	4.13302e-18	1.06644e-17	-2.22825	1.72225	3.86491e-19	9.83103e-19	YES	YES	YES	YES	YES	4.91	5.67	1.52	1.57	1.24	1.14	1.02	1.03	1.31	1.29	1.66	0.84	AT3G18960.1	AP2/B3-like transcriptional factor family protein		AP2/B3-like transcriptional factor family protein; FUNCTIONS IN: DNA binding, sequence-specific DNA binding transcription factor activity; INVOLVED IN: regulation of transcription, DNA-dependent; LOCATED IN: cellular_component unknown; CONTAINS InterPro DOMAIN/s: Transcriptional factor B3 (InterPro:IPR003340); BEST Arabidopsis thaliana protein match is: AP2/B3-like transcriptional factor family p…
Potri.012G100200.v4.1	MIKC_MADS	2.4939	2.01646	4.50876e-27	1.90718e-26	2.08237	1.76451	5.2218e-18	1.51085e-17	2.56607	2.14917	6.20036e-31	2.12057e-30	1.89173	1.60719	3.73676e-14	8.46838e-14	2.56172	2.18892	1.12523e-30	3.76186e-30	YES	YES	YES	YES	YES	1.78	1.59	9.24	10.54	7.51	7.81	11.01	10.99	5.04	8.35	10.1	11.81	AT1G26310.1	K-box region and MADS-box transcription factor family protein	Floral homeotic gene encoding a MADS domain protein homologous to AP1. Enhances the flower to shoot transformation in ap1 mutants.	CAULIFLOWER (CAL); FUNCTIONS IN: DNA binding, sequence-specific DNA binding transcription factor activity; INVOLVED IN: positive regulation of flower development, floral meristem determinacy; LOCATED IN: nucleus; EXPRESSED IN: 12 plant structures; EXPRESSED DURING: 4 anthesis, F mature embryo stage, petal differentiation and expansion stage, E expanded cotyledon stage, D bilateral stage; CONTAINS…
Potri.012G106100.v4.1	ARF	-1.20885	7.8157	1.2247e-223	4.09779e-222	-1.42505	7.75954	0	0	-1.58203	7.75518	0	0	-1.69226	7.7129	0	0	-1.38968	7.817	0	0	YES	YES	YES	YES	YES	93.54	95.42	43.66	41.47	38.54	37.23	33.98	36.1	31.26	31.02	39.94	38.98	AT5G62000.3	auxin response factor 2	Encodes an auxin response factor. Mutants have many defects including enlarged rosette leaves, reduced fertility, later senescence, hypocotyl elongation defects, enlarged seeds and enlarged cotyledons. May not mediate auxin effects. Increase in seed size due to increased cell proliferation.	auxin response factor 2 (ARF2); FUNCTIONS IN: protein binding, sequence-specific DNA binding transcription factor activity; INVOLVED IN: in 7 processes; LOCATED IN: nucleus, chloroplast; EXPRESSED IN: 24 plant structures; EXPRESSED DURING: 13 growth stages; CONTAINS InterPro DOMAIN/s: Aux/IAA-ARF-dimerisation (InterPro:IPR011525), Transcriptional factor B3 (InterPro:IPR003340), AUX/IAA protein (I…
Potri.012G134000.v4.1	ERF	-5.86015	6.78735	0	0	-3.57502	6.85638	0	0	-7.44383	6.80058	0	0	-6.37408	6.78775	0	0	-4.61802	6.84893	0	0	YES	YES	YES	YES	YES	184.65	179.42	3.75	2.69	17.59	15.24	0.84	1.48	1.66	3.07	8.98	7.34	AT5G52020.1	Integrase-type DNA-binding superfamily protein	encodes a member of the DREB subfamily A-4 of ERF/AP2 transcription factor family. The protein contains one AP2 domain. There are 17 members in this subfamily including TINY.	Integrase-type DNA-binding superfamily protein; FUNCTIONS IN: DNA binding, transcription activator activity, sequence-specific DNA binding transcription factor activity; INVOLVED IN: defense response to fungus; LOCATED IN: chloroplast; EXPRESSED IN: root, flower; EXPRESSED DURING: petal differentiation and expansion stage; CONTAINS InterPro DOMAIN/s: DNA-binding, integrase-type (InterPro:IPR01617…
Potri.013G054200.v4.1	NAC	-2.3552	3.93069	5.48126e-82	6.07754e-81	-1.20411	4.16375	4.4963e-35	2.03158e-34	-2.10106	3.99791	2.83048e-77	1.95379e-76	-1.28582	4.16861	1.68518e-37	6.75364e-37	-1.73326	4.07304	6.82758e-63	3.80757e-62	YES	YES	YES	YES	YES	23.68	24.86	5.47	4.32	10.59	12.01	5.49	7.03	9.93	11.25	8.41	7.65	AT5G18270.1	Arabidopsis NAC domain containing protein 87		Arabidopsis NAC domain containing protein 87 (ANAC087); FUNCTIONS IN: sequence-specific DNA binding transcription factor activity; INVOLVED IN: multicellular organismal development, regulation of transcription; LOCATED IN: cellular_component unknown; EXPRESSED IN: 12 plant structures; EXPRESSED DURING: LP.06 six leaves visible, LP.04 four leaves visible, 4 anthesis, C globular stage, petal differ…
Potri.013G066900.v4.1	WOX	6.68303	2.85054	2.31927e-116	3.71853e-115	5.00852	1.34942	4.8334e-36	2.2291e-35	5.23233	1.53676	1.59054e-41	6.73235e-41	5.19086	1.50647	9.44303e-42	4.08395e-41	4.3202	0.745241	5.02812e-22	1.37929e-21	YES	YES	YES	YES	YES	0.25	0.16	22.05	23.13	8.27	6.3	8.32	9.17	8.04	8.31	4.92	4.39	AT3G03660.1	WUSCHEL related homeobox 11	Encodes a WUSCHEL-related homeobox gene family member with 65 amino acids in its homeodomain. Proteins in this family contain a sequence of eight residues (TLPLFPMH) downstream of the homeodomain called the WUS box.	WUSCHEL related homeobox 11 (WOX11); FUNCTIONS IN: DNA binding, sequence-specific DNA binding transcription factor activity; INVOLVED IN: regulation of transcription, DNA-dependent; LOCATED IN: chloroplast; CONTAINS InterPro DOMAIN/s: Homeobox (InterPro:IPR001356), Homeodomain-like (InterPro:IPR009057); BEST Arabidopsis thaliana protein match is: WUSCHEL related homeobox 12 (TAIR:AT5G17810.2); Ha…
Potri.013G100300.v4.1	ERF	-6.56553	2.61173	4.07254e-90	4.98781e-89	-4.51943	2.58286	1.71848e-84	1.63789e-83	-10.7391	2.60729	1.64705e-105	1.49544e-104	-4.51341	2.634	2.22091e-81	1.67658e-80	-6.16315	2.6075	3.94849e-98	3.23955e-97	YES	YES	YES	YES	YES	25.14	22.85	0.12	0.39	0.45	1.74	0	0	0.87	1.34	0.37	0.34	AT1G22810.1	Integrase-type DNA-binding superfamily protein	encodes a member of the DREB subfamily A-5 of ERF/AP2 transcription factor family. The protein contains one AP2 domain. There are 16 members in this subfamily including RAP2.1, RAP2.9 and RAP2.10.	Integrase-type DNA-binding superfamily protein; FUNCTIONS IN: DNA binding, sequence-specific DNA binding transcription factor activity; INVOLVED IN: regulation of transcription, DNA-dependent; LOCATED IN: nucleus; CONTAINS InterPro DOMAIN/s: DNA-binding, integrase-type (InterPro:IPR016177), Pathogenesis-related transcriptional factor/ERF, DNA-binding (InterPro:IPR001471); BEST Arabidopsis thalian…
Potri.013G113100.v4.1	NAC	2.71203	2.87989	1.07e-53	7.93907e-53	3.59329	3.75404	6.42819e-136	9.67779e-135	3.58656	3.73003	8.34163e-135	9.37812e-134	3.87524	4.00264	2.80911e-171	4.49782e-170	2.80292	3.07332	1.28768e-64	7.32531e-64	YES	YES	YES	YES	YES	1.57	2.65	13.91	15.16	28.28	27.01	27.84	28.7	33.01	33.43	17.67	15.12	AT1G71930.1	vascular related NAC-domain protein 7	Encodes a NAC-domain transcription factor with transcriptional activation activity that is involved in xylem formation. Induces transdifferentiation of various cells into protoxylem vessel elements. Located in the nucleus. Expression induced in the presence of auxin, cytokinin and brassinosteroids.	vascular related NAC-domain protein 7 (VND7); CONTAINS InterPro DOMAIN/s: No apical meristem (NAM) protein (InterPro:IPR003441); BEST Arabidopsis thaliana protein match is: vascular related NAC-domain protein 1 (TAIR:AT2G18060.1); Has 3020 Blast hits to 3015 proteins in 84 species: Archae - 0; Bacteria - 0; Metazoa - 2; Fungi - 0; Plants - 3006; Viruses - 0; Other Eukaryotes - 12 (source: NCBI BL…
Potri.013G129800.v4.1	bHLH	-5.61119	1.99257	3.4724e-56	2.67785e-55	-2.07517	2.20434	6.18856e-25	2.19652e-24	-7.76155	1.98028	5.46501e-66	3.29605e-65	-4.19986	2.01458	1.23149e-50	6.15298e-50	-5.11354	1.99544	5.81417e-58	3.0595e-57	YES	YES	YES	YES	YES	16.87	21.31	0.58	0.16	5.16	4.5	0	0.16	0.81	1.37	0.47	0.71	AT4G20970.1	basic helix-loop-helix (bHLH) DNA-binding superfamily protein		basic helix-loop-helix (bHLH) DNA-binding superfamily protein; FUNCTIONS IN: DNA binding, sequence-specific DNA binding transcription factor activity; INVOLVED IN: defense response to fungus, regulation of transcription; LOCATED IN: nucleus; CONTAINS InterPro DOMAIN/s: Helix-loop-helix DNA-binding domain (InterPro:IPR001092), Helix-loop-helix DNA-binding (InterPro:IPR011598); BEST Arabidopsis tha…
Potri.013G135600.v4.1	ERF	1.91025	4.22844	6.55932e-74	6.5793e-73	3.14517	5.3451	0	0	2.2255	4.54677	3.13487e-121	3.22966e-120	2.88869	5.11184	2.02908e-241	4.79347e-240	1.57813	4.07377	9.44574e-53	4.61508e-52	YES	YES	YES	YES	YES	4.41	4.61	17.4	17.95	42.52	43.4	23.62	23.14	35.13	36.05	14.55	14.98	AT2G20880.1	Integrase-type DNA-binding superfamily protein		Integrase-type DNA-binding superfamily protein; FUNCTIONS IN: DNA binding, sequence-specific DNA binding transcription factor activity; INVOLVED IN: regulation of transcription, DNA-dependent; LOCATED IN: nucleus, cytoplasm; EXPRESSED IN: stamen; EXPRESSED DURING: 4 anthesis, petal differentiation and expansion stage; CONTAINS InterPro DOMAIN/s: DNA-binding, integrase-type (InterPro:IPR016177), P…
Potri.014G000700.v4.1	G2-like	-2.35458	1.24689	1.93162e-14	5.38065e-14	-2.0827	1.24403	9.74498e-14	2.40947e-13	-1.66212	1.39808	4.76003e-10	9.08423e-10	-1.57868	1.39252	1.83551e-09	3.46465e-09	-1.98792	1.323	1.05373e-12	2.18787e-12	YES	YES	YES	YES	YES	2.3	2.73	0.42	0.6	0.63	0.64	1.11	0.63	0.61	1.21	0.97	0.44	AT3G13040.2	myb-like HTH transcriptional regulator family protein		myb-like HTH transcriptional regulator family protein; CONTAINS InterPro DOMAIN/s: Homeodomain-like (InterPro:IPR009057), Myb, DNA-binding (InterPro:IPR014778), HTH transcriptional regulator, Myb-type, DNA-binding (InterPro:IPR017930), Myb-like DNA-binding domain, SHAQKYF class (InterPro:IPR006447), Homeodomain-related (InterPro:IPR012287); BEST Arabidopsis thaliana protein match is: phosphate st…
Potri.014G007100.v4.1	bZIP	2.14854	3.05136	2.63241e-42	1.58847e-41	2.45475	3.38124	1.00818e-65	7.64385e-65	3.60513	4.38502	9.16798e-209	1.62572e-207	3.89047	4.65391	3.92279e-259	1.0021e-257	2.6146	3.54876	5.76932e-81	3.95375e-80	YES	YES	YES	YES	YES	5.65	6.97	30.48	27.51	35.15	39.15	83.12	85.72	97.56	100.93	38.97	46.69	AT2G22850.2	basic leucine-zipper 6		basic leucine-zipper 6 (bZIP6); FUNCTIONS IN: DNA binding, sequence-specific DNA binding transcription factor activity; INVOLVED IN: regulation of transcription, DNA-dependent; LOCATED IN: nucleus; EXPRESSED IN: 24 plant structures; EXPRESSED DURING: 12 growth stages; CONTAINS InterPro DOMAIN/s: Basic-leucine zipper (bZIP) transcription factor (InterPro:IPR004827), bZIP transcription factor, bZIP…
Potri.014G007200.v4.1	GRF	1.0454	1.91801	9.7506e-07	1.84958e-06	1.053	1.97148	3.28019e-07	5.98677e-07	2.03929	2.69731	6.10675e-32	2.13058e-31	2.29123	2.90192	1.47134e-42	6.44733e-42	1.59849	2.39532	1.45113e-17	3.53841e-17	YES	YES	YES	YES	YES	1.57	1.68	3.5	3.48	4.16	3.1	7.64	7.14	8.35	8.58	5.29	5.5	AT2G22840.1	growth-regulating factor 1	Growth regulating factor encoding transcription activator. One of the nine members of a GRF gene family, containing nuclear targeting domain. Mutants result in smaller leaves indicating the role of the gene in leaf development. Expressed in root, shoot and flower	growth-regulating factor 1 (GRF1); CONTAINS InterPro DOMAIN/s: Glutamine-Leucine-Glutamine, QLQ (InterPro:IPR014978), WRC (InterPro:IPR014977); BEST Arabidopsis thaliana protein match is: growth-regulating factor 2 (TAIR:AT4G37740.1); Has 714 Blast hits to 669 proteins in 68 species: Archae - 0; Bacteria - 24; Metazoa - 65; Fungi - 20; Plants - 548; Viruses - 4; Other Eukaryotes - 53 (source: NCB…
Potri.014G012200.v4.1	AP2	2.06359	3.82965	3.98514e-65	3.52426e-64	1.73848	3.64361	8.39238e-46	4.64861e-45	2.0322	3.8713	6.33842e-68	3.91977e-67	1.36326	3.36431	8.9582e-25	2.7606e-24	2.17206	4.02194	2.58409e-85	1.86668e-84	YES	YES	YES	YES	YES	2.96	2.89	13.12	12.34	10.55	10.47	13.59	12.94	8.57	7.42	14.3	14.61	AT4G37750.1	Integrase-type DNA-binding superfamily protein	ANT is required for control of cell proliferation and encodes a putative transcriptional regulator similar to AP2. Loss of function alleles have reduced fertility, abnormal ovules and abnormal lateral organs. Expressed specifically in the chalaza and in floral organ primordia.	AINTEGUMENTA (ANT); CONTAINS InterPro DOMAIN/s: DNA-binding, integrase-type (InterPro:IPR016177), Pathogenesis-related transcriptional factor/ERF, DNA-binding (InterPro:IPR001471); BEST Arabidopsis thaliana protein match is: Integrase-type DNA-binding superfamily protein (TAIR:AT1G72570.1); Has 7251 Blast hits to 5191 proteins in 264 species: Archae - 0; Bacteria - 9; Metazoa - 18; Fungi - 8; Pla…
Potri.014G017300.v4.1	C2H2	-3.19164	7.29519	0	0	-1.68196	7.53158	0	0	-5.37141	7.21519	0	0	-2.91354	7.34163	0	0	-3.75419	7.28651	0	0	YES	YES	YES	YES	YES	557.12	536.77	59.22	64.73	181.83	182.48	12.8	16.17	76.2	76.86	47.35	42.34	AT1G27730.1	salt tolerance zinc finger	Related to Cys2/His2-type zinc-finger proteins found in higher plants. Compensated for a subset of calcineurin deficiency in yeast. Salt tolerance produced by ZAT10 appeared to be partially dependent on ENA1/PMR2, a P-type ATPase required for Li+ and Na+ efflux in yeast. The protein is localized to the nucleus, acts as a transcriptional repressor and is responsive to chitin oligomers. Also involv…	salt tolerance zinc finger (STZ); CONTAINS InterPro DOMAIN/s: Zinc finger, C2H2-like (InterPro:IPR015880), Zinc finger, C2H2-type (InterPro:IPR007087); BEST Arabidopsis thaliana protein match is: zinc finger of Arabidopsis thaliana 6 (TAIR:AT5G04340.1); Has 5350 Blast hits to 3982 proteins in 146 species: Archae - 0; Bacteria - 0; Metazoa - 4198; Fungi - 48; Plants - 937; Viruses - 0; Other Eukar…
Potri.014G031700.v4.1	B3	4.25622	0.289843	2.63141e-16	7.90885e-16	4.59942	0.685013	5.42574e-22	1.77814e-21	4.97298	1.00609	2.2564e-28	7.30606e-28	5.25521	1.27484	4.14153e-36	1.61821e-35	3.92796	0.118507	6.85302e-14	1.48796e-13	YES	YES	YES	YES	YES	0.18	0.06	2.6	2.24	2.85	3.49	4.39	4.05	5.08	4.81	2.55	1.56	AT5G42700.1	AP2/B3-like transcriptional factor family protein		AP2/B3-like transcriptional factor family protein; FUNCTIONS IN: DNA binding; INVOLVED IN: regulation of transcription, DNA-dependent; LOCATED IN: cellular_component unknown; EXPRESSED IN: 8 plant structures; EXPRESSED DURING: 4 anthesis, F mature embryo stage, petal differentiation and expansion stage, E expanded cotyledon stage, D bilateral stage; CONTAINS InterPro DOMAIN/s: Transcriptional fac…
Potri.014G076100.v4.1	NAC	1.12054	1.12491	7.45852e-05	0.000124596	2.19783	1.97555	1.14333e-22	3.80836e-22	1.23988	1.26233	6.29609e-06	9.90274e-06	1.83063	1.68202	4.95087e-14	1.11779e-13	1.53703	1.50093	1.98175e-09	3.62542e-09	YES	YES	YES	YES	YES	0.55	0.53	1.26	1.2	2.78	2.6	1.55	1.28	1.96	2.17	1.65	1.79	AT4G17980.1	NAC domain containing protein 71		NAC domain containing protein 71 (NAC071); FUNCTIONS IN: sequence-specific DNA binding transcription factor activity; INVOLVED IN: multicellular organismal development, regulation of transcription; LOCATED IN: cellular_component unknown; CONTAINS InterPro DOMAIN/s: No apical meristem (NAM) protein (InterPro:IPR003441); BEST Arabidopsis thaliana protein match is: NAC domain containing protein 96 (…
Potri.014G077200.v4.1	ARR-B	-1.23375	4.49593	2.8107e-40	1.62899e-39	-1.91687	4.30025	3.26065e-86	3.17834e-85	-2.08186	4.32622	2.83317e-94	2.32851e-93	-2.14146	4.29091	1.31527e-95	1.14821e-94	-1.74458	4.39576	4.71148e-78	3.12671e-77	YES	YES	YES	YES	YES	21.45	21.47	9	10.01	6.28	5.93	5.64	5.56	5.01	5.33	7.3	6.75	AT4G16110.1	response regulator 2	Encodes a pollen-specific transcription factor involved in the expression of nuclear genes for components of mitochondrial complex I in Arabidopsis. Acts in concert with other type-B ARRs in the cytokinin signaling pathway. AHK3 mediates cytokinin-induced phosphorylation of ARR2 on the Asp-80 residue. This phosphorylation plays a positive role of ARR2 in cytokinin-mediated control of leaf longevi…	response regulator 2 (RR2); CONTAINS InterPro DOMAIN/s: Response regulator, plant B-type (InterPro:IPR017053), Myb-like DNA-binding domain, SHAQKYF class (InterPro:IPR006447), CheY-like (InterPro:IPR011006), Homeodomain-like (InterPro:IPR009057), Myb, DNA-binding (InterPro:IPR014778), Signal transduction response regulator, receiver domain (InterPro:IPR001789), HTH transcriptional regulator, Myb-…
Potri.014G100100.v4.1	ARF	-1.97955	2.5459	7.44046e-26	3.02451e-25	-2.17077	2.46665	2.95567e-32	1.25657e-31	-2.00866	2.56372	1.61453e-28	5.24151e-28	-2.88739	2.4005	2.06834e-43	9.20378e-43	-2.7662	2.43421	4.73865e-42	1.96518e-41	YES	YES	YES	YES	YES	3.85	3.84	0.92	1.11	1.03	0.81	1.17	0.93	0.52	0.58	0.68	0.55	AT3G61830.1	auxin response factor 18		auxin response factor 18 (ARF18); FUNCTIONS IN: sequence-specific DNA binding transcription factor activity; INVOLVED IN: response to hormone stimulus, regulation of transcription, DNA-dependent, regulation of transcription; LOCATED IN: nucleus; EXPRESSED IN: 22 plant structures; EXPRESSED DURING: 13 growth stages; CONTAINS InterPro DOMAIN/s: Aux/IAA-ARF-dimerisation (InterPro:IPR011525), Transcr…
Potri.014G100900.v4.1	Dof	-1.02343	4.86428	9.11293e-37	4.87719e-36	-1.62773	4.67555	2.61662e-83	2.45852e-82	-2.63742	4.54174	4.37596e-154	5.6684e-153	-2.17111	4.59132	3.83092e-117	4.09019e-116	-1.36012	4.80199	3.23287e-65	1.85256e-64	YES	YES	YES	YES	YES	50.98	50.57	24.93	26.94	17.8	17.41	8.45	9.52	11.35	12.57	22.88	20.72	AT3G61850.4	Dof-type zinc finger DNA-binding family protein	Zinc finger transcription factor of the Dof family involved in the control of seed germination.	dof affecting germination 1 (DAG1); CONTAINS InterPro DOMAIN/s: Zinc finger, Dof-type (InterPro:IPR003851); BEST Arabidopsis thaliana protein match is: Dof-type zinc finger DNA-binding family protein (TAIR:AT2G46590.2); Has 30201 Blast hits to 17322 proteins in 780 species: Archae - 12; Bacteria - 1396; Metazoa - 17338; Fungi - 3422; Plants - 5037; Viruses - 0; Other Eukaryotes - 2996 (source: NC…
Potri.014G104800.v4.1	NAC	-2.14187	1.68685	8.382e-17	2.56507e-16	-2.98766	1.51288	1.25637e-26	4.65761e-26	-2.22267	1.69394	1.31028e-18	3.3178e-18	-2.85395	1.57487	2.36029e-25	7.35147e-25	-2.88077	1.5901	7.50022e-25	2.20375e-24	YES	YES	YES	YES	YES	3.51	3.63	0.77	0.91	0.35	0.6	0.71	0.98	0.61	0.43	0.47	0.58	AT2G46770.1	NAC (No Apical Meristem) domain transcriptional regulator superfamily protein	NAC transcription factor NST1. NST1 and NST2 are redundant in regulating secondary wall thickening in anther walls and siliques. NST1 promoter was detected in various tissues in which lignified secondary walls develop.	EMBRYO DEFECTIVE 2301 (EMB2301); CONTAINS InterPro DOMAIN/s: No apical meristem (NAM) protein (InterPro:IPR003441); BEST Arabidopsis thaliana protein match is: NAC domain protein 66 (TAIR:AT3G61910.1); Has 2975 Blast hits to 2968 proteins in 76 species: Archae - 0; Bacteria - 0; Metazoa - 2; Fungi - 0; Plants - 2973; Viruses - 0; Other Eukaryotes - 0 (source: NCBI BLink).
Potri.014G106800.v4.1	MYB_related	3.38794	6.02409	0	0	3.16759	5.89242	0	0	2.12206	4.99229	1.9293e-148	2.40208e-147	1.48031	4.49495	7.72946e-58	4.30994e-57	3.31351	6.05812	0	0	YES	YES	YES	YES	YES	4.83	4.67	51.32	52.28	43.99	47.82	22.22	23.65	14.76	13.4	54.14	49.33	AT1G01060.3	Homeodomain-like superfamily protein	LHY encodes a myb-related putative transcription factor involved in circadian rhythm along with another myb transcription factor CCA1	LATE ELONGATED HYPOCOTYL (LHY); CONTAINS InterPro DOMAIN/s: SANT, DNA-binding (InterPro:IPR001005), Homeodomain-like (InterPro:IPR009057), Myb, DNA-binding (InterPro:IPR014778), HTH transcriptional regulator, Myb-type, DNA-binding (InterPro:IPR017930), Myb-like DNA-binding domain, SHAQKYF class (InterPro:IPR006447); BEST Arabidopsis thaliana protein match is: circadian clock associated 1 (TAIR:AT…
Potri.014G111200.v4.1	MYB	-1.03712	4.91812	2.69645e-39	1.53113e-38	-1.94726	4.6587	3.50544e-111	4.36203e-110	-1.65997	4.77943	1.90121e-86	1.4458e-85	-1.9816	4.68645	6.2374e-107	6.06063e-106	-1.62278	4.78972	3.82088e-88	2.83413e-87	YES	YES	YES	YES	YES	23.38	22.17	12.49	10.51	6.01	6.67	8.2	7.73	5.47	6.84	8.69	7.54	AT1G09540.1	myb domain protein 61	Encodes putative transcription factor. Mutants lack of mucilage extrusion from the seeds during imbibition. Reduced quantities of mucilage are deposited during the development of the seed coat epidermis in myb61 mutants. Expressed in guard cells,loss of function mutations show an increase in stomatal pore opening suggesting a role in ABA independent regulation of stomatal pore size.	myb domain protein 61 (MYB61); CONTAINS InterPro DOMAIN/s: SANT, DNA-binding (InterPro:IPR001005), Homeodomain-like (InterPro:IPR009057), Myb, DNA-binding (InterPro:IPR014778), HTH transcriptional regulator, Myb-type, DNA-binding (InterPro:IPR017930), Homeodomain-related (InterPro:IPR012287), Myb transcription factor (InterPro:IPR015495); BEST Arabidopsis thaliana protein match is: myb domain pro…
Potri.014G111400.v4.1	bHLH	1.22842	-0.061398	0.00390978	0.00563118	2.25326	0.720013	6.42725e-11	1.41142e-10	2.85982	1.20256	4.06245e-19	1.04471e-18	2.60757	0.99896	1.60246e-15	3.80932e-15	3.48243	1.78578	1.97002e-34	7.09255e-34	YES	YES	YES	YES	YES	0.34	0.29	0.8	0.74	1.5	1.74	2.43	2.68	2.14	1.96	4.11	3.68	AT2G46970.1	phytochrome interacting factor 3-like 1	encodes a novel Myc-related bHLH transcription factor, which physically associated with APRR1/TOC1 and is a member of PIF3 transcription factor family.	phytochrome interacting factor 3-like 1 (PIL1); FUNCTIONS IN: sequence-specific DNA binding transcription factor activity; INVOLVED IN: shade avoidance, red or far-red light signaling pathway, regulation of transcription; LOCATED IN: nucleus; CONTAINS InterPro DOMAIN/s: Helix-loop-helix DNA-binding domain (InterPro:IPR001092), Helix-loop-helix DNA-binding (InterPro:IPR011598); BEST Arabidopsis th…
Potri.015G023200.v4.1	ERF	-4.01068	6.3374	0	0	-3.7141	6.3272	0	0	-3.59551	6.39291	0	0	-3.82954	6.35413	0	0	-4.2951	6.34698	0	0	YES	YES	YES	YES	YES	112.4	116.31	6.48	8.36	8.54	10.15	10.42	10.49	7.93	9.21	6.48	6.3	AT4G27950.1	cytokinin response factor 4	encodes a member of the ERF (ethylene response factor) subfamily B-5 of ERF/AP2 transcription factor family. The protein contains one AP2 domain. There are 7 members in this subfamily.	cytokinin response factor 4 (CRF4); CONTAINS InterPro DOMAIN/s: DNA-binding, integrase-type (InterPro:IPR016177), Pathogenesis-related transcriptional factor/ERF, DNA-binding (InterPro:IPR001471); BEST Arabidopsis thaliana protein match is: cytokinin response factor 3 (TAIR:AT5G53290.1); Has 6110 Blast hits to 5757 proteins in 250 species: Archae - 0; Bacteria - 2; Metazoa - 0; Fungi - 2; Plants …
Potri.015G030400.v4.1	MYB_related	1.7122	3.76328	7.23607e-46	4.7051e-45	1.81433	3.90886	2.53287e-58	1.71649e-57	1.22662	3.47645	1.51523e-22	4.27364e-22	1.03002	3.33819	3.60195e-15	8.45831e-15	1.93734	4.04	2.22184e-72	1.38422e-71	YES	YES	YES	YES	YES	3.99	3.81	12.33	14.35	14.68	14.82	10.63	9.56	8.36	8.59	15.52	17.18	AT1G18330.1	Homeodomain-like superfamily protein	EARLY-PHYTOCHROME-RESPONSIVE1	EARLY-PHYTOCHROME-RESPONSIVE1 (EPR1); CONTAINS InterPro DOMAIN/s: SANT, DNA-binding (InterPro:IPR001005), Homeodomain-like (InterPro:IPR009057), Myb, DNA-binding (InterPro:IPR014778), HTH transcriptional regulator, Myb-type, DNA-binding (InterPro:IPR017930), Myb-like DNA-binding domain, SHAQKYF class (InterPro:IPR006447); BEST Arabidopsis thaliana protein match is: Homeodomain-like superfamily pr…
Potri.015G033600.v4.1	MYB	-2.16394	3.73776	1.04161e-63	8.99447e-63	-2.10211	3.70995	6.52212e-66	4.96118e-65	-1.69243	3.85842	1.41541e-49	6.83524e-49	-2.61525	3.66311	7.37652e-87	5.87155e-86	-2.42962	3.71055	2.31241e-84	1.65164e-83	YES	YES	YES	YES	YES	23.55	19.61	5.15	4.8	5.93	4.84	7.22	7.47	3.73	3.71	4.45	4.32	AT1G17950.1	myb domain protein 52	putative transcription factor: R2R3-MYB transcription family	myb domain protein 52 (MYB52); CONTAINS InterPro DOMAIN/s: SANT, DNA-binding (InterPro:IPR001005), Homeodomain-like (InterPro:IPR009057), Myb, DNA-binding (InterPro:IPR014778), HTH transcriptional regulator, Myb-type, DNA-binding (InterPro:IPR017930), Homeodomain-related (InterPro:IPR012287), Myb transcription factor (InterPro:IPR015495); BEST Arabidopsis thaliana protein match is: myb domain pro…
Potri.015G046800.v4.1	NAC	-1.6339	2.80824	1.16901e-22	4.32763e-22	-4.66845	2.41173	1.2354e-76	1.07569e-75	-1.35206	2.9073	1.23982e-18	3.14042e-18	-2.58279	2.6306	2.38874e-43	1.06095e-42	-1.26425	2.93436	1.80038e-17	4.37958e-17	YES	YES	YES	YES	YES	12.15	11.97	4.04	4.01	0.32	0.68	5.44	4.94	1.54	2.77	4.89	6.09	AT3G18400.1	NAC domain containing protein 58		NAC domain containing protein 58 (NAC058); FUNCTIONS IN: sequence-specific DNA binding transcription factor activity; INVOLVED IN: multicellular organismal development, regulation of transcription; LOCATED IN: cellular_component unknown; EXPRESSED IN: hypocotyl, root, flower; EXPRESSED DURING: petal differentiation and expansion stage; CONTAINS InterPro DOMAIN/s: No apical meristem (NAM) protein …
Potri.015G048000.v4.1	bHLH	1.33048	3.61219	2.90791e-27	1.23926e-26	1.57098	3.84666	1.19144e-43	6.3578e-43	1.39954	3.72334	2.76985e-33	9.98829e-33	1.42241	3.73753	4.42252e-34	1.66051e-33	1.42941	3.77748	9.23414e-37	3.46793e-36	YES	YES	YES	YES	YES	3.43	4.46	9.98	10.75	13.12	12.17	11.92	11.18	11.57	10.97	11.44	11.9	AT5G08130.4	basic helix-loop-helix (bHLH) DNA-binding superfamily protein	Arabidopsis thaliana basic helix-loop-helix (bHLH) family protein involved in brassinosteroid signaling. It synergistically interacts with BES1 to bind to E box sequences (CANNTG).	BIM1; FUNCTIONS IN: protein binding, DNA binding, sequence-specific DNA binding transcription factor activity; INVOLVED IN: brassinosteroid mediated signaling pathway, regulation of transcription; LOCATED IN: nucleus; EXPRESSED IN: 22 plant structures; EXPRESSED DURING: 13 growth stages; CONTAINS InterPro DOMAIN/s: Helix-loop-helix DNA-binding domain (InterPro:IPR001092), Helix-loop-helix DNA-bin…
Potri.015G048300.v4.1	Dof	1.35958	4.39244	1.15956e-45	7.50327e-45	1.83922	4.81001	9.04237e-108	1.08837e-106	1.53704	4.58152	3.72179e-67	2.27814e-66	1.17782	4.32077	7.7711e-35	2.96457e-34	1.14179	4.32919	2.81228e-35	1.03048e-34	YES	YES	YES	YES	YES	12.49	12.74	33.61	33.65	48.52	48.42	40.53	40.24	30.15	30.42	32.01	29.28	AT5G60850.1	OBF binding protein 4	Encodes a zinc finger protein.	OBF binding protein 4 (OBP4); CONTAINS InterPro DOMAIN/s: Zinc finger, Dof-type (InterPro:IPR003851); BEST Arabidopsis thaliana protein match is: DOF zinc finger protein 1 (TAIR:AT1G51700.1); Has 1807 Blast hits to 1807 proteins in 277 species: Archae - 0; Bacteria - 0; Metazoa - 736; Fungi - 347; Plants - 385; Viruses - 0; Other Eukaryotes - 339 (source: NCBI BLink).
Potri.015G070300.v4.1	E2F/DP	2.12407	2.3396	3.65545e-26	1.50123e-25	1.7709	2.13862	3.66521e-18	1.06566e-17	2.54172	2.75212	7.719e-46	3.50085e-45	2.41794	2.65069	1.64808e-39	6.84608e-39	2.19197	2.50388	6.81413e-31	2.29211e-30	YES	YES	YES	YES	YES	1.88	1.66	7.52	8.53	6.61	6.35	12.07	10.64	9.63	10.47	8.57	9.16	AT3G48160.2	DP-E2F-like 1	E2F-like protein, an inhibitor of the endocycle, preserves the mitotic state of proliferating cells by suppressing transcription of genes that are required for cells to enter the DNA endoreduplication cycle.	DP-E2F-like 1 (DEL1); CONTAINS InterPro DOMAIN/s: Winged helix-turn-helix transcription repressor DNA-binding (InterPro:IPR011991), Transcription factor E2F/dimerisation partner (TDP) (InterPro:IPR003316), E2F Family (InterPro:IPR015633); BEST Arabidopsis thaliana protein match is: DP-E2F-like protein 3 (TAIR:AT3G01330.1); Has 1182 Blast hits to 869 proteins in 113 species: Archae - 0; Bacteria -…
Potri.015G074500.v4.1	bHLH	-2.81187	4.61879	6.30947e-165	1.4538e-163	-2.1986	4.67263	8.73584e-137	1.32554e-135	-3.29814	4.58982	3.63797e-212	6.54527e-211	-3.17372	4.57476	1.02787e-198	1.91834e-197	-6.48166	4.45328	0	0	YES	YES	YES	YES	YES	82.36	83.74	12.31	12.1	18.52	20.12	8.99	9.47	8.28	11.26	0.83	1.18	AT4G20970.1	basic helix-loop-helix (bHLH) DNA-binding superfamily protein		basic helix-loop-helix (bHLH) DNA-binding superfamily protein; FUNCTIONS IN: DNA binding, sequence-specific DNA binding transcription factor activity; INVOLVED IN: defense response to fungus, regulation of transcription; LOCATED IN: nucleus; CONTAINS InterPro DOMAIN/s: Helix-loop-helix DNA-binding domain (InterPro:IPR001092), Helix-loop-helix DNA-binding (InterPro:IPR011598); BEST Arabidopsis tha…
Potri.015G077800.v4.1	M-type_MADS	-2.37732	-0.0829435	3.71626e-07	7.23935e-07	-3.39814	-0.256199	7.12521e-11	1.56144e-10	-2.45592	-0.0764697	2.08987e-07	3.54092e-07	-3.32172	-0.200156	6.25275e-10	1.20428e-09	-4.5692	-0.254284	2.09731e-12	4.30525e-12	YES	YES	YES	YES	YES	2.44	2.02	0.55	0.31	0.18	0.26	0.37	0.5	0.26	0.19	0	0.18	AT4G02235.1	AGAMOUS-like 51		AGAMOUS-like 51 (AGL51); FUNCTIONS IN: sequence-specific DNA binding transcription factor activity; INVOLVED IN: regulation of transcription, DNA-dependent; LOCATED IN: nucleus; CONTAINS InterPro DOMAIN/s: Transcription factor, MADS-box (InterPro:IPR002100); BEST Arabidopsis thaliana protein match is: AGAMOUS-like 78 (TAIR:AT5G65330.1); Has 35333 Blast hits to 34131 proteins in 2444 species: Arch…
Potri.015G082700.v4.1	MYB	-1.50226	2.38311	6.52596e-15	1.8598e-14	-1.49467	2.35556	4.27091e-16	1.15106e-15	-1.86456	2.32748	9.56645e-22	2.64121e-21	-1.83805	2.30784	3.19424e-21	9.01112e-21	-2.16739	2.26248	3.74444e-26	1.13497e-25	YES	YES	YES	YES	YES	6.07	8	2.09	3.12	2.32	3.04	2.26	2	1.95	2.24	1.92	1.54	AT1G57560.1	myb domain protein 50	Member of the R2R3 factor gene family.	myb domain protein 50 (MYB50); CONTAINS InterPro DOMAIN/s: SANT, DNA-binding (InterPro:IPR001005), Homeodomain-like (InterPro:IPR009057), Myb, DNA-binding (InterPro:IPR014778), HTH transcriptional regulator, Myb-type, DNA-binding (InterPro:IPR017930), Homeodomain-related (InterPro:IPR012287), Myb transcription factor (InterPro:IPR015495); BEST Arabidopsis thaliana protein match is: myb domain pro…
Potri.015G102100.v4.1	NAC	1.1872	1.02022	4.93673e-05	8.35439e-05	3.05356	2.55134	2.99657e-51	1.83291e-50	3.31336	2.7643	1.55847e-64	9.19796e-64	3.28698	2.74461	1.33572e-62	7.94852e-62	2.61203	2.19779	8.70661e-32	2.97684e-31	YES	YES	YES	YES	YES	2.72	2.31	5.59	6.28	22.47	22.25	26.7	28.08	22.85	29.23	17.39	16.7	AT5G13180.1	NAC domain containing protein 83	Encodes a NAC domain transcription factor that interacts with VND7 and negatively regulates xylem vessel formation.	NAC domain containing protein 83 (NAC083); CONTAINS InterPro DOMAIN/s: No apical meristem (NAM) protein (InterPro:IPR003441); BEST Arabidopsis thaliana protein match is: NAC domain containing protein 41 (TAIR:AT2G33480.1); Has 1807 Blast hits to 1807 proteins in 277 species: Archae - 0; Bacteria - 0; Metazoa - 736; Fungi - 347; Plants - 385; Viruses - 0; Other Eukaryotes - 339 (source: NCBI BLink…
Potri.015G129100.v4.1	MYB	1.51735	0.369548	4.25614e-05	7.23225e-05	3.21292	1.78617	2.17479e-32	9.27651e-32	3.49755	2.02111	1.10954e-41	4.71e-41	2.72268	1.35392	6.21762e-20	1.69711e-19	2.51972	1.22384	3.3493e-16	7.86108e-16	YES	YES	YES	YES	YES	1.13	0.56	2.13	2.9	8.04	8.73	11.09	9.85	5.82	5.97	5.31	5.34	AT4G12350.1	myb domain protein 42	Encodes a putative transcription factor (MYB42).	myb domain protein 42 (MYB42); CONTAINS InterPro DOMAIN/s: SANT, DNA-binding (InterPro:IPR001005), Homeodomain-like (InterPro:IPR009057), Myb, DNA-binding (InterPro:IPR014778), HTH transcriptional regulator, Myb-type, DNA-binding (InterPro:IPR017930), Homeodomain-related (InterPro:IPR012287), Myb transcription factor (InterPro:IPR015495); BEST Arabidopsis thaliana protein match is: myb domain pro…
Potri.015G138200.v4.1	TCP	1.33382	2.18442	1.64136e-11	4.00883e-11	1.7323	2.5393	7.48904e-23	2.50862e-22	1.22858	2.17592	3.36954e-10	6.4696e-10	1.45958	2.33455	1.04316e-14	2.40761e-14	1.2665	2.23221	1.0407e-10	2.00761e-10	YES	YES	YES	YES	YES	2.9	2.55	6.31	8.01	9.92	9.51	7.77	6.27	7.73	8.17	7.15	7.25	AT5G51910.2	TCP family transcription factor		TCP family transcription factor ; CONTAINS InterPro DOMAIN/s: Transcription factor, TCP (InterPro:IPR005333), Transcription factor TCP subgroup (InterPro:IPR017887); BEST Arabidopsis thaliana protein match is: TCP family transcription factor (TAIR:AT2G45680.1); Has 731 Blast hits to 731 proteins in 79 species: Archae - 0; Bacteria - 0; Metazoa - 0; Fungi - 0; Plants - 731; Viruses - 0; Other Euka…
Potri.016G049200.v4.1	bZIP	3.37667	-0.169836	8.60982e-10	1.93746e-09	3.31143	-0.148458	1.04414e-09	2.1686e-09	4.94512	1.27082	1.19682e-33	4.34865e-33	5.01792	1.34599	8.11367e-37	3.21125e-36	5.19416	1.54895	3.59524e-40	1.44288e-39	YES	YES	YES	YES	YES	0.13	0.03	1.09	0.72	1.01	0.79	3.01	2.77	2.99	2.85	3.55	3.24	AT5G06839.3	bZIP transcription factor family protein		bZIP transcription factor family protein; FUNCTIONS IN: DNA binding, sequence-specific DNA binding transcription factor activity; INVOLVED IN: regulation of transcription, DNA-dependent; EXPRESSED IN: leaf whorl, root, flower, seed; EXPRESSED DURING: 4 anthesis, petal differentiation and expansion stage, E expanded cotyledon stage; CONTAINS InterPro DOMAIN/s: Basic-leucine zipper (bZIP) transcrip…
Potri.016G058500.v4.1	FAR1	2.57921	0.896611	2.26745e-14	6.29451e-14	2.0206	0.537099	1.29165e-08	2.53904e-08	2.3709	0.801834	5.67266e-12	1.16474e-11	2.90348	1.24202	1.45598e-20	4.03112e-20	2.77151	1.17166	3.3036e-18	8.19571e-18	YES	YES	YES	YES	YES	0	0.62	1.93	2.17	1.17	1.68	1.82	1.93	2.67	2.55	2	2.9	AT4G38180.1	FAR1-related sequence 5		FAR1-related sequence 5 (FRS5); FUNCTIONS IN: zinc ion binding; INVOLVED IN: response to red or far red light; LOCATED IN: cellular_component unknown; EXPRESSED IN: 22 plant structures; EXPRESSED DURING: 13 growth stages; CONTAINS InterPro DOMAIN/s: MULE transposase, conserved domain (InterPro:IPR018289), Transcription factor, FAR1-related (InterPro:IPR004330), Zinc finger, PMZ-type (InterPro:IPR…
Potri.016G072300.v4.1	E2F/DP	-1.23888	2.79134	3.43396e-14	9.46452e-14	-1.30289	2.75042	1.2689e-16	3.48595e-16	-1.1571	2.84683	9.53254e-14	2.0822e-13	-1.34925	2.76894	4.59876e-17	1.14996e-16	-1.49614	2.75196	1.30026e-20	3.43917e-20	YES	YES	YES	YES	YES	3.28	4	1.38	1.86	1.45	1.72	1.98	1.64	1.33	1.74	1.3	1.52	AT2G36010.1	E2F transcription factor 3	Member of the E2F transcription factors, (cell cycle genes), key components of the cyclin D/retinoblastoma/E2F pathway.	E2F transcription factor 3 (E2F3); FUNCTIONS IN: DNA binding, sequence-specific DNA binding transcription factor activity; INVOLVED IN: regulation of transcription, DNA-dependent; LOCATED IN: transcription factor complex, chloroplast; EXPRESSED IN: 19 plant structures; EXPRESSED DURING: 11 growth stages; CONTAINS InterPro DOMAIN/s: Winged helix-turn-helix transcription repressor DNA-binding (Inte…
Potri.016G098100.v4.1	C2H2	1.20912	1.17907	1.6274e-05	2.85102e-05	2.56535	2.28025	2.33261e-33	1.01859e-32	2.63354	2.32405	2.7446e-36	1.05247e-35	3.0383	2.68042	2.2804e-54	1.20996e-53	1.63346	1.56925	9.69347e-11	1.87196e-10	YES	YES	YES	YES	YES	1.39	2.45	4.31	5.02	10.34	14.3	13.35	13.17	19.1	14.57	6.58	6.7	AT2G28200.1	C2H2-type zinc finger family protein		C2H2-type zinc finger family protein; FUNCTIONS IN: sequence-specific DNA binding transcription factor activity, zinc ion binding, nucleic acid binding; INVOLVED IN: regulation of transcription; LOCATED IN: intracellular; EXPRESSED IN: 20 plant structures; EXPRESSED DURING: 11 growth stages; CONTAINS InterPro DOMAIN/s: Zinc finger, C2H2-like (InterPro:IPR015880), Zinc finger, C2H2-type (InterPro:…
Potri.016G117300.v4.1	Trihelix	-2.12118	4.11524	1.90615e-78	2.01423e-77	-1.44706	4.23811	7.25078e-51	4.41062e-50	-2.89586	4.02528	1.63668e-125	1.728e-124	-2.52478	4.04776	2.15193e-105	2.05617e-104	-2.05524	4.14939	2.3562e-87	1.73186e-86	YES	YES	YES	YES	YES	14.28	13.71	3.2	3.51	5.92	5.13	2.13	2.03	2.42	2.77	3.73	3.64	AT5G01380.1	Homeodomain-like superfamily protein		Homeodomain-like superfamily protein; CONTAINS InterPro DOMAIN/s: SANT, DNA-binding (InterPro:IPR001005), MYB-like (InterPro:IPR017877); BEST Arabidopsis thaliana protein match is: Homeodomain-like superfamily protein (TAIR:AT2G38250.1); Has 1807 Blast hits to 1807 proteins in 277 species: Archae - 0; Bacteria - 0; Metazoa - 736; Fungi - 347; Plants - 385; Viruses - 0; Other Eukaryotes - 339 (sou…
Potri.016G126100.v4.1	ERF	-2.73672	1.18649	2.80713e-17	8.7447e-17	-1.22857	1.44441	5.59629e-07	1.00774e-06	-2.26357	1.27054	1.30572e-14	2.93564e-14	-3.02429	1.13982	3.18203e-20	8.74827e-20	-1.50856	1.42241	9.02515e-09	1.61045e-08	YES	YES	YES	YES	YES	2.65	3.19	0.45	0.45	1.43	1.25	0.6	0.74	0.34	0.42	1.23	1.03	AT2G38340.1	Integrase-type DNA-binding superfamily protein	encodes a member of the DREB subfamily A-2 of ERF/AP2 transcription factor family. The protein contains one AP2 domain. There are eight members in this subfamily including DREB2A AND DREB2B that are involved in response to drought.	Integrase-type DNA-binding superfamily protein; FUNCTIONS IN: DNA binding, sequence-specific DNA binding transcription factor activity; INVOLVED IN: regulation of transcription, DNA-dependent; LOCATED IN: nucleus, chloroplast; EXPRESSED IN: 6 plant structures; EXPRESSED DURING: 4 anthesis, petal differentiation and expansion stage; CONTAINS InterPro DOMAIN/s: DNA-binding, integrase-type (InterPro…
Potri.017G017600.v4.1	MYB	-2.39171	0.67469	1.45067e-10	3.39317e-10	-2.8942	0.55125	3.53229e-14	8.88715e-14	-1.43779	0.88035	4.97241e-06	7.87052e-06	-2.00665	0.730391	1.52854e-09	2.89309e-09	-1.39085	0.891723	6.64647e-06	1.0374e-05	YES	YES	YES	YES	YES	1.93	2.76	0.49	0.43	0.05	0.61	0.78	1.14	0.81	0.4	0.97	0.99	AT1G17950.1	myb domain protein 52	putative transcription factor: R2R3-MYB transcription family	myb domain protein 52 (MYB52); CONTAINS InterPro DOMAIN/s: SANT, DNA-binding (InterPro:IPR001005), Homeodomain-like (InterPro:IPR009057), Myb, DNA-binding (InterPro:IPR014778), HTH transcriptional regulator, Myb-type, DNA-binding (InterPro:IPR017930), Homeodomain-related (InterPro:IPR012287), Myb transcription factor (InterPro:IPR015495); BEST Arabidopsis thaliana protein match is: myb domain pro…
Potri.017G018600.v4.1	GRAS	2.52414	3.11387	7.95472e-56	6.11585e-55	2.64702	3.30167	1.84181e-69	1.46649e-68	2.32446	3.01891	5.67494e-48	2.66948e-47	2.37639	3.0652	5.92429e-50	2.93449e-49	1.98103	2.78234	3.53282e-32	1.2171e-31	YES	YES	YES	YES	YES	1.56	1.24	8.34	8.36	9.18	9.6	7.65	7.82	7.83	7.56	5.55	6.48	AT2G01570.1	GRAS family transcription factor family protein	Member of the VHIID/DELLA regulatory family. Contains homopolymeric serine and threonine residues, a putative nuclear localization signal, leucine heptad repeats, and an LXXLL motif. Putative transcriptional regulator repressing the gibberellin response and integration of phytohormone signalling. DELLAs repress cell proliferation and expansion that drives plant growth. The protein undergoes degra…	REPRESSOR OF GA1-3 1 (RGA1); CONTAINS InterPro DOMAIN/s: Transcriptional factor DELLA, N-terminal (InterPro:IPR021914), Transcription factor GRAS (InterPro:IPR005202); BEST Arabidopsis thaliana protein match is: GRAS family transcription factor family protein (TAIR:AT1G14920.1); Has 2724 Blast hits to 2666 proteins in 317 species: Archae - 0; Bacteria - 6; Metazoa - 0; Fungi - 4; Plants - 2709; V…
Potri.017G055400.v4.1	ERF	2.4072	0.896623	1.12493e-12	2.90126e-12	2.83081	1.32715	4.11453e-21	1.3135e-20	2.59908	1.12152	2.12671e-16	5.03845e-16	4.38184	2.71128	5.1921e-82	3.94609e-81	3.94274	2.34488	8.65162e-57	4.47153e-56	YES	YES	YES	YES	YES	0.25	0.75	2.71	2.97	3.83	4.04	3.41	3.48	11.2	11.65	8	9.37	AT4G13620.1	Integrase-type DNA-binding superfamily protein	encodes a member of the DREB subfamily A-6 of ERF/AP2 transcription factor family. The protein contains one AP2 domain. There are 8 members in this subfamily including RAP2.4.	Integrase-type DNA-binding superfamily protein; FUNCTIONS IN: DNA binding, sequence-specific DNA binding transcription factor activity; INVOLVED IN: regulation of transcription, DNA-dependent; LOCATED IN: nucleus; CONTAINS InterPro DOMAIN/s: DNA-binding, integrase-type (InterPro:IPR016177), Pathogenesis-related transcriptional factor/ERF, DNA-binding (InterPro:IPR001471); BEST Arabidopsis thalian…
Potri.017G081700.v4.1	HD-ZIP	1.52447	0.725116	3.24034e-06	5.95705e-06	2.03856	1.16875	4.99738e-12	1.15328e-11	2.74183	1.73092	6.44168e-26	1.97978e-25	3.22513	2.15211	3.12434e-42	1.36223e-41	1.78284	1.00444	7.55359e-09	1.35074e-08	YES	YES	YES	YES	YES	0.62	1.16	2.53	2.9	3.76	4.23	7.06	6.31	8.6	9.44	3.93	2.96	AT5G15150.1	homeobox 3	homeobox-containing gene with an unusual feature: a leucine zipper motif adjacent to the carboxyl-terminal of the homeodomain structure. This gene is expressed primarily in the cortex of the root and the stem.	homeobox 3 (HB-3); FUNCTIONS IN: sequence-specific DNA binding, DNA binding, sequence-specific DNA binding transcription factor activity; INVOLVED IN: regulation of transcription, DNA-dependent, regulation of transcription; LOCATED IN: nucleus; EXPRESSED IN: 18 plant structures; EXPRESSED DURING: 4 anthesis, F mature embryo stage, petal differentiation and expansion stage, E expanded cotyledon st…
Potri.017G115300.v4.1	bHLH	-1.39363	4.38946	2.85797e-46	1.86581e-45	-3.08768	4.0493	2.90892e-145	4.71986e-144	-3.73962	4.0649	5.98841e-174	8.77163e-173	-4.49865	3.99334	3.48262e-198	6.47916e-197	-2.84528	4.13937	6.11069e-140	6.97271e-139	YES	YES	YES	YES	YES	50.19	56.73	20.76	21.36	5.61	7.81	4.14	4.63	1.5	3.58	8.14	8.27	AT1G25330.1	basic helix-loop-helix (bHLH) DNA-binding superfamily protein		basic helix-loop-helix (bHLH) DNA-binding superfamily protein; FUNCTIONS IN: DNA binding, sequence-specific DNA binding transcription factor activity; INVOLVED IN: regulation of transcription; LOCATED IN: nucleus; EXPRESSED IN: 7 plant structures; EXPRESSED DURING: 4 anthesis, C globular stage, petal differentiation and expansion stage; CONTAINS InterPro DOMAIN/s: Helix-loop-helix DNA-binding dom…
Potri.017G130300.v4.1	MYB	2.35306	4.30153	3.47968e-107	5.07739e-106	3.0872	5.01163	1.37283e-260	4.17983e-259	2.05371	4.1254	1.16306e-81	8.44411e-81	2.2398	4.27644	2.2979e-100	2.10266e-99	1.10809	3.45424	5.88213e-19	1.48848e-18	YES	YES	YES	YES	YES	9.77	8.9	49.72	49	87.03	82.8	44.25	40.76	45.32	47.97	22.43	21.84	AT5G16600.1	myb domain protein 43	Encodes a putative transcription factor (MYB43).	myb domain protein 43 (MYB43); CONTAINS InterPro DOMAIN/s: SANT, DNA-binding (InterPro:IPR001005), Homeodomain-like (InterPro:IPR009057), Myb, DNA-binding (InterPro:IPR014778), HTH transcriptional regulator, Myb-type, DNA-binding (InterPro:IPR017930), Homeodomain-related (InterPro:IPR012287), Myb transcription factor (InterPro:IPR015495); BEST Arabidopsis thaliana protein match is: myb domain pro…
Potri.017G134800.v4.1	C2H2	2.64218	4.82336	7.52854e-182	1.95252e-180	2.79514	5.03075	6.1797e-233	1.67662e-231	2.99195	5.19674	1.05396e-280	2.53026e-279	3.13247	5.3229	9.66371e-306	2.99486e-304	2.68221	4.96449	4.95289e-212	8.64311e-211	YES	YES	YES	YES	YES	9.52	9.99	61.8	64.81	71.17	74.21	85.35	85.75	87.79	93.89	72.59	65.5	AT1G66140.1	zinc finger protein 4	Encodes a zinc finger protein containing only a single zinc finger.	zinc finger protein 4 (ZFP4); FUNCTIONS IN: sequence-specific DNA binding transcription factor activity, zinc ion binding, nucleic acid binding; INVOLVED IN: regulation of transcription; LOCATED IN: intracellular; EXPRESSED IN: 14 plant structures; EXPRESSED DURING: 8 growth stages; CONTAINS InterPro DOMAIN/s: Zinc finger, C2H2-type (InterPro:IPR007087); BEST Arabidopsis thaliana protein match is…
Potri.017G149000.v4.1	WRKY	-1.5017	3.87123	4.88605e-38	2.70483e-37	-2.97684	3.56893	3.76331e-102	4.30172e-101	-2.85006	3.65562	9.75067e-96	8.11066e-95	-2.46321	3.68136	4.48044e-80	3.32896e-79	-3.50873	3.57878	1.19516e-123	1.20366e-122	YES	YES	YES	YES	YES	22.09	21.85	7.5	8.65	3.43	2.56	3.79	2.89	3.55	4.96	2.4	1.85	AT5G52830.1	WRKY DNA-binding protein 27	Encodes a WRKY transcription factor WRKY27. Mutation in Arabidopsis WRKY27 results in delayed symptom development in response to the bacterial wilt pathogen Ralstonia solanacearum.	WRKY DNA-binding protein 27 (WRKY27); CONTAINS InterPro DOMAIN/s: DNA-binding WRKY (InterPro:IPR003657); BEST Arabidopsis thaliana protein match is: WRKY family transcription factor (TAIR:AT4G01250.1); Has 30201 Blast hits to 17322 proteins in 780 species: Archae - 12; Bacteria - 1396; Metazoa - 17338; Fungi - 3422; Plants - 5037; Viruses - 0; Other Eukaryotes - 2996 (source: NCBI BLink).
Potri.018G003800.v4.1	NAC	-1.59353	1.74183	2.42047e-11	5.86942e-11	-2.53382	1.51936	1.83047e-21	5.92016e-21	-1.80922	1.71864	1.02181e-13	2.23029e-13	-2.54405	1.5617	4.82902e-21	1.35548e-20	-1.12603	1.89718	1.84546e-07	3.10607e-07	YES	YES	YES	YES	YES	4.47	4.9	1.66	1.55	0.96	0.77	1.08	1.88	0.67	1.04	2.15	2.54	AT2G24430.2	NAC domain containing protein 38		Arabidopsis NAC domain containing protein 39 (ANAC039); FUNCTIONS IN: sequence-specific DNA binding transcription factor activity; INVOLVED IN: multicellular organismal development, regulation of transcription; LOCATED IN: cellular_component unknown; EXPRESSED IN: stem, hypocotyl, root, leaf; EXPRESSED DURING: LP.04 four leaves visible, LP.02 two leaves visible; CONTAINS InterPro DOMAIN/s: No api…
Potri.018G029500.v4.1	bZIP	2.0571	0.918007	2.5863e-10	5.97925e-10	1.15602	0.343027	0.00112214	0.00161944	1.68046	0.706544	8.35006e-07	1.37331e-06	1.42496	0.527409	3.414e-05	5.20554e-05	2.513	1.3843	8.52539e-18	2.09183e-17	YES	YES	YES	YES	YES	1.82	1.45	6.9	7.19	3.87	3.9	5.34	6.12	4.86	4.36	10.88	9.87	AT5G11260.1	Basic-leucine zipper (bZIP) transcription factor family protein	Basic leucine zipper (bZIP) transcription factor. Nuclear localization. Involved in light-regulated transcriptional activation of G-box-containing promoters. Negatively regulated by Cop1. Although cytokinins do not appear to affect the gene's promoter activity, they appear to stabilize the protein. HY5 plays a role in anthocyanin accumulation in far-red light and blue light, but not in red light …	ELONGATED HYPOCOTYL 5 (HY5); FUNCTIONS IN: double-stranded DNA binding, DNA binding, sequence-specific DNA binding transcription factor activity; INVOLVED IN: in 13 processes; LOCATED IN: nucleus; EXPRESSED IN: 23 plant structures; EXPRESSED DURING: 13 growth stages; CONTAINS InterPro DOMAIN/s: Basic-leucine zipper (bZIP) transcription factor (InterPro:IPR004827), bZIP transcription factor, bZIP-…
Potri.018G044900.v4.1	GATA	1.07574	0.948893	0.000373888	0.000590871	1.67452	1.41494	2.0293e-10	4.36694e-10	1.82827	1.52953	9.45864e-13	2.00017e-12	2.66702	2.20766	1.82795e-34	6.91847e-34	1.93246	1.64702	1.76603e-14	3.91036e-14	YES	YES	YES	YES	YES	0.62	1.55	2.74	2.06	4.34	3.23	4.37	4.27	8.43	6.38	4.14	5.07	AT5G25830.1	GATA transcription factor 12	Encodes a member of the GATA factor family of zinc finger transcription factors.	GATA transcription factor 12 (GATA12); CONTAINS InterPro DOMAIN/s: Zinc finger, NHR/GATA-type (InterPro:IPR013088), Transcription factor, GATA, plant (InterPro:IPR016679), Zinc finger, GATA-type (InterPro:IPR000679); BEST Arabidopsis thaliana protein match is: GATA transcription factor 9 (TAIR:AT4G32890.1); Has 1807 Blast hits to 1807 proteins in 277 species: Archae - 0; Bacteria - 0; Metazoa - 7…
Potri.018G045100.v4.1	HD-ZIP	-2.80454	8.92809	0	0	-2.72559	8.94486	0	0	-3.0399	8.9424	0	0	-2.97769	8.93464	0	0	-3.19004	8.93831	0	0	YES	YES	YES	YES	YES	352.61	355.03	53.31	52.15	58.07	57.04	47.48	47.9	49.12	46.42	43.47	41.46	AT4G32880.1	homeobox gene 8	member of homeodomain-leucine zipper family, acting as a differentiation-promoting transcription factor of the vascular meristems.	homeobox gene 8 (HB-8); CONTAINS InterPro DOMAIN/s: Basic-leucine zipper (bZIP) transcription factor (InterPro:IPR004827), Homeobox (InterPro:IPR001356), Homeodomain-like (InterPro:IPR009057), Lipid-binding START (InterPro:IPR002913), MEKHLA (InterPro:IPR013978), Homeodomain-related (InterPro:IPR012287); BEST Arabidopsis thaliana protein match is: Homeobox-leucine zipper family protein / lipid-bi…
Potri.018G053600.v4.1	GATA	3.40336	3.50857	5.90949e-107	8.60075e-106	1.59391	2.08191	6.44578e-15	1.66982e-14	1.87488	2.29161	1.43395e-21	3.95063e-21	1.84641	2.27072	8.34955e-21	2.32537e-20	1.91704	2.36105	8.2937e-23	2.32002e-22	YES	YES	YES	YES	YES	2.67	3.28	33.46	32.13	9.49	9.85	11.53	12.59	11.19	11.58	12.97	11.95	AT4G26150.1	cytokinin-responsive gata factor 1	Encodes a member of the GATA factor family of zinc finger transcription factors.	cytokinin-responsive gata factor 1 (CGA1); CONTAINS InterPro DOMAIN/s: Zinc finger, NHR/GATA-type (InterPro:IPR013088), Zinc finger, GATA-type (InterPro:IPR000679); BEST Arabidopsis thaliana protein match is: GATA type zinc finger transcription factor family protein (TAIR:AT5G56860.1); Has 1630 Blast hits to 1587 proteins in 190 species: Archae - 0; Bacteria - 0; Metazoa - 106; Fungi - 659; Plant…
Potri.018G085700.v4.1	ERF	-2.84136	1.12381	2.48953e-17	7.76917e-17	-1.11032	1.43051	5.87908e-06	9.93932e-06	-1.89354	1.28721	2.0452e-11	4.10707e-11	-2.74163	1.122	1.08487e-17	2.76536e-17	-2.01261	1.25806	1.90971e-12	3.92427e-12	YES	YES	YES	YES	YES	5.6	5.23	0.43	1.15	2.72	2.64	1.67	1.5	0.8	0.9	1.18	1.73	AT4G32800.1	Integrase-type DNA-binding superfamily protein	encodes a member of the DREB subfamily A-4 of ERF/AP2 transcription factor family. The protein contains one AP2 domain. There are 17 members in this subfamily including TINY.	Integrase-type DNA-binding superfamily protein; FUNCTIONS IN: DNA binding, sequence-specific DNA binding transcription factor activity; INVOLVED IN: regulation of transcription, DNA-dependent; LOCATED IN: nucleus; EXPRESSED IN: 10 plant structures; EXPRESSED DURING: 7 growth stages; CONTAINS InterPro DOMAIN/s: DNA-binding, integrase-type (InterPro:IPR016177), Pathogenesis-related transcriptional …
Potri.018G095000.v4.1	NAC	-1.20245	0.724366	0.000224382	0.000360645	-1.55056	0.601809	1.8279e-06	3.1911e-06	-3.65058	0.375158	4.88119e-15	1.11066e-14	-3.29848	0.369744	5.48533e-14	1.23668e-13	-6.04244	0.274503	2.45946e-20	6.45583e-20	YES	YES	YES	YES	YES	1.87	1.79	0.88	0.76	0.65	0.68	0.2	0.11	0.23	0.15	0	0.05	AT1G01720.1	NAC (No Apical Meristem) domain transcriptional regulator superfamily protein	Belongs to a large family of putative transcriptional activators with NAC domain. Transcript level increases in response to wounding and abscisic acid. ATAF1 attentuates ABA signaling and sythesis. Mutants are hyposensitive to ABA.	ATAF1; CONTAINS InterPro DOMAIN/s: No apical meristem (NAM) protein (InterPro:IPR003441); BEST Arabidopsis thaliana protein match is: NAC domain containing protein 32 (TAIR:AT1G77450.1); Has 3043 Blast hits to 3037 proteins in 75 species: Archae - 0; Bacteria - 0; Metazoa - 0; Fungi - 0; Plants - 3043; Viruses - 0; Other Eukaryotes - 0 (source: NCBI BLink).
Potri.018G141600.v4.1	bHLH	-1.85587	1.98882	1.45287e-16	4.40396e-16	-2.68506	1.80036	3.65932e-28	1.41052e-27	-1.07211	2.21549	2.63849e-08	4.66353e-08	-1.13837	2.17495	2.85985e-09	5.3531e-09	-2.63501	1.87078	2.81216e-27	8.77391e-27	YES	YES	YES	YES	YES	13.74	11.15	3.41	3.69	1.8	2.3	6.36	6.53	7.21	4.53	1.75	2.61	AT5G57150.1	basic helix-loop-helix (bHLH) DNA-binding superfamily protein		basic helix-loop-helix (bHLH) DNA-binding superfamily protein; FUNCTIONS IN: DNA binding, sequence-specific DNA binding transcription factor activity; INVOLVED IN: regulation of transcription; LOCATED IN: nucleus; EXPRESSED IN: 24 plant structures; EXPRESSED DURING: 14 growth stages; CONTAINS InterPro DOMAIN/s: Helix-loop-helix DNA-binding domain (InterPro:IPR001092), Helix-loop-helix DNA-binding…
Potri.019G010200.v4.1	Trihelix	-1.3071	6.91599	9.13217e-189	2.48174e-187	-3.03773	6.58076	0	0	-3.48641	6.59084	0	0	-3.02535	6.61399	0	0	-2.96077	6.64255	0	0	YES	YES	YES	YES	YES	125.59	123.52	52.32	52.34	15.05	17.5	11.94	12.64	15.57	16.99	16.98	18.04	AT1G76890.2	Duplicated homeodomain-like superfamily protein	encodes a plant trihelix DNA-binding protein	GT2; CONTAINS InterPro DOMAIN/s: SANT, DNA-binding (InterPro:IPR001005), MYB-like (InterPro:IPR017877); BEST Arabidopsis thaliana protein match is: Duplicated homeodomain-like superfamily protein (TAIR:AT1G76880.1); Has 2646 Blast hits to 1586 proteins in 181 species: Archae - 0; Bacteria - 36; Metazoa - 813; Fungi - 181; Plants - 797; Viruses - 41; Other Eukaryotes - 778 (source: NCBI BLink).
Potri.019G040700.v4.1	Dof	-2.04108	2.79341	7.11947e-32	3.40807e-31	-2.12835	2.73445	3.17328e-37	1.49989e-36	-2.0737	2.81027	6.15933e-35	2.29902e-34	-1.91016	2.81738	4.12623e-31	1.45967e-30	-1.71785	2.88181	3.86834e-28	1.23127e-27	YES	YES	YES	YES	YES	6.5	6.77	1.81	1.52	1.34	1.91	1.47	2.03	1.76	2.01	2.26	2.16	AT3G47500.1	cycling DOF factor 3	Dof-type zinc finger domain-containing protein, identical to H-protein promoter binding factor-2a GI:3386546 from (Arabidopsis thaliana). Interacts with LKP2 and FKF1, but its overexpression does not change flowering time under short or long day conditions.	cycling DOF factor 3 (CDF3); CONTAINS InterPro DOMAIN/s: Zinc finger, Dof-type (InterPro:IPR003851); BEST Arabidopsis thaliana protein match is: cycling DOF factor 1 (TAIR:AT5G62430.1); Has 1160 Blast hits to 1145 proteins in 79 species: Archae - 0; Bacteria - 0; Metazoa - 13; Fungi - 10; Plants - 1084; Viruses - 0; Other Eukaryotes - 53 (source: NCBI BLink).
Potri.019G073300.v4.1	ERF	-1.55057	0.636908	6.69475e-06	1.2054e-05	-1.36296	0.650686	3.09187e-05	4.9905e-05	-8.29981	0.278898	1.84786e-21	5.07364e-21	-2.72577	0.429222	1.1607e-11	2.39848e-11	-4.66634	0.306876	5.17473e-18	1.27676e-17	YES	YES	YES	YES	YES	3.96	4.63	1.02	2.05	2.51	1.06	0	0	0.53	0.83	0.12	0.22	AT1G22810.1	Integrase-type DNA-binding superfamily protein	encodes a member of the DREB subfamily A-5 of ERF/AP2 transcription factor family. The protein contains one AP2 domain. There are 16 members in this subfamily including RAP2.1, RAP2.9 and RAP2.10.	Integrase-type DNA-binding superfamily protein; FUNCTIONS IN: DNA binding, sequence-specific DNA binding transcription factor activity; INVOLVED IN: regulation of transcription, DNA-dependent; LOCATED IN: nucleus; CONTAINS InterPro DOMAIN/s: DNA-binding, integrase-type (InterPro:IPR016177), Pathogenesis-related transcriptional factor/ERF, DNA-binding (InterPro:IPR001471); BEST Arabidopsis thalian…
Potri.019G083600.v4.1	NAC	5.12715	1.59986	9.06927e-44	5.6497e-43	5.87895	2.42338	1.6624e-81	1.53275e-80	5.82979	2.35196	1.53682e-77	1.06521e-76	5.46812	2.00891	2.26088e-59	1.28904e-58	3.91617	0.621941	4.98959e-19	1.26508e-18	YES	YES	YES	YES	YES	0.22	0.1	5.47	6.63	10.19	10.75	11.06	9.75	6.46	9.23	3.05	2.46	AT1G71930.1	vascular related NAC-domain protein 7	Encodes a NAC-domain transcription factor with transcriptional activation activity that is involved in xylem formation. Induces transdifferentiation of various cells into protoxylem vessel elements. Located in the nucleus. Expression induced in the presence of auxin, cytokinin and brassinosteroids.	vascular related NAC-domain protein 7 (VND7); CONTAINS InterPro DOMAIN/s: No apical meristem (NAM) protein (InterPro:IPR003441); BEST Arabidopsis thaliana protein match is: vascular related NAC-domain protein 1 (TAIR:AT2G18060.1); Has 3020 Blast hits to 3015 proteins in 84 species: Archae - 0; Bacteria - 0; Metazoa - 2; Fungi - 0; Plants - 3006; Viruses - 0; Other Eukaryotes - 12 (source: NCBI BL…
Potri.019G099900.v4.1	NAC	-1.78117	0.0389476	3.10426e-05	5.3239e-05	-1.47953	0.0655276	0.000173178	0.000265942	-1.67115	0.0838864	5.56155e-05	8.2885e-05	-2.25142	-0.0506004	3.38217e-07	5.72615e-07	-1.1113	0.224216	0.00287732	0.0038179	YES	YES	YES	YES	YES	0.91	1.08	0.45	0.14	0.23	0.53	0.5	0.18	0.38	0.04	0.38	0.62	AT4G17980.1	NAC domain containing protein 71		NAC domain containing protein 71 (NAC071); FUNCTIONS IN: sequence-specific DNA binding transcription factor activity; INVOLVED IN: multicellular organismal development, regulation of transcription; LOCATED IN: cellular_component unknown; CONTAINS InterPro DOMAIN/s: No apical meristem (NAM) protein (InterPro:IPR003441); BEST Arabidopsis thaliana protein match is: NAC domain containing protein 96 (…
Potri.019G102200.v4.1	ERF	1.80385	2.69294	1.418e-25	5.72415e-25	3.01619	3.77798	2.35145e-112	2.94821e-111	1.77536	2.73726	1.99164e-26	6.18607e-26	3.45556	4.16369	1.33374e-167	2.07077e-166	1.03249	2.24057	8.46265e-08	1.44724e-07	YES	YES	YES	YES	YES	1.65	1.58	5.76	6	14.16	13.98	5.94	6.33	19.59	18.11	3.36	3.87	AT2G20880.1	Integrase-type DNA-binding superfamily protein		Integrase-type DNA-binding superfamily protein; FUNCTIONS IN: DNA binding, sequence-specific DNA binding transcription factor activity; INVOLVED IN: regulation of transcription, DNA-dependent; LOCATED IN: nucleus, cytoplasm; EXPRESSED IN: stamen; EXPRESSED DURING: 4 anthesis, petal differentiation and expansion stage; CONTAINS InterPro DOMAIN/s: DNA-binding, integrase-type (InterPro:IPR016177), P…
Potri.019G112000.v4.1	bHLH	1.5113	4.45151	2.58221e-57	2.02294e-56	1.6164	4.58846	4.54062e-75	3.88789e-74	1.86904	4.78457	2.48389e-106	2.26934e-105	1.58558	4.56617	4.51673e-68	2.9106e-67	1.81781	4.7794	6.37374e-104	5.48595e-103	YES	YES	YES	YES	YES	16.97	16.29	47.73	50.6	55.53	53.71	67.16	66.28	54.19	51.29	62.78	66.22	AT1G05710.5	basic helix-loop-helix (bHLH) DNA-binding superfamily protein		basic helix-loop-helix (bHLH) DNA-binding superfamily protein; FUNCTIONS IN: sequence-specific DNA binding transcription factor activity; INVOLVED IN: response to ethylene stimulus, regulation of transcription; LOCATED IN: nucleus; EXPRESSED IN: 22 plant structures; EXPRESSED DURING: 13 growth stages; CONTAINS InterPro DOMAIN/s: Helix-loop-helix DNA-binding domain (InterPro:IPR001092), Helix-loop…
Potri.019G118200.v4.1	MYB	1.59463	0.239593	3.67106e-05	6.26429e-05	3.37553	1.73609	4.48155e-33	1.94271e-32	3.64419	1.9601	1.34923e-41	5.7161e-41	2.9117	1.32266	8.88562e-22	2.54788e-21	3.67276	2.02838	5.78265e-43	2.4303e-42	YES	YES	YES	YES	YES	0.68	0.63	2.07	2.08	7.01	7.76	10.88	7.33	5.65	4.9	9.66	8.98	AT4G21440.1	MYB-like 102	Encodes a MYB transcription factor involved in wounding and osmotic stress response. Member of the R2R3 factor gene family.	MYB-like 102 (MYB102); CONTAINS InterPro DOMAIN/s: SANT, DNA-binding (InterPro:IPR001005), Homeodomain-like (InterPro:IPR009057), Myb, DNA-binding (InterPro:IPR014778), HTH transcriptional regulator, Myb-type, DNA-binding (InterPro:IPR017930), Homeodomain-related (InterPro:IPR012287), Myb transcription factor (InterPro:IPR015495); BEST Arabidopsis thaliana protein match is: myb domain protein 74 …
