# Supplementary material for: Transcriptomic profiles of poplar (Populus simonii × P. nigra) cuttings during adventitious root formation
Source: Front Genet. 2022 Sep 8;13:968544. doi: 10.3389/fgene.2022.968544 (PMC9493132; doi:10.3389/fgene.2022.968544)
Supplement: Supplementary file 9 [file Table1.XLSX]

## Sheet: common DEGs
Gene ID	Family_ID	logFC_01_H2_vs_CK_H0	logCPM_01_H2_vs_CK_H0	PValue_01_H2_vs_CK_H0	FDR_01_H2_vs_CK_H0	logFC_02_H4_vs_CK_H0	logCPM_02_H4_vs_CK_H0	PValue_02_H4_vs_CK_H0	FDR_02_H4_vs_CK_H0	logFC_03_H6_vs_CK_H0	logCPM_03_H6_vs_CK_H0	PValue_03_H6_vs_CK_H0	FDR_03_H6_vs_CK_H0	logFC_04_H8_vs_CK_H0	logCPM_04_H8_vs_CK_H0	PValue_04_H8_vs_CK_H0	FDR_04_H8_vs_CK_H0	logFC_05_H10_vs_CK_H0	logCPM_05_H10_vs_CK_H0	PValue_05_H10_vs_CK_H0	FDR_05_H10_vs_CK_H0	Significant_01_H2_vs_CK_H0	Significant_02_H4_vs_CK_H0	Significant_03_H6_vs_CK_H0	Significant_04_H8_vs_CK_H0	Significant_05_H10_vs_CK_H0	H0_rep1	H0_rep2	H2_rep1	H2_rep2	H4_rep1	H4_rep2	H6_rep1	H6_rep2	H8_rep1	H8_rep2	H10_rep1	H10_rep2		ATH_Short_description	ATH_Curator_summary	ATH_Computational_description
Potri.001G102400.v4.1		3.97406	11.2257	0	0	3.07097	10.4184	0	0	2.85575	10.2522	0	0	2.85856	10.2441	0	0	2.41682	9.89444	0	0	YES	YES	YES	YES	YES	533.95	527.13	8558.11	8686.61	4787.7	4746.48	4188.22	4219.78	4207.17	3911.68	3058.42	3193.63	AT4G11650.1	osmotin 34	osmotin-like protein	osmotin 34 (OSM34); INVOLVED IN: defense response to fungus, incompatible interaction, response to salt stress, defense response to bacterium, incompatible interaction, response to other organism; LOCATED IN: endomembrane system; EXPRESSED IN: 6 plant structures; EXPRESSED DURING: 4 anthesis; CONTAINS InterPro DOMAIN/s: Thaumatin, conserved site (InterPro:IPR017949), Thaumatin, pathogenesis-relat…
Potri.007G120401.v4.1		6.63016	9.93919	0	0	6.51679	9.854	0	0	3.3392	6.81757	0	0	4.62505	8.01884	0	0	2.46167	6.07936	0	0	YES	YES	YES	YES	YES	44.02	52.1	4865.94	4976.96	4645.57	4766.38	528.16	533.96	1269.09	1230.32	304.94	283.42	AT3G22060.1	Receptor-like protein kinase-related family protein	contains Pfam profile: PF01657 Domain of unknown function that is usually associated with protein kinase domain Pfam:PF00069, however this protein does not have the protein kinase domain	Receptor-like protein kinase-related family protein; FUNCTIONS IN: molecular_function unknown; INVOLVED IN: response to abscisic acid stimulus; LOCATED IN: cell wall, vacuole; EXPRESSED IN: 17 plant structures; EXPRESSED DURING: 9 growth stages; CONTAINS InterPro DOMAIN/s: Protein of unknown function DUF26 (InterPro:IPR002902); BEST Arabidopsis thaliana protein match is: Domain of unknown functio…
Potri.013G154400.v4.1		8.90929	10.3448	0	0	7.33855	8.81045	0	0	5.8999	7.40315	0	0	5.80305	7.30445	0	0	4.86729	6.4332	0	0	YES	YES	YES	YES	YES	7.05	8.12	3808.53	3781.23	1326.92	1314.03	489.71	509.88	461.09	438.26	235.63	253.31	AT5G05340.1	Peroxidase superfamily protein		Peroxidase superfamily protein; FUNCTIONS IN: protein binding, peroxidase activity; INVOLVED IN: response to oxidative stress, oxidation reduction; LOCATED IN: apoplast, cell wall; EXPRESSED IN: 9 plant structures; EXPRESSED DURING: LP.04 four leaves visible, 4 anthesis, C globular stage, petal differentiation and expansion stage; CONTAINS InterPro DOMAIN/s: Haem peroxidase (InterPro:IPR010255), …
Potri.006G085200.v4.1		1.33072	8.22756	3.2647e-302	1.57475e-300	1.53136	8.40251	0	0	2.28944	9.02154	0	0	1.48659	8.38112	0	0	1.69312	8.56774	0	0	YES	YES	YES	YES	YES	969.47	979.34	2463.43	2518.29	2996.63	2937.65	5095.59	5011.91	2848.98	2790.87	3513.21	3594.97	AT5G02380.1	metallothionein 2B	cysteine-rich protein with copper-binding activity	metallothionein 2B (MT2B); CONTAINS InterPro DOMAIN/s: Plant metallothionein, family 15 (InterPro:IPR000347); BEST Arabidopsis thaliana protein match is: metallothionein 2A (TAIR:AT3G09390.1); Has 601 Blast hits to 601 proteins in 129 species: Archae - 0; Bacteria - 0; Metazoa - 21; Fungi - 0; Plants - 576; Viruses - 0; Other Eukaryotes - 4 (source: NCBI BLink).
Potri.003G111400.v4.1		3.08377	8.78386	0	0	2.51439	8.31953	0	0	1.80069	7.75519	0	0	2.8393	8.60981	0	0	3.46716	9.20528	0	0	YES	YES	YES	YES	YES	270.57	277.4	2397.77	2382.87	1668.42	1665.67	1060.2	1011.05	2076.34	2036.21	3367.83	3365.96	AT4G12510.1	Bifunctional inhibitor/lipid-transfer protein/seed storage 2S albumin superfamily protein		Bifunctional inhibitor/lipid-transfer protein/seed storage 2S albumin superfamily protein; FUNCTIONS IN: lipid binding; INVOLVED IN: lipid transport; LOCATED IN: endomembrane system; CONTAINS InterPro DOMAIN/s: Bifunctional inhibitor/plant lipid transfer protein/seed storage (InterPro:IPR016140), Plant lipid transfer protein/seed storage/trypsin-alpha amylase inhibitor (InterPro:IPR003612), Plant…
Potri.017G114600.v4.1		3.22702	8.67808	0	0	2.50208	8.07622	0	0	3.0603	8.57981	0	0	2.71858	8.27088	0	0	2.78027	8.35745	0	0	YES	YES	YES	YES	YES	235.85	236.49	2307.88	2240.12	1429.99	1418.25	2141.93	2130.83	1670.02	1587.9	1824.27	1781.65	AT1G67090.1	ribulose bisphosphate carboxylase small chain 1A		ribulose bisphosphate carboxylase small chain 1A (RBCS1A); FUNCTIONS IN: ribulose-bisphosphate carboxylase activity, copper ion binding; INVOLVED IN: carbon fixation, response to cold, response to blue light, response to red light, response to far red light; LOCATED IN: in 10 components; EXPRESSED IN: 22 plant structures; EXPRESSED DURING: L mature pollen stage, M germinated pollen stage, seedlin…
Potri.008G061800.v4.1		2.52918	8.26761	0	0	2.27928	8.09229	0	0	2.58797	8.36994	0	0	3.66126	9.32193	0	0	3.8037	9.48581	0	0	YES	YES	YES	YES	YES	358.17	353.18	2129.84	2073.02	1850.13	1810.76	2274.44	2327.43	4785.31	4594.42	5776.56	5320.44	AT5G05960.1	Bifunctional inhibitor/lipid-transfer protein/seed storage 2S albumin superfamily protein		Bifunctional inhibitor/lipid-transfer protein/seed storage 2S albumin superfamily protein; FUNCTIONS IN: lipid binding; INVOLVED IN: lipid transport; LOCATED IN: endomembrane system; EXPRESSED IN: 18 plant structures; EXPRESSED DURING: 10 growth stages; CONTAINS InterPro DOMAIN/s: Bifunctional inhibitor/plant lipid transfer protein/seed storage (InterPro:IPR016140), Plant lipid transfer protein/s…
Potri.010G142800.v4.1		2.91993	9.88581	0	0	1.89053	9.04804	0	0	2.01873	9.17224	0	0	1.62042	8.85225	0	0	2.19567	9.33701	0	0	YES	YES	YES	YES	YES	263.18	258.85	2043.83	2055.1	1036.39	1039.06	1176.42	1152.39	861.05	839.3	1313.88	1314.57	AT4G16260.1	Glycosyl hydrolase superfamily protein		Glycosyl hydrolase superfamily protein; FUNCTIONS IN: cation binding, hydrolase activity, hydrolyzing O-glycosyl compounds, catalytic activity; INVOLVED IN: defense response to fungus, incompatible interaction, response to salt stress; LOCATED IN: cell wall, plasma membrane; EXPRESSED IN: 11 plant structures; EXPRESSED DURING: LP.06 six leaves visible, LP.04 four leaves visible, 4 anthesis, petal…
Potri.014G162800.v4.1		2.38054	9.16268	0	0	3.42251	10.1058	0	0	3.66572	10.3534	0	0	3.44292	10.1378	0	0	2.46094	9.30144	0	0	YES	YES	YES	YES	YES	363.09	352.18	1867.13	1983.86	3952.68	4244.81	5100.33	4827.96	3948.52	4257.32	2163.67	2183.22	#N/A	#N/A	#N/A	#N/A
Potri.005G232700.v4.1		-1.40986	9.9699	0	0	-1.74035	9.90093	0	0	-1.48617	9.9942	0	0	-1.92434	9.87837	0	0	-1.41317	10.0293	0	0	YES	YES	YES	YES	YES	4572.91	4649.68	1805.63	1759.68	1481.49	1453.86	1763.9	1800.12	1283.27	1260.06	1938.79	1913.13	AT3G51030.1	thioredoxin H-type 1	encodes a cytosolic thioredoxin that reduces disulfide bridges of target proteins by the reversible formation of a disulfide bridge between two neighboring Cys residues present in the active site. Thioredoxins have been found to regulate a variety of biological reactions in prokaryotic and eukaryotic cells.	thioredoxin H-type 1 (TRX1); FUNCTIONS IN: oxidoreductase activity, acting on sulfur group of donors, disulfide as acceptor; INVOLVED IN: cell redox homeostasis; LOCATED IN: cytosol; EXPRESSED IN: 20 plant structures; EXPRESSED DURING: 14 growth stages; CONTAINS InterPro DOMAIN/s: Thioredoxin fold (InterPro:IPR012335), Thioredoxin, core (InterPro:IPR015467), Thioredoxin domain (InterPro:IPR013766…
Potri.016G132700.v4.1		2.68735	9.49826	0	0	1.45522	8.53382	0	0	1.79153	8.80942	0	0	1.70677	8.73453	0	0	1.23108	8.41637	0	0	YES	YES	YES	YES	YES	267.38	263.18	1755.64	1787.14	771.4	787.35	1014.41	1004.52	932.23	900.35	686.67	683.77	AT5G05340.1	Peroxidase superfamily protein		Peroxidase superfamily protein; FUNCTIONS IN: protein binding, peroxidase activity; INVOLVED IN: response to oxidative stress, oxidation reduction; LOCATED IN: apoplast, cell wall; EXPRESSED IN: 9 plant structures; EXPRESSED DURING: LP.04 four leaves visible, 4 anthesis, C globular stage, petal differentiation and expansion stage; CONTAINS InterPro DOMAIN/s: Haem peroxidase (InterPro:IPR010255), …
Potri.013G101000.v4.1		3.168	9.59026	0	0	2.19948	8.78211	0	0	4.95324	11.3185	0	0	3.83353	10.2404	0	0	4.54582	10.945	0	0	YES	YES	YES	YES	YES	187.16	180.87	1704.07	1727.71	898.48	913.95	6292.37	6257.93	2769.94	2789.05	4717.8	4730.17	AT4G24340.1	Phosphorylase superfamily protein		Phosphorylase superfamily protein; FUNCTIONS IN: catalytic activity; INVOLVED IN: nucleoside metabolic process; LOCATED IN: endomembrane system; CONTAINS InterPro DOMAIN/s: Nucleoside phosphorylase (InterPro:IPR000845), Nucleoside phosphorylase, family 1 (InterPro:IPR018017); BEST Arabidopsis thaliana protein match is: Phosphorylase superfamily protein (TAIR:AT4G24350.1); Has 30201 Blast hits to …
Potri.004G015300.v4.1		1.55056	9.9287	0	0	1.38143	9.82703	0	0	2.17875	10.4686	0	0	2.41582	10.6547	0	0	2.4915	10.7487	0	0	YES	YES	YES	YES	YES	504.23	501.42	1554.3	1504.43	1410.22	1401.43	2496.18	2524.43	2890.14	2801.65	3112.17	3098.52	AT4G21960.1	Peroxidase superfamily protein	Encodes AT4g21960 (AT4g21960/T8O5_170).	PRXR1; FUNCTIONS IN: peroxidase activity, heme binding; INVOLVED IN: response to oxidative stress, oxidation reduction; LOCATED IN: endomembrane system; EXPRESSED IN: 24 plant structures; EXPRESSED DURING: 13 growth stages; CONTAINS InterPro DOMAIN/s: Haem peroxidase (InterPro:IPR010255), Plant peroxidase (InterPro:IPR000823), Haem peroxidase, plant/fungal/bacterial (InterPro:IPR002016); BEST Ara…
Potri.005G190101.v4.1		4.02864	9.16759	0	0	2.90573	8.17378	0	0	3.65009	8.86429	0	0	2.90002	8.17728	0	0	2.4713	7.84043	0	0	YES	YES	YES	YES	YES	86.24	90.32	1513.77	1476	715.1	704.12	1228.22	1211.32	715.23	680.6	534.92	543.14	AT1G21310.1	extensin 3	Encodes extensin 3.	extensin 3 (EXT3); FUNCTIONS IN: structural constituent of cell wall; INVOLVED IN: plant-type cell wall organization; LOCATED IN: endomembrane system; EXPRESSED IN: 7 plant structures; EXPRESSED DURING: 4 anthesis, F mature embryo stage, petal differentiation and expansion stage, E expanded cotyledon stage, D bilateral stage; CONTAINS InterPro DOMAIN/s: Extensin-like repeat (InterPro:IPR006706); …
Potri.013G041600.v4.1		1.82755	8.84918	0	0	1.18751	8.40344	4.6847e-271	1.491e-269	1.23031	8.45583	0	0	1.17294	8.40587	6.66172e-230	1.47189e-228	1.48936	8.66368	0	0	YES	YES	YES	YES	YES	379.75	403.91	1458.4	1417.74	957.62	951.38	996.81	1015.93	956.14	907.72	1228.9	1202.23	AT3G04720.1	pathogenesis-related 4	Encodes a protein similar to the antifungal chitin-binding protein hevein from rubber tree latex. mRNA levels increase in response to ethylene and turnip crinkle virus infection.	pathogenesis-related 4 (PR4); FUNCTIONS IN: chitin binding; INVOLVED IN: in 6 processes; LOCATED IN: endomembrane system; EXPRESSED IN: 20 plant structures; EXPRESSED DURING: 10 growth stages; CONTAINS InterPro DOMAIN/s: Barwin (InterPro:IPR001153), Glycoside hydrolase, family 19, catalytic (InterPro:IPR000726), Barwin-related endoglucanase (InterPro:IPR009009), Chitin-binding, type 1, conserved …
Potri.T125404.v4.1		6.41491	7.36135	0	0	6.23541	7.23855	0	0	5.62562	6.64307	0	0	7.32511	8.31685	0	0	7.14074	8.16863	0	0	YES	YES	YES	YES	YES	14.52	17.47	1418.19	1392.94	1276.7	1294.84	849.13	859.02	2752.62	2624.11	2572.1	2516.51	AT5G48490.1	Bifunctional inhibitor/lipid-transfer protein/seed storage 2S albumin superfamily protein		Bifunctional inhibitor/lipid-transfer protein/seed storage 2S albumin superfamily protein; FUNCTIONS IN: lipid binding; INVOLVED IN: lipid transport; LOCATED IN: endomembrane system; EXPRESSED IN: 20 plant structures; EXPRESSED DURING: 13 growth stages; CONTAINS InterPro DOMAIN/s: Bifunctional inhibitor/plant lipid transfer protein/seed storage (InterPro:IPR016140), Plant lipid transfer protein/s…
Potri.001G019700.v4.1		6.637	8.39754	0	0	5.55899	7.38218	0	0	4.9625	6.80704	0	0	4.51962	6.37965	0	0	4.28191	6.19185	0	0	YES	YES	YES	YES	YES	11.28	14.84	1383.52	1317.87	657.54	666.13	441.18	454.87	319.57	315.7	286.99	277.45	#N/A	#N/A	#N/A	#N/A
Potri.004G067800.v4.1		1.70891	8.63883	0	0	-1.0179	7.14	3.5349e-137	5.37779e-136	-1.83962	6.95385	0	0	-2.8013	6.77317	0	0	-3.19393	6.75054	0	0	YES	YES	YES	YES	YES	391.57	392.71	1302.58	1346.52	197.43	216.24	117.15	122.36	56.95	61.79	52.12	42.97	AT1G17860.1	Kunitz family trypsin and protease inhibitor protein		Kunitz family trypsin and protease inhibitor protein; FUNCTIONS IN: endopeptidase inhibitor activity; INVOLVED IN: biological_process unknown; LOCATED IN: apoplast, cell wall; EXPRESSED IN: 17 plant structures; EXPRESSED DURING: 13 growth stages; CONTAINS InterPro DOMAIN/s: Proteinase inhibitor I3, Kunitz legume (InterPro:IPR002160), Kunitz inhibitor ST1-like (InterPro:IPR011065); BEST Arabidopsi…
Potri.016G057600.v4.1		6.79922	9.00701	0	0	1.64486	4.29556	5.46732e-64	4.04334e-63	2.44237	4.9347	6.88542e-178	1.03379e-176	3.93504	6.27132	0	0	7.49964	9.77626	0	0	YES	YES	YES	YES	YES	10.95	11.64	1293.51	1321.36	37.48	38.36	71.13	64.14	185.25	181.27	2245.74	2257.84	AT3G57270.1	beta-1,3-glucanase 1	encodes a member of glycosyl hydrolase family 17	beta-1,3-glucanase 1 (BG1); FUNCTIONS IN: cation binding, hydrolase activity, hydrolyzing O-glycosyl compounds, catalytic activity; INVOLVED IN: carbohydrate metabolic process; LOCATED IN: endomembrane system; EXPRESSED IN: male gametophyte; EXPRESSED DURING: L mature pollen stage; CONTAINS InterPro DOMAIN/s: Glycoside hydrolase, catalytic core (InterPro:IPR017853), Glycoside hydrolase, family 17…
Potri.001G288600.v4.1		4.11973	7.20032	0	0	2.08581	5.4503	1.25332e-188	2.65686e-187	1.41778	4.93926	5.8648e-73	3.86262e-72	2.92027	6.1573	0	0	4.01715	7.19491	0	0	YES	YES	YES	YES	YES	75	68.2	1285.68	1252.66	337.59	304.73	197.41	212.17	584.38	539.55	1297.02	1296.91	AT2G14610.1	pathogenesis-related gene 1	PR1 gene expression is induced in response to a variety of pathogens. It is a useful molecular marker for the SAR response. Though the Genbank record for the cDNA associated to this gene is called 'PR-1-like', the sequence actually corresponds to PR1. Expression of this gene is salicylic-acid responsive.	pathogenesis-related gene 1 (PR1); FUNCTIONS IN: molecular_function unknown; INVOLVED IN: response to vitamin B1, response to jasmonic acid stimulus, systemic acquired resistance, defense response; LOCATED IN: extracellular region, cell wall; EXPRESSED IN: 17 plant structures; EXPRESSED DURING: 9 growth stages; CONTAINS InterPro DOMAIN/s: Allergen V5/Tpx-1 related, conserved site (InterPro:IPR018…
Potri.002G162400.v4.1		5.0115	9.39293	0	0	5.10991	9.51761	0	0	4.91851	9.35295	0	0	5.35861	9.77141	0	0	4.73187	9.19596	0	0	YES	YES	YES	YES	YES	37.83	37.4	1277.15	1244.11	1435.08	1354.51	1238.67	1272.53	1654.87	1621.56	1099.7	1095.04	AT3G61490.3	Pectin lyase-like superfamily protein		Pectin lyase-like superfamily protein; FUNCTIONS IN: polygalacturonase activity; INVOLVED IN: carbohydrate metabolic process; LOCATED IN: endomembrane system; EXPRESSED IN: 22 plant structures; EXPRESSED DURING: 14 growth stages; CONTAINS InterPro DOMAIN/s: Pectin lyase fold/virulence factor (InterPro:IPR011050), Glycoside hydrolase, family 28 (InterPro:IPR000743), Pectin lyase fold (InterPro:IPR…
Potri.010G236500.v4.1		1.83641	6.96361	0	0	2.22779	7.32008	0	0	3.27309	8.24101	0	0	2.14887	7.26187	0	0	2.585	7.66079	0	0	YES	YES	YES	YES	YES	346.68	354.02	1260.76	1276.52	1708.05	1745.03	3565.77	3588.99	1571.31	1631.83	2401.16	2360.86	AT1G66240.1	homolog of anti-oxidant 1		homolog of anti-oxidant 1 (ATX1); FUNCTIONS IN: metal ion binding; INVOLVED IN: metal ion transport; LOCATED IN: endomembrane system; EXPRESSED IN: 22 plant structures; EXPRESSED DURING: 13 growth stages; CONTAINS InterPro DOMAIN/s: Heavy metal transport/detoxification protein (InterPro:IPR006121); BEST Arabidopsis thaliana protein match is: copper chaperone (TAIR:AT3G56240.1); Has 1720 Blast hit…
Potri.006G008500.v4.1		-2.15469	10.4836	0	0	-4.21514	10.2803	0	0	-4.87153	10.2847	0	0	-4.93741	10.2694	0	0	-2.88855	10.4339	0	0	YES	YES	YES	YES	YES	5434.79	5212.3	1248.78	1217.8	305.42	306.39	202.32	194.12	188.37	176.81	797.01	793.62	AT3G22142.1	Bifunctional inhibitor/lipid-transfer protein/seed storage 2S albumin superfamily protein	Encodes a Protease inhibitor/seed storage/LTP family protein	Bifunctional inhibitor/lipid-transfer protein/seed storage 2S albumin superfamily protein; INVOLVED IN: lipid transport; LOCATED IN: cellular_component unknown; CONTAINS InterPro DOMAIN/s: Bifunctional inhibitor/plant lipid transfer protein/seed storage (InterPro:IPR016140), Plant lipid transfer protein/seed storage/trypsin-alpha amylase inhibitor (InterPro:IPR003612), Plant lipid transfer protei…
Potri.008G203400.v4.1		1.5072	9.07561	0	0	1.03484	8.76662	5.84758e-230	1.55377e-228	1.30169	8.97508	0	0	1.50743	9.11417	0	0	1.81046	9.37501	0	0	YES	YES	YES	YES	YES	418.16	412.48	1182.52	1264.69	898.46	924.23	1128.38	1120.33	1275.77	1221.3	1611.56	1596.6	AT5G19140.1	Aluminium induced protein with YGL and LRDR motifs		AILP1; FUNCTIONS IN: molecular_function unknown; INVOLVED IN: response to auxin stimulus, response to aluminum ion; LOCATED IN: plasma membrane; EXPRESSED IN: 23 plant structures; EXPRESSED DURING: 13 growth stages; BEST Arabidopsis thaliana protein match is: Aluminium induced protein with YGL and LRDR motifs (TAIR:AT5G43830.1); Has 1807 Blast hits to 1807 proteins in 277 species: Archae - 0; Bac…
Potri.009G085100.v4.1		1.085	9.76996	2.91012e-261	1.15991e-259	1.31447	9.95166	0	0	1.40286	10.0406	0	0	1.47355	10.0813	0	0	1.41993	10.0721	0	0	YES	YES	YES	YES	YES	525.79	499.89	1160.65	1099.14	1409.32	1329.07	1470.66	1522.04	1543.13	1479.11	1505.91	1505.77	AT1G50010.1	tubulin alpha-2 chain	Encodes alpha-2,4 tubulin. TUA2 and TUA4 encode identical proteins.	tubulin alpha-2 chain (TUA2); FUNCTIONS IN: structural constituent of cytoskeleton; INVOLVED IN: microtubule-based process, response to salt stress; LOCATED IN: tubulin complex, cytosol, cell wall, membrane; EXPRESSED IN: 26 plant structures; EXPRESSED DURING: 15 growth stages; CONTAINS InterPro DOMAIN/s: Alpha tubulin (InterPro:IPR002452), Tubulin (InterPro:IPR000217), Tubulin/FtsZ, GTPase domai…
Potri.012G127500.v4.1		-1.89341	10.1959	0	0	-2.15167	10.1589	0	0	-2.7888	10.0917	0	0	-2.91343	10.0635	0	0	-2.21341	10.1934	0	0	YES	YES	YES	YES	YES	3817.46	3827.83	1082.75	1042.26	933.08	905.07	621.21	587.27	542.42	526.57	910.41	911.24	AT5G62350.1	Plant invertase/pectin methylesterase inhibitor superfamily protein		Plant invertase/pectin methylesterase inhibitor superfamily protein; FUNCTIONS IN: enzyme inhibitor activity, pectinesterase inhibitor activity, pectinesterase activity; INVOLVED IN: response to salt stress; LOCATED IN: endomembrane system; EXPRESSED IN: 22 plant structures; EXPRESSED DURING: 13 growth stages; CONTAINS InterPro DOMAIN/s: Pectinesterase inhibitor (InterPro:IPR006501); BEST Arabido…
Potri.019G094100.v4.1		4.81287	8.31479	0	0	4.81213	8.35305	0	0	3.80765	7.41207	0	0	4.26158	7.83415	0	0	3.62177	7.27083	0	0	YES	YES	YES	YES	YES	34.83	36.65	1052.78	1029.8	1065.1	1087.22	549.24	550.08	737.97	712.43	489.48	481.89	AT3G54420.1	homolog of carrot EP3-3 chitinase	encodes an EP3 chitinase that is expressed during somatic embryogenesis in 'nursing' cells surrounding the embryos but not in embryos themselves. The gene is also expressed in mature pollen and growing pollen tubes until they enter the receptive synergid, but not in endosperm and integuments as in carrot. Post-embryonically, expression is found in hydathodes, stipules, root epidermis and emerging…	homolog of carrot EP3-3 chitinase (EP3); FUNCTIONS IN: chitinase activity; INVOLVED IN: somatic embryogenesis, plant-type hypersensitive response; LOCATED IN: cell wall; EXPRESSED IN: 18 plant structures; EXPRESSED DURING: 6 growth stages; CONTAINS InterPro DOMAIN/s: Chitin-binding, type 1, conserved site (InterPro:IPR018371), Glycoside hydrolase, family 19 (InterPro:IPR016283), Chitin-binding, t…
Potri.014G143200.v4.1		3.75892	8.44952	0	0	2.91905	7.72536	0	0	3.26411	8.04745	0	0	2.06497	7.00879	0	0	1.74206	6.78844	0	0	YES	YES	YES	YES	YES	66.69	76.43	1031.89	978.39	594.36	567.18	750.5	762.58	323.17	311.03	267.95	260.49	AT5G05340.1	Peroxidase superfamily protein		Peroxidase superfamily protein; FUNCTIONS IN: protein binding, peroxidase activity; INVOLVED IN: response to oxidative stress, oxidation reduction; LOCATED IN: apoplast, cell wall; EXPRESSED IN: 9 plant structures; EXPRESSED DURING: LP.04 four leaves visible, 4 anthesis, C globular stage, petal differentiation and expansion stage; CONTAINS InterPro DOMAIN/s: Haem peroxidase (InterPro:IPR010255), …
Potri.018G090100.v4.1		1.19837	9.28091	8.79041e-299	4.19558e-297	1.46758	9.49708	0	0	1.88974	9.84291	0	0	1.73781	9.71413	0	0	1.15105	9.31569	0	0	YES	YES	YES	YES	YES	427.77	418	1025.88	987.96	1270.27	1238.51	1713.64	1738.79	1513.62	1476.11	1041.56	1022.32	AT2G36460.1	Aldolase superfamily protein		Aldolase superfamily protein; FUNCTIONS IN: copper ion binding; INVOLVED IN: response to cadmium ion, response to salt stress, pentose-phosphate shunt; LOCATED IN: mitochondrion, plasma membrane, membrane; EXPRESSED IN: 24 plant structures; EXPRESSED DURING: 15 growth stages; CONTAINS InterPro DOMAIN/s: Aldolase-type TIM barrel (InterPro:IPR013785), Fructose-bisphosphate aldolase, class-I (InterP…
Potri.003G134600.v4.1		5.01416	7.50726	0	0	4.47258	7.03895	0	0	4.65891	7.22187	0	0	3.99853	6.5912	0	0	3.16732	5.86426	0	0	YES	YES	YES	YES	YES	30.36	31.01	1017.32	1026.51	732.64	720.14	838.59	847.06	508.6	522.06	326.29	287.13	AT1G64160.1	Disease resistance-responsive (dirigent-like protein) family protein		Disease resistance-responsive (dirigent-like protein) family protein; FUNCTIONS IN: molecular_function unknown; INVOLVED IN: lignan biosynthetic process, defense response; LOCATED IN: endomembrane system; EXPRESSED IN: petal, hypocotyl, root; EXPRESSED DURING: petal differentiation and expansion stage; CONTAINS InterPro DOMAIN/s: Plant disease resistance response protein (InterPro:IPR004265); BES…
Potri.004G153200.v4.1		1.96689	7.38536	0	0	1.71183	7.22521	0	0	1.84324	7.34187	0	0	2.3737	7.76475	0	0	2.32736	7.75969	0	0	YES	YES	YES	YES	YES	229.51	234.74	967.36	894.09	838.6	777.71	866.79	934.63	1215.59	1302.7	1315.89	1280.78	AT1G49310.1			unknown protein; FUNCTIONS IN: molecular_function unknown; INVOLVED IN: biological_process unknown; LOCATED IN: endomembrane system; EXPRESSED IN: 9 plant structures; EXPRESSED DURING: LP.04 four leaves visible, petal differentiation and expansion stage; Has 11 Blast hits to 11 proteins in 6 species: Archae - 0; Bacteria - 0; Metazoa - 0; Fungi - 0; Plants - 11; Viruses - 0; Other Eukaryotes - 0 …
Potri.015G091400.v4.1		1.26728	9.30648	0	0	1.11354	9.22295	1.2832e-272	4.12369e-271	1.55124	9.56053	0	0	1.6574	9.62995	0	0	1.69413	9.68823	0	0	YES	YES	YES	YES	YES	387.78	362.58	938.32	936.86	878.28	863.65	1205.43	1218.74	1278.92	1230.81	1329.16	1336.21	AT1G13440.1	glyceraldehyde-3-phosphate dehydrogenase C2		glyceraldehyde-3-phosphate dehydrogenase C2 (GAPC2); FUNCTIONS IN: copper ion binding, glyceraldehyde-3-phosphate dehydrogenase activity, zinc ion binding; INVOLVED IN: response to oxidative stress, response to cadmium ion, gluconeogenesis, defense response to bacterium, glycolysis; LOCATED IN: in 8 components; EXPRESSED IN: 27 plant structures; EXPRESSED DURING: 15 growth stages; CONTAINS InterP…
Potri.017G083000.v4.1		2.34375	7.21465	0	0	2.36815	7.27886	0	0	2.62169	7.50596	0	0	3.19	8.00028	0	0	2.51648	7.44419	0	0	YES	YES	YES	YES	YES	177.07	168.51	919.71	877.42	962.32	931.18	1144.92	1149.71	1707.04	1584.23	1113.43	1089.19	AT5G15230.1	GAST1 protein homolog 4	gibberellin-regulated (GASA4)	GAST1 protein homolog 4 (GASA4); FUNCTIONS IN: molecular_function unknown; INVOLVED IN: response to gibberellin stimulus, gibberellic acid mediated signaling pathway; LOCATED IN: endomembrane system; EXPRESSED IN: 23 plant structures; EXPRESSED DURING: 14 growth stages; CONTAINS InterPro DOMAIN/s: Gibberellin regulated protein (InterPro:IPR003854); BEST Arabidopsis thaliana protein match is: Gibb…
Potri.006G141700.v4.1		1.97722	9.08604	0	0	1.93917	9.08268	0	0	1.68213	8.90508	0	0	1.58875	8.82461	0	0	2.00098	9.1756	0	0	YES	YES	YES	YES	YES	221.91	227.31	919.06	917.88	928.1	920.89	801.11	788.6	714.77	718.71	992.02	983.18	AT3G45310.1	Cysteine proteinases superfamily protein		Cysteine proteinases superfamily protein; FUNCTIONS IN: cysteine-type endopeptidase activity, cysteine-type peptidase activity; INVOLVED IN: proteolysis; LOCATED IN: endomembrane system; EXPRESSED IN: 22 plant structures; EXPRESSED DURING: 13 growth stages; CONTAINS InterPro DOMAIN/s: Peptidase C1A, papain (InterPro:IPR013128), Proteinase inhibitor I29, cathepsin propeptide (InterPro:IPR013201), …
Potri.008G201400.v4.1		2.38954	8.05798	0	0	1.83286	7.64246	0	0	2.13018	7.89619	0	0	1.88439	7.69165	0	0	2.68972	8.39153	0	0	YES	YES	YES	YES	YES	153.4	164.84	859.45	866.58	600.97	612.43	755.31	771.4	610.32	631	1130.65	1137.63	AT3G23600.1	alpha/beta-Hydrolases superfamily protein		alpha/beta-Hydrolases superfamily protein; FUNCTIONS IN: hydrolase activity; INVOLVED IN: response to salt stress; LOCATED IN: apoplast, nucleus, plasma membrane, cytoplasm; EXPRESSED IN: 24 plant structures; EXPRESSED DURING: 14 growth stages; CONTAINS InterPro DOMAIN/s: Dienelactone hydrolase (InterPro:IPR002925); BEST Arabidopsis thaliana protein match is: alpha/beta-Hydrolases superfamily pro…
Potri.002G028700.v4.1		1.75057	8.94219	0	0	1.64311	8.88686	0	0	1.77897	9.01331	0	0	1.01999	8.45385	6.46719e-177	1.06519e-175	1.11681	8.55031	0	0	YES	YES	YES	YES	YES	239.26	237.3	850.07	814.33	810.07	786.99	904.39	898.23	516.63	508.03	576.76	558.7	AT4G39090.1	Papain family cysteine protease	Similar to cysteine proteinases, induced by desiccation but not abscisic acid. Required for RRS1-R mediated resistance against Ralstonia solanacearum. Interacts with the R. solanacearum type III effector PopP2. RD19 associates with PopP2 to form a nuclear complex that is required for activation of the RRS1-Rmediated resistance response.	RESPONSIVE TO DEHYDRATION 19 (RD19); CONTAINS InterPro DOMAIN/s: Peptidase C1A, papain (InterPro:IPR013128), Proteinase inhibitor I29, cathepsin propeptide (InterPro:IPR013201), Peptidase C1A, papain C-terminal (InterPro:IPR000668), Peptidase, cysteine peptidase active site (InterPro:IPR000169); BEST Arabidopsis thaliana protein match is: Papain family cysteine protease (TAIR:AT2G21430.1); Has 30…
Potri.019G006900.v4.1		4.03093	7.19379	0	0	4.20318	7.40765	0	0	2.8527	6.17621	0	0	2.7852	6.11573	0	0	1.17908	4.87675	5.50208e-52	2.65242e-51	YES	YES	YES	YES	YES	48.77	43.81	799.1	756.13	906.04	908.49	356.05	369.94	341.76	326.88	116.49	115.75	AT1G73260.1	kunitz trypsin inhibitor 1	Encodes a trypsin inhibitor involved in modulating programmed cell death in plant-pathogen interactions.	kunitz trypsin inhibitor 1 (KTI1); FUNCTIONS IN: endopeptidase inhibitor activity; INVOLVED IN: response to salt stress, response to hydrogen peroxide, defense response to bacterium, programmed cell death, response to salicylic acid stimulus; LOCATED IN: mitochondrion; EXPRESSED IN: 8 plant structures; EXPRESSED DURING: LP.06 six leaves visible, LP.04 four leaves visible, 4 anthesis, petal differ…
Potri.014G161300.v4.1		-1.32282	10.3722	0	0	-2.158	10.1934	0	0	-2.33284	10.1935	0	0	-2.45199	10.1616	0	0	-2.49919	10.1822	0	0	YES	YES	YES	YES	YES	1872.72	1840.86	771.98	769.8	452.23	440.88	402.69	410.41	360.94	359.02	362.5	358.8	AT5G14780.1	formate dehydrogenase	Encodes a NAD-dependent formate dehydrogenase.	formate dehydrogenase (FDH); FUNCTIONS IN: NAD or NADH binding, binding, oxidoreductase activity, acting on the CH-OH group of donors, NAD or NADP as acceptor, catalytic activity, cofactor binding; INVOLVED IN: response to cadmium ion, response to wounding; LOCATED IN: thylakoid, mitochondrion, chloroplast; EXPRESSED IN: 26 plant structures; EXPRESSED DURING: 14 growth stages; CONTAINS InterPro D…
Potri.002G070101.v4.1		3.19852	8.62338	0	0	1.99816	7.63214	0	0	2.29343	7.88863	0	0	1.68814	7.39818	0	0	1.88042	7.58037	0	0	YES	YES	YES	YES	YES	78.3	80.84	764.62	752.6	348.47	333.97	433.58	426.76	281.08	262.54	318.3	325.28	AT1G21310.1	extensin 3	Encodes extensin 3.	extensin 3 (EXT3); FUNCTIONS IN: structural constituent of cell wall; INVOLVED IN: plant-type cell wall organization; LOCATED IN: endomembrane system; EXPRESSED IN: 7 plant structures; EXPRESSED DURING: 4 anthesis, F mature embryo stage, petal differentiation and expansion stage, E expanded cotyledon stage, D bilateral stage; CONTAINS InterPro DOMAIN/s: Extensin-like repeat (InterPro:IPR006706); …
Potri.012G094100.v4.1		1.52285	9.37975	0	0	1.51166	9.39561	0	0	1.74506	9.59596	0	0	1.73413	9.57713	0	0	1.57346	9.48573	0	0	YES	YES	YES	YES	YES	244.94	243.83	740.2	720.33	750.38	747.21	905.49	905.86	877.77	849.99	792.25	802.4	AT1G13440.1	glyceraldehyde-3-phosphate dehydrogenase C2		glyceraldehyde-3-phosphate dehydrogenase C2 (GAPC2); FUNCTIONS IN: copper ion binding, glyceraldehyde-3-phosphate dehydrogenase activity, zinc ion binding; INVOLVED IN: response to oxidative stress, response to cadmium ion, gluconeogenesis, defense response to bacterium, glycolysis; LOCATED IN: in 8 components; EXPRESSED IN: 27 plant structures; EXPRESSED DURING: 15 growth stages; CONTAINS InterP…
Potri.003G083200.v4.1		-1.67591	9.7309	0	0	-2.78012	9.54574	0	0	-8.00461	9.38849	0	0	-6.23747	9.38751	0	0	-5.727	9.42169	0	0	YES	YES	YES	YES	YES	2259.18	2195.25	721.44	721.01	346.59	347.17	8.74	10.29	29.36	33.14	46.7	46.05	AT4G17030.1	expansin-like B1	Encodes EXLB1 (expansin-like B1), a member of the expansin family.	expansin-like B1 (EXLB1); INVOLVED IN: sexual reproduction, unidimensional cell growth, plant-type cell wall loosening; LOCATED IN: endomembrane system, extracellular region; EXPRESSED IN: 19 plant structures; EXPRESSED DURING: 9 growth stages; CONTAINS InterPro DOMAIN/s: Pollen allergen, N-terminal (InterPro:IPR014734), Rare lipoprotein A (InterPro:IPR005132), Pollen allergen/expansin, C-termina…
Potri.006G185000.v4.1		1.01954	7.99199	4.32743e-170	1.04037e-168	1.14673	8.10593	9.02841e-241	2.53562e-239	1.54485	8.41306	0	0	1.63288	8.46979	0	0	1.41139	8.33696	0	0	YES	YES	YES	YES	YES	345.98	336.34	707.5	721.71	798.42	815.55	1090.79	1084.92	1123.74	1106.32	1014.96	989.92	AT1G13950.1	eukaryotic elongation factor 5A-1	Encodes eukaryotic translation initiation factor 5A (EIF-5A).In mammalian cells it functions as a shuttle protein that translocates mRNA from the nucleus to cytoplasmic ribosomes. Overexpression results in an increase in both primary and secondary xylem formation. In RNAi suppressed lines, xylem formation is reduced.	eukaryotic elongation factor 5A-1 (ELF5A-1); FUNCTIONS IN: ribosome binding, RNA binding, translation elongation factor activity, translation initiation factor activity; INVOLVED IN: translational initiation, xylem development; LOCATED IN: cellular_component unknown; EXPRESSED IN: 18 plant structures; EXPRESSED DURING: 11 growth stages; CONTAINS InterPro DOMAIN/s: Nucleic acid-binding, OB-fold (I…
Potri.005G218800.v4.1		2.72652	6.09589	0	0	1.67647	5.29519	7.98221e-125	1.10681e-123	2.15533	5.67708	2.70338e-238	5.42693e-237	1.93528	5.49814	8.39859e-166	1.28952e-164	2.25585	5.79362	5.4444e-280	1.27721e-278	YES	YES	YES	YES	YES	91.55	93.23	638.95	606.13	307.82	316.15	443.37	434.47	374.41	357.52	505.75	487.82	AT2G30570.1	photosystem II reaction center W	Encodes a protein similar to photosystem II reaction center subunit W.	photosystem II reaction center W (PSBW); FUNCTIONS IN: molecular_function unknown; INVOLVED IN: biological_process unknown; LOCATED IN: chloroplast thylakoid membrane; EXPRESSED IN: 22 plant structures; EXPRESSED DURING: 13 growth stages; CONTAINS InterPro DOMAIN/s: Photosystem II protein PsbW, class 2 (InterPro:IPR009806); Has 77 Blast hits to 77 proteins in 26 species: Archae - 0; Bacteria - 0;…
Potri.002G251000.v4.1		5.87491	5.77005	0	0	5.61141	5.5924	0	0	5.09275	5.07521	0	0	5.76868	5.73764	0	0	5.82075	5.82782	0	0	YES	YES	YES	YES	YES	8.45	12	634.02	597.95	523.29	542.11	366.95	382.5	587.31	577.32	680.07	638.3	AT5G48485.1	Bifunctional inhibitor/lipid-transfer protein/seed storage 2S albumin superfamily protein	encodes a putative apoplastic lipid transfer protein that is involved in systemic acquired resistance. Mutants in this gene exhibit wild-type local resistance to avirulent and virulent Pseudomonas syringae, but pathogenesis-related gene expression is abolished in uninoculated distant leaves and fail to develop SAR to virulent Pseudomonas or Peronospora parasitica.	DEFECTIVE IN INDUCED RESISTANCE 1 (DIR1); FUNCTIONS IN: lipid binding, lipid transporter activity; INVOLVED IN: systemic acquired resistance, lipid transport; LOCATED IN: endomembrane system; EXPRESSED IN: 22 plant structures; EXPRESSED DURING: 13 growth stages; CONTAINS InterPro DOMAIN/s: Bifunctional inhibitor/plant lipid transfer protein/seed storage (InterPro:IPR016140), Plant lipid transfer …
Potri.001G081500.v4.1		1.74395	7.77237	0	0	1.05281	7.30485	1.51658e-152	2.60098e-151	1.33125	7.51781	1.03459e-288	2.54376e-287	1.14663	7.37969	8.51201e-170	1.34733e-168	1.46921	7.64181	0	0	YES	YES	YES	YES	YES	179.98	177.55	601.51	638.03	381.56	411.74	504.22	480.99	420.84	414.66	537.03	554.5	AT1G31330.1	photosystem I subunit F	Encodes subunit F of photosystem I.	photosystem I subunit F (PSAF); FUNCTIONS IN: molecular_function unknown; INVOLVED IN: photosynthesis; LOCATED IN: in 7 components; EXPRESSED IN: 25 plant structures; EXPRESSED DURING: 14 growth stages; CONTAINS InterPro DOMAIN/s: Photosystem I reaction centre protein PsaF, subunit III (InterPro:IPR003666); Has 387 Blast hits to 387 proteins in 119 species: Archae - 0; Bacteria - 139; Metazoa - 0…
Potri.004G182000.v4.1		2.52131	7.98257	0	0	3.54901	8.93071	0	0	3.39386	8.80758	0	0	2.89016	8.34749	0	0	1.91878	7.56598	0	0	YES	YES	YES	YES	YES	101.4	95.96	599.85	574	1241.41	1233.24	1134.71	1145.73	807.24	740.24	414.76	405.86	AT3G12500.1	basic chitinase	encodes a basic chitinase involved in ethylene/jasmonic acid mediated signalling pathway during systemic acquired resistance based on expression analyses.	basic chitinase (HCHIB); FUNCTIONS IN: chitinase activity; INVOLVED IN: response to cadmium ion, defense response to fungus, jasmonic acid and ethylene-dependent systemic resistance, ethylene mediated signaling pathway; LOCATED IN: plasma membrane, vacuole; EXPRESSED IN: 10 plant structures; EXPRESSED DURING: LP.06 six leaves visible, LP.04 four leaves visible, 4 anthesis, petal differentiation a…
Potri.018G083500.v4.1		1.61867	7.47199	0	0	1.21154	7.21084	1.3636e-197	3.04968e-196	1.94454	7.77687	0	0	1.77035	7.6326	0	0	2.13849	7.95804	0	0	YES	YES	YES	YES	YES	178.26	184.08	585.16	564.25	449.65	447.22	738.45	786.72	665.21	637.48	906.98	857.6	AT1G65980.1	thioredoxin-dependent peroxidase 1	thioredoxin-dependent peroxidase	thioredoxin-dependent peroxidase 1 (TPX1); FUNCTIONS IN: oxidoreductase activity, antioxidant activity; INVOLVED IN: response to cadmium ion; LOCATED IN: chloroplast, plasma membrane, membrane; EXPRESSED IN: 27 plant structures; EXPRESSED DURING: 16 growth stages; CONTAINS InterPro DOMAIN/s: Thioredoxin fold (InterPro:IPR012335), Thioredoxin-like (InterPro:IPR017936), Redoxin (InterPro:IPR013740)…
Potri.016G057400.v4.1		4.59117	7.93381	0	0	4.22569	7.63038	0	0	3.23688	6.72172	0	0	2.97372	6.48352	0	0	3.05793	6.59482	0	0	YES	YES	YES	YES	YES	24.3	23.34	585.13	606.11	475.81	479.61	251.79	242.3	198.02	198.36	218.92	217.2	AT3G57270.1	beta-1,3-glucanase 1	encodes a member of glycosyl hydrolase family 17	beta-1,3-glucanase 1 (BG1); FUNCTIONS IN: cation binding, hydrolase activity, hydrolyzing O-glycosyl compounds, catalytic activity; INVOLVED IN: carbohydrate metabolic process; LOCATED IN: endomembrane system; EXPRESSED IN: male gametophyte; EXPRESSED DURING: L mature pollen stage; CONTAINS InterPro DOMAIN/s: Glycoside hydrolase, catalytic core (InterPro:IPR017853), Glycoside hydrolase, family 17…
Potri.016G084800.v4.1		2.37131	8.12505	0	0	2.49752	8.26631	0	0	2.53383	8.31482	0	0	2.60136	8.36438	0	0	2.56544	8.36643	0	0	YES	YES	YES	YES	YES	106.32	109.92	581.09	580.18	652.52	657.53	699.39	679.84	699.65	691.26	699.46	708.29	AT3G09640.2	ascorbate peroxidase 2	Encodes a cytosolic ascorbate peroxidase APX2. Ascorbate peroxidases are enzymes that scavenge hydrogen peroxide in plant cells. Eight types of APX have been described for Arabidopsis: three cytosolic (APX1, APX2, APX6), two chloroplastic types (stromal sAPX, thylakoid tAPX), and three microsomal (APX3, APX4, APX5) isoforms.	ascorbate peroxidase 2 (APX2); CONTAINS InterPro DOMAIN/s: Haem peroxidase (InterPro:IPR010255), Plant ascorbate peroxidase (InterPro:IPR002207), Peroxidases heam-ligand binding site (InterPro:IPR019793), Haem peroxidase, plant/fungal/bacterial (InterPro:IPR002016), Peroxidase, active site (InterPro:IPR019794); BEST Arabidopsis thaliana protein match is: ascorbate peroxidase 1 (TAIR:AT1G07890.8);…
Potri.009G114400.v4.1		-1.49804	7.0946	5.07102e-263	2.03909e-261	-2.54608	6.87776	0	0	-2.84902	6.88518	0	0	-2.73029	6.88067	0	0	-2.41196	6.95021	0	0	YES	YES	YES	YES	YES	1576.3	1586.02	553.25	576.47	272.93	294.36	216.39	242.94	245.45	242.51	357.09	321.4	AT1G49310.1			unknown protein; FUNCTIONS IN: molecular_function unknown; INVOLVED IN: biological_process unknown; LOCATED IN: endomembrane system; EXPRESSED IN: 9 plant structures; EXPRESSED DURING: LP.04 four leaves visible, petal differentiation and expansion stage; Has 11 Blast hits to 11 proteins in 6 species: Archae - 0; Bacteria - 0; Metazoa - 0; Fungi - 0; Plants - 11; Viruses - 0; Other Eukaryotes - 0 …
Potri.018G108500.v4.1		-1.1796	9.79947	2.86742e-307	1.39496e-305	-1.59975	9.69723	0	0	-1.63683	9.719	0	0	-2.0729	9.61142	0	0	-1.95725	9.66195	0	0	YES	YES	YES	YES	YES	1115.37	1166.84	518.93	527.96	392.14	416.21	410.44	399.36	283.39	292.5	323.28	321.92	AT4G30960.1	SOS3-interacting protein 3	Encodes CBL-interacting protein kinase 6 (CIPK6). Required for development and salt tolerance.	SOS3-interacting protein 3 (SIP3); FUNCTIONS IN: protein serine/threonine kinase activity, protein kinase activity, kinase activity, ATP binding; INVOLVED IN: in 6 processes; LOCATED IN: cellular_component unknown; EXPRESSED IN: 22 plant structures; EXPRESSED DURING: 13 growth stages; CONTAINS InterPro DOMAIN/s: Protein kinase, ATP binding site (InterPro:IPR017441), Serine/threonine-protein kinas…
Potri.004G155300.v4.1		-1.67497	8.33961	0	0	-1.37105	8.42612	0	0	-1.50502	8.4238	0	0	-1.78856	8.34061	0	0	-1.7879	8.36697	0	0	YES	YES	YES	YES	YES	1515.97	1619.51	499.82	509.52	668.44	620.96	582.8	613.82	479.89	470.13	488.54	521.01	AT4G39260.3	cold, circadian rhythm, and RNA binding 1	Encodes a glycine-rich protein with RNA binding domain at the N-terminus. Protein is structurally similar to proteins induced by stress in other plants. Gene expression is induced by cold. Transcript undergoes circadian oscillations that is depressed by overexpression of AtGRP7. A substrate of the type III effector HopU1 (mono-ADP-ribosyltransferase).	cold, circadian rhythm, and RNA binding 1 (CCR1); FUNCTIONS IN: RNA binding, nucleotide binding, nucleic acid binding; INVOLVED IN: response to zinc ion, response to salt stress, response to cold, circadian rhythm, innate immune response; LOCATED IN: nucleolus, cell wall, peroxisome, plasma membrane, chloroplast; EXPRESSED IN: 27 plant structures; EXPRESSED DURING: 16 growth stages; CONTAINS Inte…
Potri.010G203500.v4.1		1.44953	7.93523	0	0	1.19794	7.78603	3.21231e-237	8.87119e-236	1.731	8.19718	0	0	1.59105	8.08204	0	0	1.53839	8.07468	0	0	YES	YES	YES	YES	YES	173.81	175.26	497.06	491.39	435.12	423.25	629.06	645.51	560.09	553.28	560.25	555.53	AT3G55440.1	triosephosphate isomerase	Encodes triosephosphate isomerase.	triosephosphate isomerase (TPI); FUNCTIONS IN: triose-phosphate isomerase activity, copper ion binding; INVOLVED IN: in 7 processes; LOCATED IN: in 8 components; EXPRESSED IN: 27 plant structures; EXPRESSED DURING: 15 growth stages; CONTAINS InterPro DOMAIN/s: Triosephosphate isomerase, active site (InterPro:IPR020861), Aldolase-type TIM barrel (InterPro:IPR013785), Triosephosphate isomerase (Int…
Potri.002G104600.v4.1		3.61847	8.11903	0	0	3.75403	8.28342	0	0	3.64515	8.19763	0	0	3.61148	8.15952	0	0	3.97249	8.52879	0	0	YES	YES	YES	YES	YES	38.67	37.86	492.22	484.12	564.46	544.03	532.29	524.27	507.23	485.18	662.56	655.86	AT1G09750.1	Eukaryotic aspartyl protease family protein		Eukaryotic aspartyl protease family protein; FUNCTIONS IN: aspartic-type endopeptidase activity; INVOLVED IN: proteolysis; LOCATED IN: apoplast, cell wall, plant-type cell wall; EXPRESSED IN: 22 plant structures; EXPRESSED DURING: 14 growth stages; CONTAINS InterPro DOMAIN/s: Peptidase aspartic (InterPro:IPR021109), Peptidase aspartic, catalytic (InterPro:IPR009007), Peptidase A1 (InterPro:IPR001…
Potri.016G015500.v4.1		2.89111	8.34348	0	0	2.58046	8.10922	0	0	2.73944	8.26294	0	0	3.12298	8.59379	0	0	3.10405	8.60946	0	0	YES	YES	YES	YES	YES	61.11	60.82	483.25	456.68	400.72	382.69	443.09	456.57	585.44	542.26	561.56	587.97	AT3G22142.1	Bifunctional inhibitor/lipid-transfer protein/seed storage 2S albumin superfamily protein	Encodes a Protease inhibitor/seed storage/LTP family protein	Bifunctional inhibitor/lipid-transfer protein/seed storage 2S albumin superfamily protein; INVOLVED IN: lipid transport; LOCATED IN: cellular_component unknown; CONTAINS InterPro DOMAIN/s: Bifunctional inhibitor/plant lipid transfer protein/seed storage (InterPro:IPR016140), Plant lipid transfer protein/seed storage/trypsin-alpha amylase inhibitor (InterPro:IPR003612), Plant lipid transfer protei…
Potri.004G067900.v4.1		1.48154	7.35771	2.97616e-288	1.35774e-286	1.19368	7.18611	8.40642e-189	1.7853e-187	2.06216	7.85871	0	0	2.42336	8.14875	0	0	2.54733	8.28685	0	0	YES	YES	YES	YES	YES	154.65	163.96	472.78	447.34	384.34	395.56	719.52	738.6	902.88	902.16	1042.72	1014.54	AT1G17860.1	Kunitz family trypsin and protease inhibitor protein		Kunitz family trypsin and protease inhibitor protein; FUNCTIONS IN: endopeptidase inhibitor activity; INVOLVED IN: biological_process unknown; LOCATED IN: apoplast, cell wall; EXPRESSED IN: 17 plant structures; EXPRESSED DURING: 13 growth stages; CONTAINS InterPro DOMAIN/s: Proteinase inhibitor I3, Kunitz legume (InterPro:IPR002160), Kunitz inhibitor ST1-like (InterPro:IPR011065); BEST Arabidopsi…
Potri.006G275000.v4.1		-1.38808	11.0593	0	0	-1.62897	11.013	0	0	-1.95934	10.9681	0	0	-2.34417	10.8849	0	0	-2.47255	10.8929	0	0	YES	YES	YES	YES	YES	1162.9	1189.9	472.76	463.61	418.21	400.4	336.11	334.68	248.24	245.13	233.65	230.24	AT2G24520.1	H(+)-ATPase 5		H(+)-ATPase 5 (HA5); FUNCTIONS IN: ATPase activity; INVOLVED IN: cation transport, metabolic process, ATP biosynthetic process; LOCATED IN: plasma membrane; EXPRESSED IN: 23 plant structures; EXPRESSED DURING: 14 growth stages; CONTAINS InterPro DOMAIN/s: ATPase, P-type, ATPase-associated domain (InterPro:IPR008250), ATPase, P-type, H+ transporting proton pump (InterPro:IPR000695), ATPase, P-type…
Potri.012G128100.v4.1		3.55	7.89306	0	0	3.36857	7.7692	0	0	3.59629	7.9906	0	0	3.68885	8.06958	0	0	4.10272	8.49008	0	0	YES	YES	YES	YES	YES	37.39	37.96	468.32	448.27	425.47	410.17	497.31	508.21	515.06	516.21	705.78	716.36	AT5G51550.1	EXORDIUM like 3		EXORDIUM like 3 (EXL3); CONTAINS InterPro DOMAIN/s: Phosphate-induced protein 1 (InterPro:IPR006766); BEST Arabidopsis thaliana protein match is: EXORDIUM like 5 (TAIR:AT2G17230.1); Has 398 Blast hits to 397 proteins in 23 species: Archae - 0; Bacteria - 2; Metazoa - 0; Fungi - 0; Plants - 396; Viruses - 0; Other Eukaryotes - 0 (source: NCBI BLink).
Potri.008G086700.v4.1		-2.55214	9.6533	0	0	-4.50469	9.49783	0	0	-5.18125	9.50906	0	0	-5.80818	9.48122	0	0	-6.09593	9.50292	0	0	YES	YES	YES	YES	YES	2610.12	2562.13	454.91	456.85	125.43	118.2	81.04	74.78	48.05	49.35	41.09	42.3	AT2G02990.1	ribonuclease 1	member of the ribonuclease T2 family, responds to inorganic phosphate starvation, and inhibits production of anthocyanin. Also involved in wound-induced signaling independent of jasmonic acid.	ribonuclease 1 (RNS1); FUNCTIONS IN: ribonuclease activity, endoribonuclease activity; INVOLVED IN: cellular response to phosphate starvation, aging, response to wounding, anthocyanin biosynthetic process; LOCATED IN: extracellular region, cell wall, plasma membrane; EXPRESSED IN: 9 plant structures; EXPRESSED DURING: 4 anthesis, C globular stage, petal differentiation and expansion stage; CONTAI…
Potri.014G091200.v4.1		1.44645	7.17625	6.53582e-258	2.55572e-256	2.35116	7.92458	0	0	2.17429	7.79436	0	0	2.51722	8.07308	0	0	1.50208	7.29529	0	0	YES	YES	YES	YES	YES	155.56	160.09	448.19	440.78	859.28	862.48	779.45	778.68	941.34	964.79	495.14	493.09	AT2G46170.1	Reticulon family protein		Reticulon family protein; INVOLVED IN: response to karrikin; LOCATED IN: endoplasmic reticulum, plasma membrane; EXPRESSED IN: 26 plant structures; EXPRESSED DURING: 15 growth stages; CONTAINS InterPro DOMAIN/s: Reticulon (InterPro:IPR003388); BEST Arabidopsis thaliana protein match is: Reticulon family protein (TAIR:AT3G61560.1); Has 1230 Blast hits to 1228 proteins in 108 species: Archae - 0; B…
Potri.004G184000.v4.1		5.19888	6.21953	0	0	5.28936	6.37744	0	0	3.42921	4.60982	2.34684e-226	4.47334e-225	6.84206	7.89783	0	0	4.58075	5.72972	0	0	YES	YES	YES	YES	YES	12.82	10.52	436.95	443.3	488.46	481.19	145.86	126.06	1428.04	1372.97	314.57	304.56	AT5G25940.1	early nodulin-related		early nodulin-related; FUNCTIONS IN: molecular_function unknown; LOCATED IN: mitochondrion; EXPRESSED IN: 24 plant structures; EXPRESSED DURING: 16 growth stages; CONTAINS InterPro DOMAIN/s: Early nodulin 93 ENOD93 protein (InterPro:IPR005050); Has 1807 Blast hits to 1807 proteins in 277 species: Archae - 0; Bacteria - 0; Metazoa - 736; Fungi - 347; Plants - 385; Viruses - 0; Other Eukaryotes - 3…
Potri.008G212400.v4.1		2.41522	6.59563	0	0	2.2211	6.48606	0	0	2.00154	6.31523	0	0	2.36055	6.60469	0	0	2.5618	6.81026	0	0	YES	YES	YES	YES	YES	84.66	82.19	435.11	482.89	402.46	426.47	375.64	350.27	451.84	447.7	539.22	553.41	#N/A	#N/A	#N/A	#N/A
Potri.004G114300.v4.1		5.89413	7.79867	0	0	5.8089	7.76187	0	0	5.35018	7.32204	0	0	6.23686	8.18685	0	0	6.26712	8.25084	0	0	YES	YES	YES	YES	YES	7.98	6.1	424.42	442.81	413.42	430.98	323.28	308.09	557.43	565.81	584.16	601.98	AT5G15780.1	Pollen Ole e 1 allergen and extensin family protein		Pollen Ole e 1 allergen and extensin family protein; FUNCTIONS IN: molecular_function unknown; INVOLVED IN: biological_process unknown; LOCATED IN: endomembrane system; EXPRESSED IN: 14 plant structures; EXPRESSED DURING: 10 growth stages; CONTAINS InterPro DOMAIN/s: Pollen Ole e 1 allergen/extensin (InterPro:IPR006041); Has 85252 Blast hits to 38354 proteins in 1825 species: Archae - 258; Bacter…
Potri.002G189900.v4.1		1.81014	8.71859	0	0	1.36686	8.41418	0	0	1.42555	8.4785	0	0	1.18591	8.29824	5.26652e-230	1.16472e-228	1.37367	8.46257	0	0	YES	YES	YES	YES	YES	111.77	114.61	417.14	408.95	320.49	307.32	336.38	336.66	274.75	272.98	321.45	321.39	AT1G23800.1	aldehyde dehydrogenase 2B7	Encodes a mitochondrial aldehyde dehydrogenase; nuclear gene for mitochondrial product.	aldehyde dehydrogenase 2B7 (ALDH2B7); FUNCTIONS IN: 3-chloroallyl aldehyde dehydrogenase activity, aldehyde dehydrogenase (NAD) activity; INVOLVED IN: oxidation reduction, metabolic process; LOCATED IN: mitochondrion; EXPRESSED IN: 13 plant structures; EXPRESSED DURING: LP.06 six leaves visible, 4 anthesis, LP.10 ten leaves visible, 4 leaf senescence stage, petal differentiation and expansion sta…
Potri.001G231100.v4.1		1.3946	6.61987	4.09655e-190	1.12403e-188	1.26154	6.56429	2.67972e-158	4.77242e-157	1.49427	6.74703	7.22539e-256	1.55589e-254	1.64552	6.85345	3.82306e-278	1.06814e-276	1.81062	7.01422	0	0	YES	YES	YES	YES	YES	147.41	154.25	415.89	400.61	393.69	377.31	458.76	465.19	494.19	496.99	594.62	580.83	AT2G44310.1	Calcium-binding EF-hand family protein		Calcium-binding EF-hand family protein; FUNCTIONS IN: calcium ion binding; INVOLVED IN: biological_process unknown; LOCATED IN: cellular_component unknown; EXPRESSED IN: 23 plant structures; EXPRESSED DURING: 14 growth stages; CONTAINS InterPro DOMAIN/s: EF-Hand 1, calcium-binding site (InterPro:IPR018247), EF-HAND 2 (InterPro:IPR018249), EF-hand-like domain (InterPro:IPR011992), Calcium-binding …
Potri.002G249200.v4.1		-2.40817	9.3014	0	0	-3.17394	9.2126	0	0	-3.88606	9.18994	0	0	-3.93481	9.17243	0	0	-4.69758	9.16144	0	0	YES	YES	YES	YES	YES	2135.1	2122.96	413.47	415.4	263.06	241.2	160.11	154.61	149.94	143.27	91.75	89.59	AT3G07390.1	auxin-responsive family protein	isolated from differential screening of a cDNA library from auxin-treated root culture. sequence does not show homology to any known proteins and is predicted to be extracellular.	Auxin-Induced in Root cultures 12 (AIR12); FUNCTIONS IN: extracellular matrix structural constituent; INVOLVED IN: response to auxin stimulus, lateral root morphogenesis, extracellular matrix organization; LOCATED IN: extracellular region, anchored to plasma membrane, plasma membrane, anchored to membrane; EXPRESSED IN: 26 plant structures; EXPRESSED DURING: 13 growth stages; CONTAINS InterPro DO…
Potri.014G052400.v4.1		-1.07211	7.22434	8.39605e-146	1.69104e-144	-1.00863	7.25025	7.18365e-142	1.13074e-140	-1.26545	7.20606	1.55689e-229	3.00925e-228	-1.0829	7.24692	3.68268e-146	4.99356e-145	-1.25998	7.21801	1.19933e-250	2.49482e-249	YES	YES	YES	YES	YES	828.71	848.43	408.12	407.57	431.69	451.49	379.17	369.92	418.64	405.1	389.99	393.43	AT3G10950.1	Zinc-binding ribosomal protein family protein		Zinc-binding ribosomal protein family protein; FUNCTIONS IN: structural constituent of ribosome; INVOLVED IN: translation, ribosome biogenesis; LOCATED IN: ribosome, cytosolic large ribosomal subunit; CONTAINS InterPro DOMAIN/s: Ribosomal protein, zinc-binding domain (InterPro:IPR011332), Ribosomal protein L37ae (InterPro:IPR002674), Ribosomal protein L37ae/L37e, N-terminal domain (InterPro:IPR01…
Potri.010G100600.v4.1		2.04661	6.33228	0	0	3.06483	7.24946	0	0	4.07486	8.189	0	0	4.21928	8.31865	0	0	3.24313	7.44865	0	0	YES	YES	YES	YES	YES	97.36	95.6	408.08	411.45	845.32	872.64	1741.23	1782.64	1876.69	1889.01	1034.88	996.25	AT2G37870.1	Bifunctional inhibitor/lipid-transfer protein/seed storage 2S albumin superfamily protein		Bifunctional inhibitor/lipid-transfer protein/seed storage 2S albumin superfamily protein; FUNCTIONS IN: lipid binding; INVOLVED IN: lipid transport; LOCATED IN: endomembrane system; EXPRESSED IN: 11 plant structures; EXPRESSED DURING: LP.06 six leaves visible, LP.04 four leaves visible, 4 anthesis, C globular stage, petal differentiation and expansion stage; CONTAINS InterPro DOMAIN/s: Bifunctio…
Potri.006G196900.v4.1		-1.19272	8.96548	2.45284e-281	1.09267e-279	-2.72682	8.65318	0	0	-5.21497	8.52535	0	0	-4.7288	8.52452	0	0	-1.8856	8.84458	0	0	YES	YES	YES	YES	YES	864.85	897.02	403.58	395.68	147.25	138.14	27.75	24.33	34.83	35.55	262.84	261.71	AT1G15670.1	Galactose oxidase/kelch repeat superfamily protein		Galactose oxidase/kelch repeat superfamily protein; CONTAINS InterPro DOMAIN/s: Galactose oxidase/kelch, beta-propeller (InterPro:IPR011043), Kelch repeat type 1 (InterPro:IPR006652), Kelch related (InterPro:IPR013089), Kelch-type beta propeller (InterPro:IPR015915); BEST Arabidopsis thaliana protein match is: Galactose oxidase/kelch repeat superfamily protein (TAIR:AT1G80440.1); Has 1241 Blast h…
Potri.006G129900.v4.1		4.00845	7.19723	0	0	4.081	7.31726	0	0	4.55111	7.77218	0	0	5.07638	8.27291	0	0	5.02454	8.2567	0	0	YES	YES	YES	YES	YES	24.12	23.02	399.87	386.06	423.11	431.52	598.56	616.15	863.72	818.69	836.74	851.01	AT2G37130.1	Peroxidase superfamily protein		Peroxidase superfamily protein; FUNCTIONS IN: peroxidase activity, heme binding; INVOLVED IN: defense response to fungus; LOCATED IN: endomembrane system; EXPRESSED IN: 15 plant structures; EXPRESSED DURING: 7 growth stages; CONTAINS InterPro DOMAIN/s: Haem peroxidase (InterPro:IPR010255), Plant peroxidase (InterPro:IPR000823), Haem peroxidase, plant/fungal/bacterial (InterPro:IPR002016); BEST Ar…
Potri.001G121900.v4.1		4.13156	6.92204	0	0	4.34634	7.18126	0	0	3.54316	6.43333	0	0	4.79724	7.61455	0	0	5.23196	8.06936	0	0	YES	YES	YES	YES	YES	27.01	17.84	399.78	409.24	464.04	506.43	297.72	271.7	638.69	671.46	971.16	876.89	AT4G12510.1	Bifunctional inhibitor/lipid-transfer protein/seed storage 2S albumin superfamily protein		Bifunctional inhibitor/lipid-transfer protein/seed storage 2S albumin superfamily protein; FUNCTIONS IN: lipid binding; INVOLVED IN: lipid transport; LOCATED IN: endomembrane system; CONTAINS InterPro DOMAIN/s: Bifunctional inhibitor/plant lipid transfer protein/seed storage (InterPro:IPR016140), Plant lipid transfer protein/seed storage/trypsin-alpha amylase inhibitor (InterPro:IPR003612), Plant…
Potri.010G209900.v4.1		1.22482	7.54982	2.19445e-213	6.89568e-212	3.40264	9.37362	0	0	3.09037	9.11252	0	0	3.06425	9.07989	0	0	2.14474	8.32474	0	0	YES	YES	YES	YES	YES	155.43	167.62	395.79	386.98	1835.4	1827.31	1509.16	1516.43	1451.01	1409.55	781.3	792.73	AT4G01470.1	tonoplast intrinsic protein 1;3	Encodes AtTIP1;3, functions as water and urea channels in pollen.	tonoplast intrinsic protein 1;3 (TIP1;3); FUNCTIONS IN: water channel activity, urea transmembrane transporter activity; INVOLVED IN: transport, urea transport, water transport; LOCATED IN: integral to membrane, membrane; EXPRESSED IN: 10 plant structures; EXPRESSED DURING: L mature pollen stage, M germinated pollen stage, 4 anthesis, petal differentiation and expansion stage; CONTAINS InterPro D…
Potri.001G438800.v4.1		-1.31389	8.26935	2.84025e-295	1.32773e-293	-2.30744	8.0518	0	0	-1.60541	8.23452	0	0	-2.82405	7.99974	0	0	-1.21245	8.35505	0	0	YES	YES	YES	YES	YES	889.89	990.9	392.73	388.64	199.63	206.33	327.72	347.95	130.95	149.7	449.44	448.49	AT1G79040.1	photosystem II subunit R	Encodes for the 10 kDa PsbR subunit of photosystem II (PSII). This subunit appears to be involved in the stable assembly of PSII, particularly that of the oxygen-evolving complex subunit PsbP. Mutants defective in this gene have reduced amounts of subunits PsbP and PsbQ in PSII. In turn, assembly of PsbR is dependent on the presence of PsbJ.	photosystem II subunit R (PSBR); FUNCTIONS IN: molecular_function unknown; INVOLVED IN: photosystem II oxygen evolving complex assembly, photosynthesis, response to light intensity; LOCATED IN: thylakoid, chloroplast thylakoid membrane, chloroplast, photosystem II; EXPRESSED IN: 25 plant structures; EXPRESSED DURING: 14 growth stages; CONTAINS InterPro DOMAIN/s: Photosystem II protein PsbR (Inter…
Potri.001G335300.v4.1		-1.12098	9.48511	1.02089e-268	4.25572e-267	-1.12814	9.49703	1.23774e-306	4.54492e-305	-2.76803	9.18207	0	0	-2.61478	9.18853	0	0	-2.16373	9.28827	0	0	YES	YES	YES	YES	YES	820.73	806.19	391.93	385.43	400.18	399.21	131.48	132.3	144.71	137.09	195.75	202.44	AT5G40780.1	lysine histidine transporter 1	Encodes LHT1 (lysine histidine transporter), a high-affinity transporter for cellular amino acid uptake in both root epidermis and leaf mesophyll.	lysine histidine transporter 1 (LHT1); FUNCTIONS IN: amino acid transmembrane transporter activity; INVOLVED IN: amino acid transport, response to karrikin, amino acid import; LOCATED IN: plasma membrane, membrane; EXPRESSED IN: 22 plant structures; EXPRESSED DURING: 11 growth stages; CONTAINS InterPro DOMAIN/s: Amino acid transporter, transmembrane (InterPro:IPR013057); BEST Arabidopsis thaliana…
Potri.004G149100.v4.1		-2.74461	10.0109	0	0	-3.85168	9.91849	0	0	-3.33829	9.99026	0	0	-3.85231	9.93747	0	0	-3.31254	10.0068	0	0	YES	YES	YES	YES	YES	2389.43	2489.68	384.66	369.66	181.59	180.58	269.99	260.23	181.45	175.91	275.09	265.63	AT3G50830.1	cold-regulated 413-plasma membrane 2	cold acclimation protein WCOR413-like protein beta form. Transcript is not detectable.	cold-regulated 413-plasma membrane 2 (COR413-PM2); FUNCTIONS IN: molecular_function unknown; INVOLVED IN: response to stress; LOCATED IN: plasma membrane; EXPRESSED IN: 24 plant structures; EXPRESSED DURING: 13 growth stages; CONTAINS InterPro DOMAIN/s: Cold acclimation WCOR413 (InterPro:IPR008892); BEST Arabidopsis thaliana protein match is: Cold acclimation protein WCOR413 family (TAIR:AT4G3722…
Potri.019G057800.v4.1		3.19104	6.61937	0	0	3.90158	7.32661	0	0	4.78691	8.17782	0	0	4.67244	8.06116	0	0	4.24145	7.68509	0	0	YES	YES	YES	YES	YES	41.97	40.13	384.3	390.04	659.38	650.97	1239.3	1236.01	1090.36	1115.55	853.05	862.48	AT5G05270.2	Chalcone-flavanone isomerase family protein		Chalcone-flavanone isomerase family protein; FUNCTIONS IN: intramolecular lyase activity, chalcone isomerase activity; INVOLVED IN: response to karrikin; LOCATED IN: cellular_component unknown; EXPRESSED IN: 20 plant structures; EXPRESSED DURING: 13 growth stages; CONTAINS InterPro DOMAIN/s: Chalcone isomerase, subgroup (InterPro:IPR003466), Chalcone isomerase, 3-layer sandwich (InterPro:IPR01608…
Potri.001G402600.v4.1		-1.22038	10.1466	0	0	-1.67262	10.0399	0	0	-1.73657	10.0552	0	0	-3.14197	9.81834	0	0	-4.29081	9.76213	0	0	YES	YES	YES	YES	YES	815.19	851.98	381.75	362.84	282.46	279.95	274.29	279.77	100	100.95	47.24	46.08	AT1G07750.1	RmlC-like cupins superfamily protein		RmlC-like cupins superfamily protein; FUNCTIONS IN: copper ion binding, zinc ion binding, nutrient reservoir activity; INVOLVED IN: biological_process unknown; LOCATED IN: cellular_component unknown; EXPRESSED IN: 26 plant structures; EXPRESSED DURING: 14 growth stages; CONTAINS InterPro DOMAIN/s: Cupin, RmlC-type (InterPro:IPR011051), Cupin 1 (InterPro:IPR006045), RmlC-like jelly roll fold (Inte…
Potri.015G087800.v4.1		3.29413	7.61968	0	0	3.27694	7.64824	0	0	2.99631	7.40788	0	0	3.01278	7.4172	0	0	2.84919	7.30774	0	0	YES	YES	YES	YES	YES	36.77	35.76	375.07	363.47	381.55	372.92	311.51	326.94	319.99	300.59	279.91	293.63	AT5G63180.1	Pectin lyase-like superfamily protein		Pectin lyase-like superfamily protein; CONTAINS InterPro DOMAIN/s: Pectin lyase fold/virulence factor (InterPro:IPR011050), AmbAllergen (InterPro:IPR018082), Pectate lyase/Amb allergen (InterPro:IPR002022), Pectin lyase fold (InterPro:IPR012334), Parallel beta-helix repeat (InterPro:IPR006626); BEST Arabidopsis thaliana protein match is: Pectin lyase-like superfamily protein (TAIR:AT4G24780.2); H…
Potri.014G145100.v4.1		3.9912	7.64335	0	0	4.15284	7.84076	0	0	4.94695	8.61391	0	0	4.54191	8.2166	0	0	4.7735	8.47241	0	0	YES	YES	YES	YES	YES	22.55	20.87	366.99	349.53	417.92	410.65	742.25	734.56	536.82	535.88	652.2	650.09	AT5G13930.1	Chalcone and stilbene synthase family protein	Encodes chalcone synthase (CHS), a key enzyme involved in the biosynthesis of flavonoids. Required for the accumulation of purple anthocyanins in leaves and stems. Also involved in the regulation of auxin transport and the modulation of root gravitropism.	TRANSPARENT TESTA 4 (TT4); FUNCTIONS IN: naringenin-chalcone synthase activity; INVOLVED IN: in 11 processes; LOCATED IN: plant-type vacuole membrane, endoplasmic reticulum, nucleus; EXPRESSED IN: 22 plant structures; EXPRESSED DURING: 14 growth stages; CONTAINS InterPro DOMAIN/s: Chalcone/stilbene synthase, N-terminal (InterPro:IPR001099), Thiolase-like (InterPro:IPR016039), Polyketide synthase,…
Potri.001G431700.v4.1		5.38848	6.78825	0	0	5.40162	6.86245	0	0	5.35545	6.81875	0	0	5.17102	6.6377	0	0	6.16596	7.64578	0	0	YES	YES	YES	YES	YES	9.32	7.84	365.51	377.35	386.67	388.03	394.37	374.27	323.48	328.57	676.15	678.94	AT1G78380.1	glutathione S-transferase TAU 19	Encodes a glutathione transferase that is a member of Tau GST gene family. Expression is induced by drought stress, oxidative stress, and high doses of auxin and cytokinin. naming convention according to Wagner et al. (2002) The expression of this gene is upregulated by herbicide safeners such as benoxacor and fenclorim.	glutathione S-transferase TAU 19 (GSTU19); FUNCTIONS IN: glutathione transferase activity, glutathione binding; INVOLVED IN: response to oxidative stress, response to cadmium ion, response to cyclopentenone, toxin catabolic process, cellular response to water deprivation; LOCATED IN: chloroplast, plasma membrane, chloroplast stroma, cytoplasm; EXPRESSED IN: 26 plant structures; EXPRESSED DURING: …
Potri.010G213000.v4.1		2.57788	7.12455	0	0	2.89655	7.44726	0	0	3.70482	8.19159	0	0	3.6779	8.15962	0	0	3.50208	8.03164	0	0	YES	YES	YES	YES	YES	58.6	59.73	362.43	370.03	467.41	476.77	845.36	850.18	810.47	791.91	727.71	748.96	AT3G55120.1	Chalcone-flavanone isomerase family protein	Catalyzes the conversion of chalcones into flavanones. Required for the accumulation of purple anthocyanins in leaves and stems.	TRANSPARENT TESTA 5 (TT5); FUNCTIONS IN: chalcone isomerase activity; INVOLVED IN: response to UV, response to UV-B, response to karrikin, response to sucrose stimulus, flavonoid biosynthetic process; LOCATED IN: plant-type vacuole membrane, endoplasmic reticulum, extrinsic to endoplasmic reticulum membrane, nucleus; EXPRESSED IN: 24 plant structures; EXPRESSED DURING: 14 growth stages; CONTAINS …
Potri.010G196400.v4.1		-1.577	9.10556	0	0	-1.99803	9.02103	0	0	-3.1755	8.88401	0	0	-2.77741	8.91443	0	0	-1.69689	9.13375	0	0	YES	YES	YES	YES	YES	1015.66	1063.77	355.64	367.53	277.37	280.73	125.32	128.01	158.45	162.89	358.53	347.26	AT2G39855.2			unknown protein; FUNCTIONS IN: molecular_function unknown; INVOLVED IN: biological_process unknown; LOCATED IN: chloroplast; BEST Arabidopsis thaliana protein match is: unknown protein (TAIR:AT3G55646.1); Has 35333 Blast hits to 34131 proteins in 2444 species: Archae - 798; Bacteria - 22429; Metazoa - 974; Fungi - 991; Plants - 531; Viruses - 0; Other Eukaryotes - 9610 (source: NCBI BLink).
Potri.008G117100.v4.1	RAV	-1.39755	8.93649	0	0	-2.14407	8.77579	0	0	-3.97909	8.6055	0	0	-2.9101	8.68183	0	0	-2.68277	8.73627	0	0	YES	YES	YES	YES	YES	870.66	889.1	353.5	339.02	212.62	214.23	59.92	62.97	121.18	126.97	144.35	156.7	AT1G25560.1	AP2/B3 transcription factor family protein	Encodes a member of the RAV transcription factor family that contains AP2 and B3 binding domains. Involved in the regulation of flowering under long days. Loss of function results in early flowering. Overexpression causes late flowering and repression of expression of FT. Novel transcriptional regulator involved in ethylene signaling. Promoter bound by EIN3. EDF1 in turn, binds to promoter elemen…	TEMPRANILLO 1 (TEM1); FUNCTIONS IN: DNA binding, sequence-specific DNA binding transcription factor activity; INVOLVED IN: photoperiodism, flowering, ethylene mediated signaling pathway; LOCATED IN: chloroplast; EXPRESSED IN: 22 plant structures; EXPRESSED DURING: 13 growth stages; CONTAINS InterPro DOMAIN/s: DNA-binding, integrase-type (InterPro:IPR016177), Transcriptional factor B3 (InterPro:IP…
Potri.019G069300.v4.1		5.25618	7.48906	0	0	4.88657	7.18314	0	0	4.4431	6.76148	0	0	5.05175	7.34447	0	0	4.94459	7.27736	0	0	YES	YES	YES	YES	YES	8.03	9.38	348.94	344.42	284.26	270.42	207.89	211.38	316.01	298.43	289.99	300.34	AT1G71380.1	cellulase 3		cellulase 3 (CEL3); FUNCTIONS IN: hydrolase activity, hydrolyzing O-glycosyl compounds, catalytic activity; INVOLVED IN: carbohydrate metabolic process; LOCATED IN: cell wall, plasma membrane, plant-type cell wall; EXPRESSED IN: 7 plant structures; EXPRESSED DURING: L mature pollen stage, M germinated pollen stage, 4 anthesis, petal differentiation and expansion stage; CONTAINS InterPro DOMAIN/s:…
Potri.011G140800.v4.1		1.68176	7.15337	0	0	1.42443	6.99989	9.52132e-247	2.73031e-245	1.77397	7.27792	0	0	1.59782	7.1366	1.63035e-294	4.87306e-293	2.23754	7.67511	0	0	YES	YES	YES	YES	YES	108.76	104.15	348.45	358.84	303.92	307.65	398.39	400.37	342.4	338.46	547.99	557.56	AT1G78380.1	glutathione S-transferase TAU 19	Encodes a glutathione transferase that is a member of Tau GST gene family. Expression is induced by drought stress, oxidative stress, and high doses of auxin and cytokinin. naming convention according to Wagner et al. (2002) The expression of this gene is upregulated by herbicide safeners such as benoxacor and fenclorim.	glutathione S-transferase TAU 19 (GSTU19); FUNCTIONS IN: glutathione transferase activity, glutathione binding; INVOLVED IN: response to oxidative stress, response to cadmium ion, response to cyclopentenone, toxin catabolic process, cellular response to water deprivation; LOCATED IN: chloroplast, plasma membrane, chloroplast stroma, cytoplasm; EXPRESSED IN: 26 plant structures; EXPRESSED DURING: …
Potri.011G112700.v4.1		2.50751	7.34791	0	0	1.60567	6.66589	3.402e-252	9.94003e-251	1.57317	6.6543	3.4409e-269	7.86535e-268	1.58606	6.65764	6.85545e-238	1.58767e-236	1.99796	7.01136	0	0	YES	YES	YES	YES	YES	57.61	61.62	348.05	356.1	204.46	185.05	201.42	189.3	192.18	187.23	263.07	261.16	AT3G14420.2	Aldolase-type TIM barrel family protein		Aldolase-type TIM barrel family protein; FUNCTIONS IN: glycolate oxidase activity; INVOLVED IN: oxidation reduction, metabolic process; LOCATED IN: in 6 components; EXPRESSED IN: cotyledon, fruit, guard cell, leaf; EXPRESSED DURING: seedling growth; CONTAINS InterPro DOMAIN/s: Aldolase-type TIM barrel (InterPro:IPR013785), FMN-dependent alpha-hydroxy acid dehydrogenase, active site (InterPro:IPR0…
Potri.017G118700.v4.1		1.53621	5.26059	3.51394e-101	4.80923e-100	1.32333	5.15708	2.17396e-74	1.84643e-73	2.41231	6.01517	0	0	2.16112	5.80459	4.58138e-240	1.07262e-238	3.12457	6.66909	0	0	YES	YES	YES	YES	YES	105.84	128.15	347.28	343.99	302.14	316.83	638.52	686.87	534.97	549.67	1158.94	1156.04	AT3G18280.1	Bifunctional inhibitor/lipid-transfer protein/seed storage 2S albumin superfamily protein		Bifunctional inhibitor/lipid-transfer protein/seed storage 2S albumin superfamily protein; FUNCTIONS IN: lipid binding; INVOLVED IN: lipid transport; LOCATED IN: endomembrane system; EXPRESSED IN: 21 plant structures; EXPRESSED DURING: 13 growth stages; CONTAINS InterPro DOMAIN/s: Bifunctional inhibitor/plant lipid transfer protein/seed storage (InterPro:IPR016140), Plant lipid transfer protein/s…
Potri.014G126000.v4.1		-2.49713	9.26111	0	0	-4.47826	9.09602	0	0	-5.7154	9.09602	0	0	-7.01887	9.06499	0	0	-7.47874	9.0874	0	0	YES	YES	YES	YES	YES	2003.48	1924.13	345.49	374.48	90.27	98.03	40.37	41.44	14.94	17.09	11.18	13.01	AT5G64260.1	EXORDIUM like 2		EXORDIUM like 2 (EXL2); FUNCTIONS IN: molecular_function unknown; INVOLVED IN: biological_process unknown; LOCATED IN: cell wall, plant-type cell wall; EXPRESSED IN: 23 plant structures; EXPRESSED DURING: 13 growth stages; CONTAINS InterPro DOMAIN/s: Phosphate-induced protein 1 (InterPro:IPR006766); BEST Arabidopsis thaliana protein match is: EXORDIUM like 4 (TAIR:AT5G09440.1); Has 1807 Blast hit…
Potri.015G109200.v4.1		-1.28866	9.45869	0	0	-1.21534	9.49417	0	0	-1.65718	9.40548	0	0	-1.63719	9.39725	0	0	-1.95969	9.35226	0	0	YES	YES	YES	YES	YES	782.89	801.37	345.33	328.55	371.53	361.43	279.45	275.47	265.68	275.47	224.33	222.48	AT5G61790.1	calnexin 1		calnexin 1 (CNX1); FUNCTIONS IN: unfolded protein binding, calcium ion binding; INVOLVED IN: protein folding; LOCATED IN: in 8 components; EXPRESSED IN: 26 plant structures; EXPRESSED DURING: 15 growth stages; CONTAINS InterPro DOMAIN/s: Calreticulin/calnexin, P (InterPro:IPR009033), Calreticulin/calnexin (InterPro:IPR001580), Calreticulin/calnexin, conserved site (InterPro:IPR018124), Concanaval…
Potri.007G047200.v4.1		-1.11358	8.79811	1.61907e-239	5.84794e-238	-1.68689	8.65046	0	0	-1.89162	8.63856	0	0	-1.72907	8.66043	0	0	-1.84885	8.66022	0	0	YES	YES	YES	YES	YES	698.14	710.88	339.49	336.16	237.3	232.11	205.89	212.44	227.72	222.56	220.64	209.64	AT2G28680.1	RmlC-like cupins superfamily protein		RmlC-like cupins superfamily protein; FUNCTIONS IN: nutrient reservoir activity; INVOLVED IN: biological_process unknown; LOCATED IN: cellular_component unknown; EXPRESSED IN: petal, leaf whorl, sepal, male gametophyte, flower; EXPRESSED DURING: 4 anthesis, petal differentiation and expansion stage; CONTAINS InterPro DOMAIN/s: Cupin, RmlC-type (InterPro:IPR011051), Cupin 1 (InterPro:IPR006045), R…
Potri.008G038100.v4.1		1.53384	7.69338	0	0	1.56643	7.75095	0	0	1.77299	7.92633	0	0	1.57941	7.77067	0	0	1.23637	7.55356	9.39919e-278	2.17887e-276	YES	YES	YES	YES	YES	112.19	111.29	338.22	333.5	362.63	347.6	429.11	412.65	356.43	351.73	292.49	285.99	AT5G03300.1	adenosine kinase 2	Encodes adenosine kinase 2 (ADK2), a typical, constitutively expressed housekeeping enzyme. Shows a high sequence identity with ADK1. Involved in salvage synthesis of adenylates and methyl recycling. Enzyme activity is substantially inhibited in roots, siliques and dry seeds by an unknown compound. May contribute to cytokinin interconversion.	adenosine kinase 2 (ADK2); FUNCTIONS IN: adenosine kinase activity, copper ion binding, kinase activity; INVOLVED IN: adenosine salvage; LOCATED IN: plasma membrane; EXPRESSED IN: 33 plant structures; EXPRESSED DURING: 16 growth stages; CONTAINS InterPro DOMAIN/s: Carbohydrate/purine kinase (InterPro:IPR011611), Carbohydrate/puine kinase, PfkB, conserved site (InterPro:IPR002173), Adenosine kinas…
Potri.008G212500.v4.1		2.18657	6.26351	0	0	1.89081	6.07892	3.83183e-254	1.131e-252	1.59276	5.85683	3.39534e-173	4.93939e-172	1.9772	6.15007	5.10055e-279	1.43016e-277	2.41272	6.54243	0	0	YES	YES	YES	YES	YES	76.84	66.21	330.38	339.32	265.42	298.9	236.75	231.55	290.25	300.48	424.18	417.88	AT1G24020.2	MLP-like protein 423		MLP-like protein 423 (MLP423); INVOLVED IN: response to biotic stimulus, defense response; EXPRESSED IN: 22 plant structures; EXPRESSED DURING: 14 growth stages; CONTAINS InterPro DOMAIN/s: Bet v I allergen (InterPro:IPR000916); BEST Arabidopsis thaliana protein match is: MLP-like protein 28 (TAIR:AT1G70830.3).
Potri.006G116800.v4.1		1.09269	8.4468	6.38348e-217	2.05711e-215	1.26048	8.58915	0	0	1.54033	8.81466	0	0	1.53833	8.80336	0	0	1.05157	8.48844	4.30882e-284	1.02617e-282	YES	YES	YES	YES	YES	150.68	146.62	328.8	330.72	383.82	381.6	475.74	480.53	463.89	453.81	341.46	333.93	AT2G36530.1	Enolase	Involved in light-dependent cold tolerance and encodes an enolase. Protein is tyrosine-phosphorylated and its phosphorylation state is modulated in response to ABA in Arabidopsis thaliana seeds.	LOW EXPRESSION OF OSMOTICALLY RESPONSIVE GENES 2 (LOS2); FUNCTIONS IN: phosphopyruvate hydratase activity, copper ion binding; INVOLVED IN: response to cadmium ion, response to salt stress, response to cold, response to light stimulus, response to abscisic acid stimulus; LOCATED IN: in 8 components; EXPRESSED IN: 29 plant structures; EXPRESSED DURING: 15 growth stages; CONTAINS InterPro DOMAIN/s:…
Potri.005G113900.v4.1		2.4729	7.35788	0	0	3.15638	7.99685	0	0	3.85222	8.65054	0	0	3.53481	8.34828	0	0	3.48814	8.33893	0	0	YES	YES	YES	YES	YES	55.35	57.67	328.26	323.41	541.03	540.74	889.75	910.03	698.37	691.21	695.86	698.98	AT3G51240.1	flavanone 3-hydroxylase	Encodes flavanone 3-hydroxylase that is coordinately expressed with chalcone synthase and chalcone isomerases. Regulates flavonoid biosynthesis.	flavanone 3-hydroxylase (F3H); FUNCTIONS IN: naringenin 3-dioxygenase activity; INVOLVED IN: response to UV-B, response to sucrose stimulus, flavonoid biosynthetic process; LOCATED IN: cellular_component unknown; EXPRESSED IN: 20 plant structures; EXPRESSED DURING: 13 growth stages; CONTAINS InterPro DOMAIN/s: Oxoglutarate/iron-dependent oxygenase (InterPro:IPR005123); BEST Arabidopsis thaliana p…
Potri.011G134900.v4.1		3.97052	7.18961	0	0	3.53439	6.83834	0	0	4.48324	7.73543	0	0	4.30852	7.56365	0	0	4.3106	7.60112	0	0	YES	YES	YES	YES	YES	18.6	21.14	327.14	320.71	259.72	235.35	486.15	495.32	432.92	403.09	430.81	437.72	AT5G54770.1	thiazole biosynthetic enzyme, chloroplast (ARA6) (THI1) (THI4)	Encodes a thiamine biosynthetic gene that has a dual function in thiamine biosynthesis and mitochondrial DNA damage tolerance. It appears to be involved in producing the thiazole portion of thiamine (vitamin B1). A crystal structure of the protein reveals that it forms a 2-ring homo-octamer.	THI1; FUNCTIONS IN: protein homodimerization activity, zinc ion binding; INVOLVED IN: oxazole or thiazole biosynthetic process, response to cold, thiamin biosynthetic process, response to DNA damage stimulus; LOCATED IN: in 6 components; EXPRESSED IN: 22 plant structures; EXPRESSED DURING: 15 growth stages; CONTAINS InterPro DOMAIN/s: Thiamine biosynthesis Thi4 protein (InterPro:IPR002922); Has 1…
Potri.016G013000.v4.1		1.72439	6.66022	2.6911e-290	1.23264e-288	3.89964	8.58596	0	0	4.28665	8.96872	0	0	4.90222	9.55044	0	0	3.85381	8.58538	0	0	YES	YES	YES	YES	YES	96.59	97.87	326.77	337.51	1517.96	1584.06	2074.06	2074.87	3008.94	3123.25	1556.27	1551.36	#N/A	#N/A	#N/A	#N/A
Potri.004G013200.v4.1		2.17493	6.92166	0	0	1.1479	6.18678	7.89208e-109	9.61913e-108	2.29987	7.08109	0	0	2.15939	6.95993	0	0	2.71538	7.46283	0	0	YES	YES	YES	YES	YES	69.96	67.04	323.19	317.07	167.88	157.09	363.6	376.69	317.01	330.07	504.45	486.62	AT1G11840.6	glyoxalase I homolog	Encodes a glyoxalase I homolog ATGLX1.	glyoxalase I homolog (GLX1); FUNCTIONS IN: lactoylglutathione lyase activity, metal ion binding; INVOLVED IN: carbohydrate metabolic process; LOCATED IN: peroxisome; EXPRESSED IN: 25 plant structures; EXPRESSED DURING: 13 growth stages; CONTAINS InterPro DOMAIN/s: Glyoxalase I (InterPro:IPR004361), Glyoxalase I, conserved site (InterPro:IPR018146), Glyoxalase/bleomycin resistance protein/dioxygen…
Potri.005G233600.v4.1		2.34746	7.2281	0	0	2.41696	7.33004	0	0	1.8964	6.91745	0	0	1.68313	6.74627	1.87256e-276	5.1705e-275	1.89339	6.94323	0	0	YES	YES	YES	YES	YES	53.63	50.89	274.88	277.13	303.66	294.98	211.72	217.03	182.62	172.86	208.75	217.36	AT1G75500.2	Walls Are Thin 1	An Arabidopsis thaliana homolog of Medicago truncatula NODULIN21 (MtN21). The gene encodes a plant-specific, predicted integral membrane protein and is a member of the Plant-Drug/Metabolite Exporter (P-DME) family (Transporter Classification number: TC 2.A.7.3).	Walls Are Thin 1 (WAT1); CONTAINS InterPro DOMAIN/s: Protein of unknown function DUF6, transmembrane (InterPro:IPR000620); BEST Arabidopsis thaliana protein match is: nodulin MtN21 /EamA-like transporter family protein (TAIR:AT3G53210.1).
Potri.011G003300.v4.1		-1.08006	8.47981	1.564e-212	4.89429e-211	-1.23298	8.44298	2.12748e-303	7.7263e-302	-1.92252	8.30284	0	0	-2.20119	8.23378	0	0	-2.13678	8.27155	0	0	YES	YES	YES	YES	YES	533.16	543.55	269.71	258.63	248.2	243.23	156.3	156.64	128.61	119.27	137.8	131.46	AT1G11700.1	Protein of unknown function, DUF584		Protein of unknown function, DUF584; FUNCTIONS IN: molecular_function unknown; INVOLVED IN: biological_process unknown; LOCATED IN: chloroplast; EXPRESSED IN: 21 plant structures; EXPRESSED DURING: 11 growth stages; CONTAINS InterPro DOMAIN/s: Protein of unknown function DUF584 (InterPro:IPR007608); BEST Arabidopsis thaliana protein match is: Protein of unknown function, DUF584 (TAIR:AT1G61930.1)…
Potri.005G144000.v4.1		4.52399	7.48687	0	0	4.769	7.76994	0	0	4.0202	7.06556	0	0	4.48927	7.50668	0	0	4.27516	7.33895	0	0	YES	YES	YES	YES	YES	10.91	11.34	268.87	263.96	326.18	326.38	195.21	204.4	265.9	265.68	238.19	234.8	AT5G36220.1	cytochrome p450 81d1	member of CYP81D	cytochrome p450 81d1 (CYP81D1); FUNCTIONS IN: electron carrier activity, monooxygenase activity, iron ion binding, oxygen binding, heme binding; INVOLVED IN: oxidation reduction; LOCATED IN: endomembrane system; EXPRESSED IN: 18 plant structures; EXPRESSED DURING: 8 growth stages; CONTAINS InterPro DOMAIN/s: Cytochrome P450 (InterPro:IPR001128), Cytochrome P450, conserved site (InterPro:IPR017972…
Potri.006G204200.v4.1		-1.12407	8.30746	1.32619e-220	4.35401e-219	-1.98837	8.09313	0	0	-1.76171	8.17862	0	0	-1.80966	8.15303	0	0	-1.84333	8.17152	0	0	YES	YES	YES	YES	YES	586.08	545.2	265	273.23	150.32	155.14	190.46	176.09	177.83	163.27	170.91	175.64	AT3G11660.1	NDR1/HIN1-like 1	encodes a protein whose sequence is similar to tobacco hairpin-induced gene (HIN1) and Arabidopsis non-race specific disease resistance gene (NDR1). Expression of this gene is induced by cucumber mosaic virus. Localization of the gene product is similar to that of NHL3 (plasma membrane) but it is yet inconclusive.	NDR1/HIN1-like 1 (NHL1); CONTAINS InterPro DOMAIN/s: Late embryogenesis abundant protein, group 2 (InterPro:IPR004864); BEST Arabidopsis thaliana protein match is: Late embryogenesis abundant (LEA) hydroxyproline-rich glycoprotein family (TAIR:AT3G52470.1); Has 917 Blast hits to 917 proteins in 27 species: Archae - 0; Bacteria - 0; Metazoa - 0; Fungi - 0; Plants - 917; Viruses - 0; Other Eukaryot…
Potri.004G218400.v4.1		4.06371	5.49169	0	0	3.54252	5.08705	0	0	3.72896	5.24835	0	0	3.38294	4.93415	2.7618e-264	7.20363e-263	3.87685	5.42795	0	0	YES	YES	YES	YES	YES	15.83	15.59	260.71	280.68	194.79	195.16	223.89	228.15	178.39	164.92	254.09	259.31	AT1G60950.1	2Fe-2S ferredoxin-like superfamily protein	encodes a major leaf ferredoxin	FED A; FUNCTIONS IN: electron carrier activity, iron-sulfur cluster binding, 2 iron, 2 sulfur cluster binding; INVOLVED IN: photosynthetic electron transport chain, response to light stimulus; LOCATED IN: chloroplast stroma, chloroplast; EXPRESSED IN: 22 plant structures; EXPRESSED DURING: 13 growth stages; CONTAINS InterPro DOMAIN/s: 2Fe-2S ferredoxin, iron-sulphur binding site (InterPro:IPR0060…
Potri.008G058500.v4.1		2.41929	7.11766	0	0	1.85475	6.70387	0	0	1.94921	6.7893	0	0	1.40941	6.37291	1.03593e-165	1.5885e-164	1.51829	6.48647	3.84264e-241	7.7135e-240	YES	YES	YES	YES	YES	48.08	43.55	257.24	255.68	186.03	172.77	206.78	193.54	138.84	123.97	147.75	146.01	AT2G39730.1	rubisco activase	Rubisco activase, a nuclear-encoded chloroplast protein that consists of two isoforms arising from alternative splicing in most plants. Required for the light activation of rubisco.	rubisco activase (RCA); FUNCTIONS IN: enzyme regulator activity, ADP binding, ribulose-1,5-bisphosphate carboxylase/oxygenase activator activity, ATP binding; INVOLVED IN: response to cold, response to light stimulus, defense response to bacterium; LOCATED IN: in 11 components; EXPRESSED IN: 26 plant structures; EXPRESSED DURING: 15 growth stages; CONTAINS InterPro DOMAIN/s: ATPase, AAA-type, cor…
Potri.016G079050.v4.1		5.58821	4.42746	2.10118e-301	1.00923e-299	6.91296	5.81633	0	0	5.49413	4.41065	3.04671e-302	7.97701e-301	5.91026	4.82347	0	0	5.105	4.08057	3.35353e-234	6.48258e-233	YES	YES	YES	YES	YES	2.7	6.71	254.64	213.87	614.85	605.63	235.9	224.33	308.19	288.84	190.24	181.93	AT2G38870.1	Serine protease inhibitor, potato inhibitor I-type family protein	Predicted to encode a PR (pathogenesis-related) peptide that belongs to the PR-6 proteinase inhibitor family. Six putative PR-6-type protein encoding genes are found in Arabidopsis: At2g38900, At2g38870, At5g43570, At5g43580, At3g50020 and At3g46860.	Serine protease inhibitor, potato inhibitor I-type family protein; FUNCTIONS IN: serine-type endopeptidase inhibitor activity; INVOLVED IN: defense response to fungus, response to wounding; LOCATED IN: cell wall; EXPRESSED IN: 21 plant structures; EXPRESSED DURING: 13 growth stages; CONTAINS InterPro DOMAIN/s: Proteinase inhibitor I13, potato inhibitor I (InterPro:IPR000864); BEST Arabidopsis tha…
Potri.002G207093.v4.1		3.07797	5.88271	0	0	3.09574	5.96494	0	0	3.77002	6.57928	0	0	3.81596	6.62021	0	0	4.05603	6.88157	0	0	YES	YES	YES	YES	YES	29.96	27.72	254.41	247.62	267.5	258.51	423.69	434.17	425.9	428.6	558.45	503.4	AT1G02930.2	glutathione S-transferase 6	Encodes glutathione transferase belonging to the phi class of GSTs. Naming convention according to Wagner et al. (2002).	glutathione S-transferase 6 (GSTF6); FUNCTIONS IN: glutathione transferase activity, cobalt ion binding; INVOLVED IN: response to oxidative stress, response to water deprivation, toxin catabolic process, response to stress; LOCATED IN: mitochondrion, cytoplasm; EXPRESSED DURING: seed development stages; CONTAINS InterPro DOMAIN/s: Thioredoxin fold (InterPro:IPR012335), Glutathione S-transferase, …
Potri.002G196700.v4.1		3.23732	5.91047	0	0	1.95093	4.8787	9.31559e-124	1.28325e-122	1.12539	4.26914	5.63302e-32	1.96735e-31	2.60224	5.41577	8.5209e-251	2.09055e-249	1.33895	4.44927	2.91729e-50	1.37422e-49	YES	YES	YES	YES	YES	25.4	26.25	254.06	249.08	108.44	105	59.93	63.21	164.15	166.48	71.21	73.35	AT3G62550.1	Adenine nucleotide alpha hydrolases-like superfamily protein		Adenine nucleotide alpha hydrolases-like superfamily protein; FUNCTIONS IN: molecular_function unknown; INVOLVED IN: response to stress; LOCATED IN: vacuole; EXPRESSED IN: 21 plant structures; EXPRESSED DURING: 13 growth stages; CONTAINS InterPro DOMAIN/s: UspA (InterPro:IPR006016), Rossmann-like alpha/beta/alpha sandwich fold (InterPro:IPR014729), Universal stress protein A (InterPro:IPR006015);…
Potri.017G108500.v4.1		-4.20471	9.1682	0	0	-3.8763	9.19335	0	0	-3.08403	9.29425	0	0	-4.55614	9.17914	0	0	-5.41952	9.17806	0	0	YES	YES	YES	YES	YES	4534.06	4829.95	253.61	265.89	346.59	328.59	572.35	612.8	196.87	218	121.98	122.95	AT5G38760.1	Late embryogenesis abundant protein (LEA) family protein		Late embryogenesis abundant protein (LEA) family protein; BEST Arabidopsis thaliana protein match is: Late embryogenesis abundant protein (LEA) family protein (TAIR:AT5G53820.1); Has 1807 Blast hits to 1807 proteins in 277 species: Archae - 0; Bacteria - 0; Metazoa - 736; Fungi - 347; Plants - 385; Viruses - 0; Other Eukaryotes - 339 (source: NCBI BLink).
Potri.004G162400.v4.1		4.49763	7.19253	0	0	3.678	6.47793	0	0	3.6994	6.4982	0	0	3.04263	5.89989	0	0	4.02817	6.8403	0	0	YES	YES	YES	YES	YES	10.8	10.38	253.52	243.31	144.58	146.4	151.48	152.23	94.06	91.07	187.41	191.46	AT4G38970.1	fructose-bisphosphate aldolase 2	Protein is tyrosine-phosphorylated and its phosphorylation state is modulated in response to ABA in Arabidopsis thaliana seeds.	fructose-bisphosphate aldolase 2 (FBA2); FUNCTIONS IN: fructose-bisphosphate aldolase activity, catalytic activity; INVOLVED IN: response to cadmium ion, pentose-phosphate shunt, response to abscisic acid stimulus; LOCATED IN: in 7 components; EXPRESSED IN: 27 plant structures; EXPRESSED DURING: 14 growth stages; CONTAINS InterPro DOMAIN/s: Aldolase-type TIM barrel (InterPro:IPR013785), Fructose-…
Potri.002G021500.v4.1		-1.92525	7.81234	0	0	-1.8178	7.83729	0	0	-1.91495	7.85431	0	0	-1.65687	7.89707	0	0	-2.21351	7.80578	0	0	YES	YES	YES	YES	YES	922.66	927.16	252.79	248.74	283.1	276.23	265.22	268.38	307.37	308.8	231.25	211.58	AT2G16600.1	rotamase CYP 3	Encodes cytosolic cyclophilin ROC3.	rotamase CYP 3 (ROC3); FUNCTIONS IN: peptidyl-prolyl cis-trans isomerase activity; INVOLVED IN: protein folding, signal transduction; LOCATED IN: cytosol, chloroplast, plasma membrane; EXPRESSED IN: 26 plant structures; EXPRESSED DURING: 14 growth stages; CONTAINS InterPro DOMAIN/s: Cyclophilin-like (InterPro:IPR015891), Peptidyl-prolyl cis-trans isomerase, cyclophilin-type (InterPro:IPR002130), …
Potri.002G014700.v4.1		1.28493	6.56589	4.87169e-158	1.07144e-156	1.23217	6.56739	1.51624e-151	2.58319e-150	1.27158	6.61023	6.96496e-175	1.02793e-173	2.00409	7.15685	0	0	1.84604	7.06547	0	0	YES	YES	YES	YES	YES	104.81	94.58	251.44	250.51	249.92	250.52	263.67	262.94	429.44	413.54	401.66	388.49	AT4G35750.1	SEC14 cytosolic factor family protein / phosphoglyceride transfer family protein		SEC14 cytosolic factor family protein / phosphoglyceride transfer family protein; CONTAINS InterPro DOMAIN/s: Cellular retinaldehyde-binding/triple function, C-terminal (InterPro:IPR001251); BEST Arabidopsis thaliana protein match is: SEC14 cytosolic factor family protein / phosphoglyceride transfer family protein (TAIR:AT3G10210.1); Has 1807 Blast hits to 1807 proteins in 277 species: Archae - 0…
Potri.008G075200.v4.1		-1.24011	7.53271	4.27693e-215	1.35709e-213	-1.28844	7.5232	1.49268e-253	4.3946e-252	-1.65103	7.46388	0	0	-1.10065	7.60234	1.26655e-168	1.98344e-167	-1.16352	7.60875	4.27924e-255	9.05381e-254	YES	YES	YES	YES	YES	551.14	559.82	250.57	234.5	244.86	240.98	193.34	192.99	265.39	280.79	270.69	277.48	AT3G10985.1	senescence associated gene 20	A senescence-associated gene whose expression is induced in response to treatment with Nep1, a fungal protein that causes necrosis.	senescence associated gene 20 (SAG20); CONTAINS InterPro DOMAIN/s: Wound-induced protein, Wun1, subgroup (InterPro:IPR016533), Wound-induced protein, Wun1 (InterPro:IPR009798); BEST Arabidopsis thaliana protein match is: Nuclear transport factor 2 (NTF2) family protein (TAIR:AT5G01740.1); Has 35333 Blast hits to 34131 proteins in 2444 species: Archae - 798; Bacteria - 22429; Metazoa - 974; Fungi …
Potri.002G108400.v4.1	bHLH	1.81927	6.78785	0	0	1.65929	6.70829	8.37893e-289	2.88898e-287	1.34123	6.48627	6.10953e-182	9.35289e-181	2.5117	7.40272	0	0	1.38424	6.5441	1.37818e-209	2.38553e-208	YES	YES	YES	YES	YES	67.39	71.21	247.24	260.39	235.2	234.19	192.42	193.81	412.94	424.31	199	199.57	AT5G65640.1	beta HLH protein 93		beta HLH protein 93 (bHLH093); FUNCTIONS IN: DNA binding, sequence-specific DNA binding transcription factor activity; INVOLVED IN: regulation of transcription; LOCATED IN: nucleus; EXPRESSED IN: 22 plant structures; EXPRESSED DURING: 13 growth stages; CONTAINS InterPro DOMAIN/s: Helix-loop-helix DNA-binding domain (InterPro:IPR001092), Helix-loop-helix DNA-binding (InterPro:IPR011598); BEST Arab…
Potri.018G105100.v4.1		1.28246	3.92249	8.49836e-31	3.95887e-30	1.22775	3.93719	1.42009e-30	5.80003e-30	1.30067	3.99406	6.43655e-35	2.40058e-34	1.32593	4.00979	1.01988e-35	3.96521e-35	1.66202	4.29305	4.26941e-66	2.47672e-65	YES	YES	YES	YES	YES	94.15	97.57	242.7	224.04	226.47	242.61	229.43	257.7	253.01	236.41	338.57	360.29	AT4G30660.2	Low temperature and salt responsive protein family		Low temperature and salt responsive protein family; INVOLVED IN: response to cold, hyperosmotic salinity response; LOCATED IN: endomembrane system, integral to membrane; EXPRESSED IN: 22 plant structures; EXPRESSED DURING: 13 growth stages; CONTAINS InterPro DOMAIN/s: Uncharacterised protein family UPF0057 (InterPro:IPR000612); BEST Arabidopsis thaliana protein match is: Low temperature and salt …
Potri.009G163700.v4.1		-2.0158	9.21058	0	0	-1.88911	9.24715	0	0	-3.40297	9.06558	0	0	-2.70447	9.12684	0	0	-3.49164	9.06955	0	0	YES	YES	YES	YES	YES	959.88	913.83	241.78	239.29	272.75	270.13	96.22	99.18	154.8	149.96	89.61	93.17	AT2G27500.1	Glycosyl hydrolase superfamily protein		Glycosyl hydrolase superfamily protein; FUNCTIONS IN: cation binding, hydrolase activity, hydrolyzing O-glycosyl compounds, catalytic activity; INVOLVED IN: carbohydrate metabolic process; LOCATED IN: anchored to plasma membrane, nucleus, cytoplasm; EXPRESSED IN: 23 plant structures; EXPRESSED DURING: 13 growth stages; CONTAINS InterPro DOMAIN/s: Glycoside hydrolase, catalytic core (InterPro:IPR0…
Potri.004G074900.v4.1		1.23687	7.44145	1.85622e-209	5.70656e-208	1.24134	7.47686	2.50796e-228	6.60333e-227	1.64962	7.79403	0	0	1.86398	7.95118	0	0	1.22651	7.50886	3.24486e-268	7.25035e-267	YES	YES	YES	YES	YES	99.37	94.88	237.54	237.86	245.94	246.89	336.01	336.25	372.68	377.57	254.89	244.06	AT1G65930.1	cytosolic NADP+-dependent isocitrate dehydrogenase	Encodes a NADP+-isocitrate dehydrogenase that is believed to function in the cytosol. It appears to contribute to NADPH production under oxidative stress, and thereby to participate in redox signalling linked to defense responses.	cytosolic NADP+-dependent isocitrate dehydrogenase (cICDH); FUNCTIONS IN: isocitrate dehydrogenase (NADP+) activity, copper ion binding; INVOLVED IN: in 7 processes; LOCATED IN: cytosol, apoplast, plasma membrane; EXPRESSED IN: 27 plant structures; EXPRESSED DURING: 17 growth stages; CONTAINS InterPro DOMAIN/s: Isocitrate/isopropylmalate dehydrogenase (InterPro:IPR001804), Isocitrate dehydrogenas…
Potri.015G128700.v4.1		-2.29055	8.04364	0	0	-2.64329	7.98953	0	0	-4.60918	7.87377	0	0	-4.20025	7.87463	0	0	-4.28054	7.89399	0	0	YES	YES	YES	YES	YES	1126.49	1111.38	234.66	236.63	191.9	189.95	50.48	49.22	66.17	61.44	65.84	61.91	AT5G62350.1	Plant invertase/pectin methylesterase inhibitor superfamily protein		Plant invertase/pectin methylesterase inhibitor superfamily protein; FUNCTIONS IN: enzyme inhibitor activity, pectinesterase inhibitor activity, pectinesterase activity; INVOLVED IN: response to salt stress; LOCATED IN: endomembrane system; EXPRESSED IN: 22 plant structures; EXPRESSED DURING: 13 growth stages; CONTAINS InterPro DOMAIN/s: Pectinesterase inhibitor (InterPro:IPR006501); BEST Arabido…
Potri.001G233000.v4.1		1.88756	7.77334	0	0	2.00488	7.90169	0	0	1.63358	7.62986	0	0	2.35726	8.19935	0	0	2.19893	8.10104	0	0	YES	YES	YES	YES	YES	60.62	61.78	232.87	238.45	263.84	264.27	207.9	212.32	327.7	339.35	307.11	308.91	AT3G13510.1	Protein of Unknown Function (DUF239)		Protein of Unknown Function (DUF239); INVOLVED IN: biological_process unknown; LOCATED IN: endomembrane system; EXPRESSED IN: 22 plant structures; EXPRESSED DURING: 13 growth stages; CONTAINS InterPro DOMAIN/s: Protein of unknown function DUF239, plant (InterPro:IPR004314); BEST Arabidopsis thaliana protein match is: Protein of Unknown Function (DUF239) (TAIR:AT1G55360.1); Has 759 Blast hits to 7…
Potri.006G011600.v4.1		2.33772	6.66154	0	0	4.66346	8.82315	0	0	4.81153	8.98374	0	0	5.2057	9.35715	0	0	4.36146	8.57712	0	0	YES	YES	YES	YES	YES	46.33	43.21	230.64	238.49	1190.58	1239.48	1388.8	1373.99	1712.12	1784.51	1027.63	995.98	#N/A	#N/A	#N/A	#N/A
Potri.001G011300.v4.1		5.45291	6.09357	0	0	6.93853	7.61756	0	0	7.70664	8.38942	0	0	7.42832	8.10637	0	0	6.13561	6.86703	0	0	YES	YES	YES	YES	YES	5.04	4.62	227.55	213.01	641.16	635.56	1108.96	1119.88	905.9	863.74	376.19	376.87	AT3G49120.1	peroxidase CB	Class III peroxidase Perx34. Expressed in roots, leaves and stems. Located in the cell wall. Involved in cell elongation. Expression activated by light. May play a role in generating H2O2 during defense response.	peroxidase CB (PRXCB); FUNCTIONS IN: peroxidase activity; INVOLVED IN: oxygen and reactive oxygen species metabolic process, response to light stimulus, defense response to bacterium, defense response to fungus, unidimensional cell growth; LOCATED IN: apoplast, cell wall, plasma membrane, vacuole, plant-type cell wall; EXPRESSED IN: stem, root, guard cell, cultured cell, leaf; EXPRESSED DURING: s…
Potri.016G125000.v4.1		-1.7058	8.44797	0	0	-1.13101	8.61431	6.31758e-265	1.95693e-263	-2.83355	8.29428	0	0	-1.65186	8.48856	0	0	-2.37882	8.36871	0	0	YES	YES	YES	YES	YES	704.08	680.2	225.68	213.93	339.37	338.02	104.38	109.3	239.86	226.12	145.31	147.36	AT2G41480.1	Peroxidase superfamily protein		Peroxidase superfamily protein; FUNCTIONS IN: peroxidase activity, heme binding; INVOLVED IN: oxidation reduction, response to oxidative stress; EXPRESSED IN: root, leaf; EXPRESSED DURING: LP.04 four leaves visible; CONTAINS InterPro DOMAIN/s: Haem peroxidase (InterPro:IPR010255), Plant peroxidase (InterPro:IPR000823), Peroxidases heam-ligand binding site (InterPro:IPR019793), Peroxidase, active …
Potri.008G165200.v4.1		-1.0277	7.59811	8.0924e-153	1.71503e-151	-1.08703	7.5856	1.00164e-181	2.04117e-180	-1.83546	7.42102	0	0	-1.49225	7.48802	1.56019e-292	4.61068e-291	-1.93994	7.40709	0	0	YES	YES	YES	YES	YES	463.11	433.28	224.3	230.62	222.44	228.79	147.04	127.67	166.44	169.99	127.97	129.5	AT1G04340.1	HR-like lesion-inducing protein-related		HR-like lesion-inducing protein-related; FUNCTIONS IN: molecular_function unknown; INVOLVED IN: biological_process unknown; LOCATED IN: endomembrane system; EXPRESSED IN: 23 plant structures; EXPRESSED DURING: 15 growth stages; CONTAINS InterPro DOMAIN/s: HR-like lesion-inducer (InterPro:IPR008637); BEST Arabidopsis thaliana protein match is: HR-like lesion-inducing protein-related (TAIR:AT5G4346…
Potri.016G033200.v4.1		1.34889	7.3966	8.99093e-244	3.30526e-242	1.62655	7.63536	0	0	1.74099	7.74007	0	0	1.65351	7.66525	0	0	1.74163	7.76521	0	0	YES	YES	YES	YES	YES	83.15	81.43	223.5	211.81	280.02	265.65	305.47	301.8	279.3	270.14	302.4	301.41	AT5G12250.1	beta-6 tubulin	Encodes a beta-tubulin. Expression of TUB6 has been shown to decrease in response to cold treatment.	beta-6 tubulin (TUB6); FUNCTIONS IN: structural constituent of cytoskeleton; INVOLVED IN: microtubule-based process, response to salt stress, response to cold; LOCATED IN: microtubule cytoskeleton, plasma membrane; EXPRESSED IN: 23 plant structures; EXPRESSED DURING: 13 growth stages; CONTAINS InterPro DOMAIN/s: Beta tubulin (InterPro:IPR002453), Tubulin (InterPro:IPR000217), Tubulin/FtsZ, GTPase…
Potri.016G112400.v4.1		-1.82771	9.09795	0	0	-5.28304	8.78222	0	0	-6.27923	8.80224	0	0	-6.32851	8.78611	0	0	-7.08887	8.80366	0	0	YES	YES	YES	YES	YES	767.19	731.15	222.53	215.88	19.88	21.41	10.29	11.01	9.72	10.07	5.58	6.45	AT5G01210.1	HXXXD-type acyl-transferase family protein		HXXXD-type acyl-transferase family protein; FUNCTIONS IN: transferase activity, transferring acyl groups other than amino-acyl groups, transferase activity; INVOLVED IN: biological_process unknown; LOCATED IN: cellular_component unknown; EXPRESSED IN: 22 plant structures; EXPRESSED DURING: 13 growth stages; CONTAINS InterPro DOMAIN/s: Transferase (InterPro:IPR003480); BEST Arabidopsis thaliana pr…
Potri.002G171700.v4.1		1.91369	7.39908	0	0	1.64089	7.22654	0	0	1.68033	7.27187	0	0	1.60462	7.20729	1.45911e-304	4.51594e-303	1.24192	6.97577	5.89711e-215	1.03989e-213	YES	YES	YES	YES	YES	57.7	58.56	221.52	234.14	190.76	198.7	204.32	207.39	190.63	184.8	151.61	150.14	AT1G01300.1	Eukaryotic aspartyl protease family protein		Eukaryotic aspartyl protease family protein; FUNCTIONS IN: aspartic-type endopeptidase activity; INVOLVED IN: proteolysis, response to karrikin; LOCATED IN: membrane, plant-type cell wall; EXPRESSED IN: 22 plant structures; EXPRESSED DURING: 13 growth stages; CONTAINS InterPro DOMAIN/s: Peptidase aspartic (InterPro:IPR021109), Peptidase aspartic, catalytic (InterPro:IPR009007), Peptidase A1 (Inte…
Potri.001G105900.v4.1		-1.45721	9.40509	0	0	-1.46824	9.41495	0	0	-3.07692	9.16309	0	0	-2.23728	9.26517	0	0	-3.23505	9.15906	0	0	YES	YES	YES	YES	YES	578.56	583.67	220.25	220.24	226.79	224.84	77.77	74.6	130.77	131.38	64.42	70.62	AT3G48990.1	AMP-dependent synthetase and ligase family protein		AMP-dependent synthetase and ligase family protein; FUNCTIONS IN: catalytic activity, AMP binding; INVOLVED IN: response to cadmium ion; LOCATED IN: apoplast, chloroplast; EXPRESSED IN: 26 plant structures; EXPRESSED DURING: 15 growth stages; CONTAINS InterPro DOMAIN/s: AMP-binding, conserved site (InterPro:IPR020845), AMP-dependent synthetase/ligase (InterPro:IPR000873); BEST Arabidopsis thalian…
Potri.010G143166.v4.1		2.74545	6.41835	0	0	1.83592	5.72153	3.40155e-188	7.18449e-187	2.15384	5.98036	3.75294e-289	9.24685e-288	1.66599	5.5929	2.90576e-136	3.67165e-135	2.08962	5.96118	2.24474e-277	5.1934e-276	YES	YES	YES	YES	YES	31.99	32.21	220.25	226.35	123.55	122.11	159.24	154.84	113.09	102.22	146.62	154.23	AT4G16260.1	Glycosyl hydrolase superfamily protein		Glycosyl hydrolase superfamily protein; FUNCTIONS IN: cation binding, hydrolase activity, hydrolyzing O-glycosyl compounds, catalytic activity; INVOLVED IN: defense response to fungus, incompatible interaction, response to salt stress; LOCATED IN: cell wall, plasma membrane; EXPRESSED IN: 11 plant structures; EXPRESSED DURING: LP.06 six leaves visible, LP.04 four leaves visible, 4 anthesis, petal…
Potri.006G128000.v4.1		3.1193	6.24833	0	0	4.79479	7.86921	0	0	4.90044	7.98257	0	0	5.43086	8.49159	0	0	4.44667	7.57656	0	0	YES	YES	YES	YES	YES	23.12	23.67	216.07	205.49	715.3	677.67	755.28	781.81	1094.3	1042.98	562.72	562.43	AT2G37170.1	plasma membrane intrinsic protein 2	a member of the plasma membrane intrinsic protein subfamily PIP2. localizes to the plasma membrane and exhibits water transport activity in Xenopus oocyte. expressed specifically in the vascular bundles and protein level increases slightly during leaf dev	plasma membrane intrinsic protein 2 (PIP2B); FUNCTIONS IN: water channel activity; INVOLVED IN: response to water deprivation, response to salt stress, transport, water transport; LOCATED IN: plasma membrane, chloroplast, membrane; EXPRESSED IN: root, cultured cell, callus; EXPRESSED DURING: seedling growth; CONTAINS InterPro DOMAIN/s: Major intrinsic protein, conserved site (InterPro:IPR022357),…
Potri.008G188900.v4.1		1.95804	7.28307	0	0	2.20264	7.52091	0	0	2.17772	7.51466	0	0	2.28211	7.59381	0	0	1.98351	7.38454	0	0	YES	YES	YES	YES	YES	54.29	53.97	215.79	221.45	261.82	273.29	271.44	269.4	276.62	282.58	232.31	237.28	AT1G60810.1	ATP-citrate lyase A-2	One of the three genes encoding subunit A of the trimeric enzyme ATP Citrate lyase	ATP-citrate lyase A-2 (ACLA-2); CONTAINS InterPro DOMAIN/s: ATP-grasp fold, subdomain 2 (InterPro:IPR013816), ATP-grasp fold, succinyl-CoA synthetase-type (InterPro:IPR013650), Succinyl-CoA synthetase-like (InterPro:IPR016102); BEST Arabidopsis thaliana protein match is: ATP-citrate lyase A-1 (TAIR:AT1G10670.4); Has 5556 Blast hits to 5555 proteins in 1577 species: Archae - 133; Bacteria - 3078; …
Potri.011G020900.v4.1		5.78932	6.54603	0	0	6.61513	7.41894	0	0	4.93474	5.77705	0	0	6.2314	7.04325	0	0	5.53418	6.39877	0	0	YES	YES	YES	YES	YES	4.1	3.32	214.96	209.95	389.91	388.63	129.59	119.77	295.03	294.69	188.53	188.43	AT1G05010.1	ethylene-forming enzyme	Encodes 1-aminocyclopropane-1-carboxylate oxidase	ethylene-forming enzyme (EFE); FUNCTIONS IN: 1-aminocyclopropane-1-carboxylate oxidase activity; INVOLVED IN: response to fungus, ethylene biosynthetic process; EXPRESSED IN: 22 plant structures; EXPRESSED DURING: 13 growth stages; CONTAINS InterPro DOMAIN/s: Oxoglutarate/iron-dependent oxygenase (InterPro:IPR005123); BEST Arabidopsis thaliana protein match is: 2-oxoglutarate (2OG) and Fe(II)-dep…
Potri.002G231250.v4.1		2.81415	8.28393	0	0	2.03287	7.66302	0	0	2.05707	7.69823	0	0	2.44966	8.015	0	0	1.91081	7.6073	0	0	YES	YES	YES	YES	YES	28.94	28.31	211.58	207.73	128.36	123.71	133.5	130.56	170.43	162.42	115.57	119.83	#N/A	#N/A	#N/A	#N/A
Potri.012G020500.v4.1		-1.19203	8.66797	9.11169e-267	3.76379e-265	-2.21733	8.43293	0	0	-2.46587	8.42833	0	0	-2.17168	8.46275	0	0	-2.39733	8.44973	0	0	YES	YES	YES	YES	YES	455.96	459.78	208.73	207.87	105.43	106.05	92.61	90.44	105.21	110.8	94.75	95.9	AT4G27720.1	Major facilitator superfamily protein		Major facilitator superfamily protein; LOCATED IN: plasma membrane; EXPRESSED IN: 21 plant structures; EXPRESSED DURING: 13 growth stages; CONTAINS InterPro DOMAIN/s: Protein of unknown function DUF791 (InterPro:IPR008509), Major facilitator superfamily, general substrate transporter (InterPro:IPR016196); BEST Arabidopsis thaliana protein match is: Major facilitator superfamily protein (TAIR:AT3G…
Potri.014G109000.v4.1		2.64661	5.23855	1.48242e-240	5.38003e-239	3.80143	6.34487	0	0	2.16635	4.90135	2.57002e-145	3.12339e-144	2.58906	5.25648	4.17276e-226	9.04981e-225	2.04166	4.83726	2.55846e-130	2.73236e-129	YES	YES	YES	YES	YES	32.7	31.2	208.27	202.78	486.88	460.9	142.07	169.15	218.56	183.08	147.61	144.75	AT3G61980.1	serine protease inhibitor, Kazal-type family protein		serine protease inhibitor, Kazal-type family protein; FUNCTIONS IN: serine-type endopeptidase inhibitor activity; INVOLVED IN: biological_process unknown; LOCATED IN: plasma membrane, anchored to membrane; EXPRESSED IN: 24 plant structures; EXPRESSED DURING: 15 growth stages; CONTAINS InterPro DOMAIN/s: Proteinase inhibitor I1, Kazal (InterPro:IPR002350); BEST Arabidopsis thaliana protein match i…
Potri.003G071700.v4.1	ERF	-1.10906	9.19297	5.81154e-253	2.24164e-251	-1.59571	9.06789	0	0	-1.77997	9.05661	0	0	-1.82285	9.03353	0	0	-1.34766	9.18042	0	0	YES	YES	YES	YES	YES	425.48	441.44	206.8	211.62	154.9	153.55	142.39	137.04	128.84	131.9	187.1	186.04	AT1G53910.2	related to AP2 12	encodes a member of the ERF (ethylene response factor) subfamily B-2 of ERF/AP2 transcription factor family (RAP2.12). The protein contains one AP2 domain. There are 5 members in this subfamily including RAP2.2 AND RAP2.12.	related to AP2 12 (RAP2.12); FUNCTIONS IN: DNA binding, sequence-specific DNA binding transcription factor activity; INVOLVED IN: regulation of transcription, DNA-dependent; LOCATED IN: nucleus; EXPRESSED IN: 23 plant structures; EXPRESSED DURING: 14 growth stages; CONTAINS InterPro DOMAIN/s: DNA-binding, integrase-type (InterPro:IPR016177), Pathogenesis-related transcriptional factor/ERF, DNA-bi…
Potri.008G196800.v4.1		-1.34187	7.66905	2.17317e-261	8.6923e-260	-1.60668	7.60236	0	0	-1.45573	7.67894	0	0	-2.15868	7.50631	0	0	-3.10641	7.39486	0	0	YES	YES	YES	YES	YES	491.03	487.36	205.1	193.94	176.39	167.43	197.13	193.85	110.8	121	59.98	65.05	AT1G17710.1	Pyridoxal phosphate phosphatase-related protein		Pyridoxal phosphate phosphatase-related protein; FUNCTIONS IN: phosphatase activity; INVOLVED IN: metabolic process; EXPRESSED IN: 9 plant structures; EXPRESSED DURING: L mature pollen stage, M germinated pollen stage, 4 anthesis, petal differentiation and expansion stage; CONTAINS InterPro DOMAIN/s: Pyridoxal phosphate phosphatase, PHOSPHO2 (InterPro:IPR016965), HAD-superfamily hydrolase, subfam…
Potri.015G003500.v4.1		-1.14839	7.76197	2.48494e-199	7.13723e-198	-2.9304	7.40112	0	0	-1.93661	7.6023	0	0	-2.58764	7.4728	0	0	-1.40055	7.74144	0	0	YES	YES	YES	YES	YES	438.04	436.58	204.92	203.8	64.31	58.62	122.92	128.13	73.28	80.9	182.42	182.39	AT1G05260.1	Peroxidase superfamily protein	Encodes a cold-inducible cationic peroxidase that is involved in the stress response. In response to low temperature, RCI3 transcripts accumulate in the aerial part and in roots of etiolated seedlings but only in roots of light-grown seedlings.	RARE COLD INDUCIBLE GENE 3 (RCI3); FUNCTIONS IN: peroxidase activity; INVOLVED IN: response to desiccation, response to cold, hyperosmotic salinity response; LOCATED IN: endoplasmic reticulum; EXPRESSED IN: 12 plant structures; EXPRESSED DURING: 4 anthesis, petal differentiation and expansion stage, E expanded cotyledon stage; CONTAINS InterPro DOMAIN/s: Haem peroxidase (InterPro:IPR010255), Plan…
Potri.019G057500.v4.1		6.2688	6.57681	0	0	6.10935	6.48676	0	0	6.24608	6.61867	0	0	6.09026	6.46503	0	0	5.57396	5.99874	0	0	YES	YES	YES	YES	YES	2.37	2.64	204.48	198.91	189.28	184.07	210.78	211.01	189.57	174.21	132.08	131.56	AT2G40610.1	expansin A8	member of Alpha-Expansin Gene Family. Naming convention from the Expansin Working Group (Kende et al, 2004. Plant Mol Bio). Involved in the formation of nematode-induced syncytia in roots of Arabidopsis thaliana.	expansin A8 (EXPA8); INVOLVED IN: plant-type cell wall modification involved in multidimensional cell growth, syncytium formation, unidimensional cell growth, plant-type cell wall loosening; LOCATED IN: endomembrane system, extracellular region; EXPRESSED IN: 21 plant structures; EXPRESSED DURING: 10 growth stages; CONTAINS InterPro DOMAIN/s: Pollen allergen, N-terminal (InterPro:IPR014734), Rare…
Potri.002G239000.v4.1		1.00394	5.14662	1.73615e-43	1.07563e-42	1.16293	5.2988	7.1887e-68	5.6025e-67	1.36783	5.45377	8.50699e-95	7.01385e-94	1.58881	5.61214	4.58892e-127	5.34534e-126	1.0507	5.26066	2.11532e-55	1.07648e-54	YES	YES	YES	YES	YES	109.9	100.69	203.81	227.93	249.44	248.87	290.68	290.81	344.22	312.26	247.78	240.58	AT3G07480.1	2Fe-2S ferredoxin-like superfamily protein		2Fe-2S ferredoxin-like superfamily protein; FUNCTIONS IN: electron carrier activity, iron-sulfur cluster binding; LOCATED IN: mitochondrion, chloroplast; EXPRESSED IN: 23 plant structures; EXPRESSED DURING: 15 growth stages; CONTAINS InterPro DOMAIN/s: Ferredoxin (InterPro:IPR001041), Beta-grasp fold, ferredoxin-type (InterPro:IPR012675); Has 1263 Blast hits to 1263 proteins in 213 species: Archa…
Potri.014G174400.v4.1		1.19521	6.85647	7.14657e-157	1.55819e-155	1.03949	6.78487	2.41191e-120	3.22655e-119	1.18833	6.90417	1.74724e-177	2.61327e-176	1.2338	6.92827	1.67087e-165	2.55878e-164	1.14984	6.90206	2.73031e-178	3.92771e-177	YES	YES	YES	YES	YES	89.23	80.61	203.41	199.52	187.87	186.11	214.3	211.29	218.2	204.2	205.26	208.52	AT2G39780.1	ribonuclease 2	S-like ribonuclease	ribonuclease 2 (RNS2); FUNCTIONS IN: ribonuclease T2 activity, endoribonuclease activity, RNA binding; INVOLVED IN: aging; LOCATED IN: intracellular, vacuole; EXPRESSED IN: 25 plant structures; EXPRESSED DURING: 15 growth stages; CONTAINS InterPro DOMAIN/s: Ribonuclease T2 (InterPro:IPR001568), Ribonuclease T2, active site (InterPro:IPR018188); BEST Arabidopsis thaliana protein match is: Ribonucl…
Potri.009G169300.v4.1		2.08893	7.14628	0	0	1.71103	6.89084	0	0	2.03364	7.15697	0	0	1.93676	7.07345	0	0	2.0004	7.15812	0	0	YES	YES	YES	YES	YES	44.46	44.2	200.88	190.93	155.18	156.55	199.3	201.66	178.06	182.48	195.87	193.3	AT4G38220.1	Peptidase M20/M25/M40 family protein		Peptidase M20/M25/M40 family protein; FUNCTIONS IN: metallopeptidase activity, hydrolase activity, aminoacylase activity; INVOLVED IN: response to zinc ion; LOCATED IN: vacuole; EXPRESSED IN: 23 plant structures; EXPRESSED DURING: 15 growth stages; CONTAINS InterPro DOMAIN/s: ArgE/DapE/ACY1/CPG2/YscS, conserved site (InterPro:IPR001261), Peptidase M20 (InterPro:IPR002933), N-acyl-L-amino-acid ami…
Potri.006G047000.v4.1		2.41904	6.15677	0	0	2.29225	6.10765	0	0	2.90963	6.64079	0	0	2.9007	6.62958	0	0	2.79867	6.57688	0	0	YES	YES	YES	YES	YES	29.48	37.51	195.53	176.45	175.33	177.4	268.09	287.18	265.29	265.83	250.15	264.86	AT2G41530.1	S-formylglutathione hydrolase	Encodes a protein with S-formylglutathione hydrolase activity.	S-formylglutathione hydrolase (SFGH); FUNCTIONS IN: hydrolase activity, acting on ester bonds, S-formylglutathione hydrolase activity; INVOLVED IN: response to cadmium ion; LOCATED IN: apoplast; EXPRESSED IN: 25 plant structures; EXPRESSED DURING: 13 growth stages; CONTAINS InterPro DOMAIN/s: Putative esterase (InterPro:IPR000801), S-formylglutathione hydrolase (InterPro:IPR014186); Has 3295 Blas…
Potri.017G015700.v4.1		4.0676	6.53336	0	0	3.22632	5.82237	0	0	3.0949	5.70077	0	0	2.36144	5.06552	3.43518e-176	5.63432e-175	1.96216	4.7768	7.46529e-118	7.17706e-117	YES	YES	YES	YES	YES	10.07	12.49	195.23	199.1	110.98	116.39	107.22	106.02	61.2	62.19	46.94	49.91	AT1G03820.1			unknown protein; FUNCTIONS IN: molecular_function unknown; INVOLVED IN: biological_process unknown; LOCATED IN: endomembrane system; EXPRESSED IN: 21 plant structures; EXPRESSED DURING: 13 growth stages; Has 1345 Blast hits to 1122 proteins in 102 species: Archae - 2; Bacteria - 28; Metazoa - 28; Fungi - 30; Plants - 109; Viruses - 0; Other Eukaryotes - 1148 (source: NCBI BLink).
Potri.006G128800.v4.1		2.3311	7.28172	0	0	2.51455	7.47903	0	0	2.30523	7.31561	0	0	2.22667	7.24452	0	0	1.87876	6.99848	0	0	YES	YES	YES	YES	YES	37.72	36.82	194.93	195.06	228.07	229.53	204.72	202.46	181.77	189.07	149.53	150.92	AT3G53400.1			BEST Arabidopsis thaliana protein match is: conserved peptide upstream open reading frame 47 (TAIR:AT5G03190.1); Has 285 Blast hits to 285 proteins in 23 species: Archae - 0; Bacteria - 0; Metazoa - 1; Fungi - 0; Plants - 279; Viruses - 0; Other Eukaryotes - 5 (source: NCBI BLink).
Potri.012G126000.v4.1		2.00866	6.89957	0	0	2.25618	7.1454	0	0	2.55716	7.40993	0	0	2.54542	7.39395	0	0	2.44792	7.34559	0	0	YES	YES	YES	YES	YES	47.06	45.31	194.55	191.28	235.57	237.88	305.84	293.49	283.13	288.91	275.3	277.76	AT5G62390.1	BCL-2-associated athanogene 7	A member of Arabidopsis BAG (Bcl-2-associated athanogene) proteins, plant homologs of mammalian regulators of apoptosis. Plant BAG proteins are multi-functional and remarkably similar to their animal counterparts, as they regulate apoptotic-like processes ranging from pathogen attack, to abiotic stress, to plant development. Localized to the ER. Necessary for the proper maintenance of the unfolde…	BCL-2-associated athanogene 7 (BAG7); FUNCTIONS IN: protein binding, calmodulin binding; INVOLVED IN: protein folding, cellular response to unfolded protein, cellular response to cold, cellular response to heat; LOCATED IN: endoplasmic reticulum, plasma membrane; EXPRESSED IN: 25 plant structures; EXPRESSED DURING: 13 growth stages; CONTAINS InterPro DOMAIN/s: IQ calmodulin-binding region (InterP…
Potri.002G033600.v4.1		5.451	6.29087	0	0	6.21656	7.10587	0	0	6.929	7.81462	0	0	6.83914	7.72045	0	0	6.4245	7.34777	0	0	YES	YES	YES	YES	YES	3.66	4.79	194.3	191.27	341.45	336.19	573.99	566.03	509.97	521.12	404.48	398.12	AT5G42800.1	dihydroflavonol 4-reductase	dihydroflavonol reductase. Catalyzes the conversion of dihydroquercetin to leucocyanidin in the biosynthesis of anthocyanins.	dihydroflavonol 4-reductase (DFR); CONTAINS InterPro DOMAIN/s: NAD-dependent epimerase/dehydratase (InterPro:IPR001509), NAD(P)-binding domain (InterPro:IPR016040); BEST Arabidopsis thaliana protein match is: NAD(P)-binding Rossmann-fold superfamily protein (TAIR:AT2G45400.1); Has 1807 Blast hits to 1807 proteins in 277 species: Archae - 0; Bacteria - 0; Metazoa - 736; Fungi - 347; Plants - 385; …
Potri.004G031500.v4.1		2.27068	6.55172	0	0	1.04905	5.67424	9.60166e-70	7.67139e-69	1.66089	6.12588	3.38238e-222	6.35404e-221	1.20443	5.78825	1.25831e-89	1.03157e-88	1.93187	6.36637	0	0	YES	YES	YES	YES	YES	39.32	37.2	193.32	189.47	85.78	83.93	129.56	136.84	94.97	91.66	159.89	160.84	AT4G05180.1	photosystem II subunit Q-2	Encodes the PsbQ subunit of the oxygen evolving complex of photosystem II.	photosystem II subunit Q-2 (PSBQ-2); FUNCTIONS IN: calcium ion binding; INVOLVED IN: peptidyl-cysteine S-nitrosylation; LOCATED IN: in 9 components; EXPRESSED IN: 23 plant structures; EXPRESSED DURING: 14 growth stages; CONTAINS InterPro DOMAIN/s: Photosystem II oxygen evolving complex protein PsbQ (InterPro:IPR008797); BEST Arabidopsis thaliana protein match is: photosystem II subunit QA (TAIR:A…
Potri.005G093100.v4.1		-1.17586	8.88824	6.01911e-270	2.51838e-268	-1.0361	8.94494	8.42422e-229	2.22565e-227	-1.2099	8.9215	0	0	-1.26734	8.89128	1.1383e-288	3.30583e-287	-1.31542	8.90461	0	0	YES	YES	YES	YES	YES	425.28	428.92	191.05	202.5	215.34	232.31	205.03	203.42	183.42	194.03	187.31	188.83	AT3G18610.1	nucleolin like 2	Encodes ATNUC-L2 (NUCLEOLIN LIKE 2).	nucleolin like 2 (NUC-L2); FUNCTIONS IN: nucleotide binding, nucleic acid binding; EXPRESSED IN: egg cell, cultured cell; CONTAINS InterPro DOMAIN/s: RNA recognition motif, RNP-1 (InterPro:IPR000504), Nucleotide-binding, alpha-beta plait (InterPro:IPR012677); BEST Arabidopsis thaliana protein match is: nucleolin like 1 (TAIR:AT1G48920.1); Has 220619 Blast hits to 110675 proteins in 3421 species: …
Potri.004G182100.v4.1		14.1942	5.99885	0	0	11.9662	3.76923	8.18114e-225	2.12032e-223	13.92	5.75399	0	0	14.0105	5.82273	0	0	14.3156	6.1518	0	0	YES	YES	YES	YES	YES	0	0	189.22	184.5	34.76	41.9	160.33	158.55	163.71	157.49	206.05	203.02	AT3G12500.1	basic chitinase	encodes a basic chitinase involved in ethylene/jasmonic acid mediated signalling pathway during systemic acquired resistance based on expression analyses.	basic chitinase (HCHIB); FUNCTIONS IN: chitinase activity; INVOLVED IN: response to cadmium ion, defense response to fungus, jasmonic acid and ethylene-dependent systemic resistance, ethylene mediated signaling pathway; LOCATED IN: plasma membrane, vacuole; EXPRESSED IN: 10 plant structures; EXPRESSED DURING: LP.06 six leaves visible, LP.04 four leaves visible, 4 anthesis, petal differentiation a…
Potri.014G193800.v4.1		-1.37366	8.45036	0	0	-2.39376	8.23626	0	0	-2.99232	8.19384	0	0	-3.38866	8.13822	0	0	-4.37872	8.09779	0	0	YES	YES	YES	YES	YES	482.86	480.25	189.15	197.1	100.74	96.01	64.31	69.33	50.11	47.32	24.72	26.04	AT5G43940.1	GroES-like zinc-binding dehydrogenase family protein	Encodes a glutathione-dependent formaldehyde dehydrogenase (also known as class III type alcohol dehydrogenase) reduces S-nitrosoglutathione (GSNO), the condensation product of glutathione and NO, that is a naturally occurring NO reservoir and also a reactive nitrogen intermediate. Gene expression is reduced by wounding and induced by salicylic acid. Is required for the acclimation of plants to h…	sensitive to hot temperatures 5 (HOT5); FUNCTIONS IN: S-(hydroxymethyl)glutathione dehydrogenase activity, S-nitrosoglutathione reductase activity; INVOLVED IN: in 6 processes; LOCATED IN: peroxisome; EXPRESSED IN: 23 plant structures; EXPRESSED DURING: 14 growth stages; CONTAINS InterPro DOMAIN/s: GroES-like (InterPro:IPR011032), Alcohol dehydrogenase GroES-like (InterPro:IPR013154), Alcohol deh…
Potri.001G113100.v4.1		6.24164	6.40082	0	0	7.07786	7.28946	0	0	8.07601	8.28787	0	0	7.83629	8.04306	0	0	7.40926	7.65515	0	0	YES	YES	YES	YES	YES	2.32	2.33	187.23	179.24	339.67	336.81	684.46	704.01	565.67	565.47	432.58	438.68	AT4G22880.2	leucoanthocyanidin dioxygenase	encodes leucoanthocyanidin dioxygenase, which is involved in proanthocyanin biosynthesis. Mutant analysis suggests that this gene is also involved in vacuole formation.	leucoanthocyanidin dioxygenase (LDOX); CONTAINS InterPro DOMAIN/s: Oxoglutarate/iron-dependent oxygenase (InterPro:IPR005123); BEST Arabidopsis thaliana protein match is: flavonol synthase 1 (TAIR:AT5G08640.2); Has 35333 Blast hits to 34131 proteins in 2444 species: Archae - 798; Bacteria - 22429; Metazoa - 974; Fungi - 991; Plants - 531; Viruses - 0; Other Eukaryotes - 9610 (source: NCBI BLink).
Potri.003G128800.v4.1		1.865	6.71341	0	0	2.10643	6.95117	0	0	1.58515	6.55519	1.64373e-259	3.59914e-258	1.7066	6.64119	4.85859e-271	1.31082e-269	2.21548	7.0802	0	0	YES	YES	YES	YES	YES	47.46	50.26	186.33	183.41	226.21	225.66	159.38	164.11	169.67	168.75	250.38	248.73	AT4G23420.2	NAD(P)-binding Rossmann-fold superfamily protein		NAD(P)-binding Rossmann-fold superfamily protein; FUNCTIONS IN: oxidoreductase activity, binding, catalytic activity; INVOLVED IN: oxidation reduction, metabolic process; CONTAINS InterPro DOMAIN/s: NAD(P)-binding domain (InterPro:IPR016040), Glucose/ribitol dehydrogenase (InterPro:IPR002347), Short-chain dehydrogenase/reductase SDR (InterPro:IPR002198); BEST Arabidopsis thaliana protein match is…
Potri.011G057800.v4.1		3.3247	6.75402	0	0	2.31229	5.9278	1.22022e-306	4.48769e-305	2.46889	6.06173	0	0	2.06692	5.72725	6.52801e-213	1.32205e-211	2.84091	6.41653	0	0	YES	YES	YES	YES	YES	17.18	18.58	185.38	187.46	97.13	93.85	108.98	109.86	81.57	77.55	138.03	143.48	AT5G46110.1	Glucose-6-phosphate/phosphate translocator-related	mutant has Altered acclimation responses; Chloroplast Triose Phosphate Translocator	ACCLIMATION OF PHOTOSYNTHESIS TO ENVIRONMENT 2 (APE2); FUNCTIONS IN: antiporter activity; INVOLVED IN: transport; LOCATED IN: chloroplast, membrane, chloroplast envelope; EXPRESSED IN: 25 plant structures; EXPRESSED DURING: 13 growth stages; CONTAINS InterPro DOMAIN/s: Tpt phosphate/phosphoenolpyruvate translocator (InterPro:IPR004696), Protein of unknown function DUF250 (InterPro:IPR004853); BES…
Potri.006G132200.v4.1		1.68391	6.3935	7.26203e-244	2.674e-242	1.32947	6.17599	4.52776e-146	7.41401e-145	1.85727	6.58384	0	0	1.74404	6.49069	7.66169e-263	1.97435e-261	2.12744	6.82907	0	0	YES	YES	YES	YES	YES	54.25	54.76	185.32	177.6	146.1	147.53	211.52	223	195.6	190.85	264.18	260.2	AT3G09640.2	ascorbate peroxidase 2	Encodes a cytosolic ascorbate peroxidase APX2. Ascorbate peroxidases are enzymes that scavenge hydrogen peroxide in plant cells. Eight types of APX have been described for Arabidopsis: three cytosolic (APX1, APX2, APX6), two chloroplastic types (stromal sAPX, thylakoid tAPX), and three microsomal (APX3, APX4, APX5) isoforms.	ascorbate peroxidase 2 (APX2); CONTAINS InterPro DOMAIN/s: Haem peroxidase (InterPro:IPR010255), Plant ascorbate peroxidase (InterPro:IPR002207), Peroxidases heam-ligand binding site (InterPro:IPR019793), Haem peroxidase, plant/fungal/bacterial (InterPro:IPR002016), Peroxidase, active site (InterPro:IPR019794); BEST Arabidopsis thaliana protein match is: ascorbate peroxidase 1 (TAIR:AT1G07890.8);…
Potri.001G256900.v4.1		2.23065	4.90461	1.02619e-148	2.09282e-147	1.13025	4.12998	6.80952e-30	2.73538e-29	1.87278	4.68236	5.50027e-100	4.74199e-99	1.56705	4.44699	6.79188e-62	3.99324e-61	1.93249	4.7644	6.14677e-114	5.73813e-113	YES	YES	YES	YES	YES	36.49	36.12	183.38	166.25	80.09	89.11	144.64	142.94	111.72	113.65	156.02	153.16	AT1G51400.1	Photosystem II 5 kD protein		Photosystem II 5 kD protein; FUNCTIONS IN: molecular_function unknown; INVOLVED IN: response to UV-B, response to wounding, response to ozone; LOCATED IN: chloroplast thylakoid membrane, chloroplast thylakoid lumen, chloroplast photosystem II; EXPRESSED IN: 22 plant structures; EXPRESSED DURING: 13 growth stages; BEST Arabidopsis thaliana protein match is: photosystem II subunit T (TAIR:AT3G21055…
Potri.008G132500.v4.1		1.18449	7.55383	3.30915e-200	9.6016e-199	1.38615	7.72833	7.18804944006822e-310	2.66475e-308	1.77962	8.04222	0	0	1.60805	7.90267	0	0	1.5691	7.90573	0	0	YES	YES	YES	YES	YES	75.84	78.28	181.08	183.43	216.97	216.1	294.68	290.68	253.72	245.66	250	251.36	AT1G70730.1	Phosphoglucomutase/phosphomannomutase family protein	Encodes a cytosolic phosphoglucomutase (PGM). Two Arabidopsis PGM proteins (AT1G70730/PGM2 and AT1G23190/PGM3) have high sequence similarities and redundant functions. Mature plants possessing a single cPGM allele had a major reduction in cPGM activity. Whereas pgm2 and pgm3 single mutants are undistinguishable from the wild type, loss of both PGM2 and PGM3 severely impairs male and female gameto…	Phosphoglucomutase/phosphomannomutase family protein; FUNCTIONS IN: intramolecular transferase activity, phosphotransferases, magnesium ion binding, phosphoglucomutase activity; INVOLVED IN: response to cadmium ion, carbohydrate metabolic process; LOCATED IN: cytosol, nucleus, plasma membrane; EXPRESSED IN: 27 plant structures; EXPRESSED DURING: 16 growth stages; CONTAINS InterPro DOMAIN/s: Alpha…
Potri.015G048700.v4.1		-1.75097	8.54063	0	0	-2.60902	8.38955	0	0	-2.96622	8.38196	0	0	-2.46198	8.43353	0	0	-3.55358	8.33494	0	0	YES	YES	YES	YES	YES	555.21	592.36	180.83	173.06	103.59	98.35	79.59	82.45	109.81	111.19	53.26	54.06	AT2G03800.1	D-aminoacyl-tRNA deacylases	encodes a D-aminoacyl-tRNA deacylase. Involved in detoxification of D-aminoacyl-tRNA. Mutants also show ethanol-hypersensitive phenotype.	GEKO1 (GEK1); CONTAINS InterPro DOMAIN/s: Uncharacterised conserved protein UCP016210 (InterPro:IPR018033), D-aminoacyl-tRNA deacylase (InterPro:IPR007508); Has 35333 Blast hits to 34131 proteins in 2444 species: Archae - 798; Bacteria - 22429; Metazoa - 974; Fungi - 991; Plants - 531; Viruses - 0; Other Eukaryotes - 9610 (source: NCBI BLink).
Potri.006G239700.v4.1		4.25265	5.61023	0	0	4.95318	6.35415	0	0	5.47338	6.85732	0	0	5.92994	7.30206	0	0	6.29935	7.70067	0	0	YES	YES	YES	YES	YES	8.33	9.04	179.66	163.19	293.93	283.09	420.94	426.67	584.37	535.52	762.94	749.82	AT2G25810.1	tonoplast intrinsic protein 4;1		tonoplast intrinsic protein 4;1 (TIP4;1); FUNCTIONS IN: water channel activity; INVOLVED IN: transport, transmembrane transport; LOCATED IN: plant-type vacuole membrane, membrane, central vacuole; EXPRESSED IN: 14 plant structures; EXPRESSED DURING: 4 anthesis, F mature embryo stage, petal differentiation and expansion stage, E expanded cotyledon stage, D bilateral stage; CONTAINS InterPro DOMAIN…
Potri.006G128200.v4.1		2.88069	6.09391	0	0	4.54503	7.68758	0	0	4.72094	7.86667	0	0	5.15874	8.28406	0	0	4.01037	7.22136	0	0	YES	YES	YES	YES	YES	22.57	22.7	179.45	165.57	571.53	560.58	656.9	655.16	869.26	841.5	399.66	402.91	AT2G37170.1	plasma membrane intrinsic protein 2	a member of the plasma membrane intrinsic protein subfamily PIP2. localizes to the plasma membrane and exhibits water transport activity in Xenopus oocyte. expressed specifically in the vascular bundles and protein level increases slightly during leaf dev	plasma membrane intrinsic protein 2 (PIP2B); FUNCTIONS IN: water channel activity; INVOLVED IN: response to water deprivation, response to salt stress, transport, water transport; LOCATED IN: plasma membrane, chloroplast, membrane; EXPRESSED IN: root, cultured cell, callus; EXPRESSED DURING: seedling growth; CONTAINS InterPro DOMAIN/s: Major intrinsic protein, conserved site (InterPro:IPR022357),…
Potri.001G471900.v4.1		2.47894	5.46189	8.67838e-252	3.31368e-250	1.61648	4.83251	4.43749e-87	4.36589e-86	1.97941	5.11629	4.88972e-144	5.87846e-143	1.59789	4.81923	4.04755e-80	3.00922e-79	1.93108	5.11247	1.47344e-141	1.69611e-140	YES	YES	YES	YES	YES	33.06	30.11	179.38	183.69	99.05	107.44	135.99	135.31	98.78	102.35	133.12	133.22	AT1G55670.1	photosystem I subunit G	Encodes subunit G of photosystem I, an 11-kDa membrane protein that plays an important role in electron transport between plastocyanin and PSI and is involved in the stability of the PSI complex. PSI-G subunit is bound to PSI-B and is in contact with Lhca1. The protein inserts into thylakoids by a direct or "spontaneous" pathway that does not involve the activities of any known chloroplast protei…	photosystem I subunit G (PSAG); FUNCTIONS IN: molecular_function unknown; INVOLVED IN: photosynthetic NADP+ reduction, photosystem I stabilization, protein stabilization, photosynthetic electron transport in photosystem I, photosynthesis; LOCATED IN: in 7 components; EXPRESSED IN: 24 plant structures; EXPRESSED DURING: 14 growth stages; CONTAINS InterPro DOMAIN/s: Photosystem I reaction centre, P…
Potri.001G118300.v4.1		2.9247	7.4135	0	0	2.91183	7.44732	0	0	2.62118	7.20511	0	0	2.40819	7.01878	0	0	2.7168	7.31711	0	0	YES	YES	YES	YES	YES	22.77	23.16	179	184.11	184.75	186.96	157.95	154.87	132.49	126.73	162.93	167.83	AT4G12290.1	Copper amine oxidase family protein		Copper amine oxidase family protein; FUNCTIONS IN: quinone binding, primary amine oxidase activity, copper ion binding; INVOLVED IN: oxidation reduction, amine metabolic process; LOCATED IN: vacuole; CONTAINS InterPro DOMAIN/s: Copper amine oxidase, N-terminal (InterPro:IPR016182), Copper amine oxidase, N2-terminal (InterPro:IPR015800), Copper amine oxidase, N2/N3-terminal (InterPro:IPR015801), C…
Potri.005G069500.v4.1	NAC	-2.51179	8.91459	0	0	-2.67835	8.89777	0	0	-4.65189	8.78023	0	0	-3.60437	8.82284	0	0	-4.74487	8.7867	0	0	YES	YES	YES	YES	YES	958	996.13	178.16	177.29	162.62	164.71	42.72	42.86	83.74	86.59	42.98	37.38	AT1G01720.1	NAC (No Apical Meristem) domain transcriptional regulator superfamily protein	Belongs to a large family of putative transcriptional activators with NAC domain. Transcript level increases in response to wounding and abscisic acid. ATAF1 attentuates ABA signaling and sythesis. Mutants are hyposensitive to ABA.	ATAF1; CONTAINS InterPro DOMAIN/s: No apical meristem (NAM) protein (InterPro:IPR003441); BEST Arabidopsis thaliana protein match is: NAC domain containing protein 32 (TAIR:AT1G77450.1); Has 3043 Blast hits to 3037 proteins in 75 species: Archae - 0; Bacteria - 0; Metazoa - 0; Fungi - 0; Plants - 3043; Viruses - 0; Other Eukaryotes - 0 (source: NCBI BLink).
Potri.009G141700.v4.1		4.5822	5.9021	0	0	3.98198	5.40987	0	0	4.4877	5.87926	0	0	4.46077	5.85566	0	0	4.38003	5.81777	0	0	YES	YES	YES	YES	YES	7.94	6.46	175.54	180.73	127.13	115.82	172.94	180.78	174.42	159.37	158.98	169.78	AT3G12500.1	basic chitinase	encodes a basic chitinase involved in ethylene/jasmonic acid mediated signalling pathway during systemic acquired resistance based on expression analyses.	basic chitinase (HCHIB); FUNCTIONS IN: chitinase activity; INVOLVED IN: response to cadmium ion, defense response to fungus, jasmonic acid and ethylene-dependent systemic resistance, ethylene mediated signaling pathway; LOCATED IN: plasma membrane, vacuole; EXPRESSED IN: 10 plant structures; EXPRESSED DURING: LP.06 six leaves visible, LP.04 four leaves visible, 4 anthesis, petal differentiation a…
Potri.002G020700.v4.1		-1.76116	7.45505	0	0	-2.74453	7.27716	0	0	-6.17426	7.14269	0	0	-5.26786	7.13926	0	0	-1.88322	7.47578	0	0	YES	YES	YES	YES	YES	593.99	601.79	175.48	189.15	92.5	97.96	8.55	9.52	17.3	15.23	185.19	173.76	AT2G17880.1	Chaperone DnaJ-domain superfamily protein		Chaperone DnaJ-domain superfamily protein; FUNCTIONS IN: heat shock protein binding; INVOLVED IN: protein folding; LOCATED IN: chloroplast; EXPRESSED IN: 18 plant structures; EXPRESSED DURING: 11 growth stages; CONTAINS InterPro DOMAIN/s: Molecular chaperone, heat shock protein, Hsp40, DnaJ (InterPro:IPR015609), Heat shock protein DnaJ, N-terminal (InterPro:IPR001623); BEST Arabidopsis thaliana p…
Potri.005G024800.v4.1		-1.4753	7.35693	3.75668e-282	1.67678e-280	-1.70367	7.2999	0	0	-3.31608	7.09307	0	0	-2.752	7.13606	0	0	-2.46427	7.20023	0	0	YES	YES	YES	YES	YES	458.84	451.02	174.87	162.91	146.46	152.1	50.15	49.78	68.67	74	93.44	88.72	AT3G16640.1	translationally controlled tumor protein	Encodes a protein homologous to translationally controlled tumor protein (TCTP) from Drosophila. In flies, TCTP functions guanine nucleotide exchange factor in the TOR signaling pathway. TCTP is expressed throughout the plant with highest levels seen in meristematic regions of the shoot and root. Loss of function alleles are not transmitted through the male gametophyte due to defects in pollen tu…	translationally controlled tumor protein (TCTP); INVOLVED IN: in 8 processes; LOCATED IN: in 6 components; EXPRESSED IN: 28 plant structures; EXPRESSED DURING: 17 growth stages; CONTAINS InterPro DOMAIN/s: Translationally controlled tumour protein (InterPro:IPR018105), Mss4/translationally controlled tumour-associated TCTP (InterPro:IPR011323), Translationally controlled tumour protein, conserved…
Potri.017G081000.v4.1		2.93196	6.61879	0	0	3.23353	6.9425	0	0	3.53473	7.2232	0	0	3.55028	7.23335	0	0	3.31311	7.05264	0	0	YES	YES	YES	YES	YES	22.39	20.77	174.76	166.89	225.51	209.96	267.2	284.39	271.81	264.12	236.38	234.11	AT4G14960.2	Tubulin/FtsZ family protein	Encodes an alpha-tubulin isoform required for right handed helical growth.	TUA6; FUNCTIONS IN: protein binding, structural constituent of cytoskeleton; INVOLVED IN: response to salt stress, microtubule cytoskeleton organization, cellular response to gravity; LOCATED IN: in 8 components; EXPRESSED IN: 26 plant structures; EXPRESSED DURING: 16 growth stages; CONTAINS InterPro DOMAIN/s: Alpha tubulin (InterPro:IPR002452), Tubulin (InterPro:IPR000217), Tubulin/FtsZ, GTPase …
Potri.009G117500.v4.1		-1.76993	7.78933	0	0	-2.78652	7.61174	0	0	-3.54228	7.57863	0	0	-3.30734	7.58052	0	0	-3.66158	7.57422	0	0	YES	YES	YES	YES	YES	537.58	560.24	171.51	161.44	84.56	85.77	49.81	53.68	60.6	56.39	47.06	48.5	AT2G21620.1	Adenine nucleotide alpha hydrolases-like superfamily protein	Encodes gene that is induced in response to dessication; mRNA expression is seen 10 and 24 hrs after start of dessication treatment.	RD2; FUNCTIONS IN: molecular_function unknown; INVOLVED IN: response to desiccation, response to stress; LOCATED IN: cellular_component unknown; EXPRESSED IN: 24 plant structures; EXPRESSED DURING: 14 growth stages; CONTAINS InterPro DOMAIN/s: UspA (InterPro:IPR006016), Rossmann-like alpha/beta/alpha sandwich fold (InterPro:IPR014729); BEST Arabidopsis thaliana protein match is: Adenine nucleotid…
Potri.006G086800.v4.1		1.5718	6.40694	3.32434e-215	1.0563e-213	1.53516	6.42369	2.79039e-216	6.90742e-215	2.25432	7.00074	0	0	1.78645	6.62054	3.83113e-292	1.13076e-290	1.46166	6.40904	2.7364e-214	4.80731e-213	YES	YES	YES	YES	YES	55.05	52.75	170.77	161.19	164.14	170.63	281.55	284.2	196.68	197.03	165.12	161.37	AT2G37660.1	NAD(P)-binding Rossmann-fold superfamily protein		NAD(P)-binding Rossmann-fold superfamily protein; FUNCTIONS IN: copper ion binding; INVOLVED IN: defense response to bacterium; LOCATED IN: thylakoid, apoplast, chloroplast stroma, chloroplast; EXPRESSED IN: 24 plant structures; EXPRESSED DURING: 15 growth stages; CONTAINS InterPro DOMAIN/s: 3-beta hydroxysteroid dehydrogenase/isomerase (InterPro:IPR002225), NAD(P)-binding domain (InterPro:IPR016…
Potri.017G001400.v4.1		-1.39308	7.75025	2.0766e-287	9.41681e-286	-2.43005	7.5301	0	0	-3.29419	7.46729	0	0	-2.4908	7.54618	0	0	-2.80177	7.5265	0	0	YES	YES	YES	YES	YES	423.46	449.36	170	174.63	86.89	86.67	49.82	47.93	78.01	86.66	70.28	67.65	AT2G44080.1	ARGOS-like	Encodes ARL, a gene similar to ARGOS involved in cell expansion-dependent organ growth. Upregulated by brassinosteroid. Acts downstream of BRI1.	ARGOS-like (ARL); BEST Arabidopsis thaliana protein match is: auxin-regulated gene involved in organ size (TAIR:AT3G59900.1); Has 88 Blast hits to 88 proteins in 12 species: Archae - 0; Bacteria - 0; Metazoa - 0; Fungi - 0; Plants - 88; Viruses - 0; Other Eukaryotes - 0 (source: NCBI BLink).
Potri.003G162500.v4.1	ERF	2.34111	6.31367	0	0	2.45466	6.46332	0	0	2.24443	6.29325	0	0	2.06443	6.14325	5.86907e-301	1.78828e-299	1.75427	5.93318	6.34993e-223	1.16702e-221	YES	YES	YES	YES	YES	34.08	30.4	168.92	169.57	187.36	191.11	164.85	171.1	146.68	138.39	120.58	118.33	AT5G13330.1	related to AP2 6l	encodes a member of the ERF (ethylene response factor) subfamily B-4 of ERF/AP2 transcription factor family. The protein contains one AP2 domain. There are 7 members in this subfamily.	related to AP2 6l (Rap2.6L); FUNCTIONS IN: DNA binding, sequence-specific DNA binding transcription factor activity; INVOLVED IN: regulation of transcription, DNA-dependent; LOCATED IN: nucleus; EXPRESSED IN: 11 plant structures; EXPRESSED DURING: LP.04 four leaves visible, 4 anthesis, C globular stage, petal differentiation and expansion stage, E expanded cotyledon stage; CONTAINS InterPro DOMAI…
Potri.010G042100.v4.1		5.62999	6.85158	0	0	6.43934	7.70227	0	0	5.18602	6.48011	0	0	5.75695	7.0359	0	0	5.10748	6.44184	0	0	YES	YES	YES	YES	YES	3.6	2.93	168.63	166.93	306.5	301.12	132.04	130.19	187.74	186.71	121.82	124.37	AT1G60590.1	Pectin lyase-like superfamily protein		Pectin lyase-like superfamily protein; FUNCTIONS IN: polygalacturonase activity; INVOLVED IN: carbohydrate metabolic process; EXPRESSED IN: 20 plant structures; EXPRESSED DURING: 10 growth stages; CONTAINS InterPro DOMAIN/s: Pectin lyase fold/virulence factor (InterPro:IPR011050), Pectin lyase fold (InterPro:IPR012334), Glycoside hydrolase, family 28 (InterPro:IPR000743), Parallel beta-helix repe…
Potri.004G190900.v4.1		1.2531	7.6645	4.98358e-231	1.73388e-229	1.89079	8.17276	0	0	2.00446	8.28194	0	0	2.18854	8.42245	0	0	1.49152	7.91053	0	0	YES	YES	YES	YES	YES	67.33	66.97	167.73	165.36	271.13	264.38	295.56	300.99	330.26	320.78	209	204.68	AT5G17920.2	Cobalamin-independent synthase family protein	Encodes a cytosolic cobalamin-independent methionine synthase, involved in methionine regeneration via the activated methyl cycle (SAM cycle). The protein undergoes thiolation following treatment with the oxidant tert-butylhydroperoxide.	COBALAMIN-INDEPENDENT METHIONINE SYNTHASE (ATCIMS); FUNCTIONS IN: 5-methyltetrahydropteroyltriglutamate-homocysteine S-methyltransferase activity, methionine synthase activity; INVOLVED IN: response to zinc ion, response to salt stress, methionine biosynthetic process; LOCATED IN: in 6 components; EXPRESSED IN: 9 plant structures; EXPRESSED DURING: seedling growth, seed development stages; CONTAI…
Potri.007G107300.v4.1		2.01607	8.01966	0	0	2.21861	8.21805	0	0	2.02551	8.07916	0	0	2.54441	8.50094	0	0	1.92962	8.02708	0	0	YES	YES	YES	YES	YES	39.86	39.79	167.7	167.9	198.26	200.65	183.49	175.97	248.21	246.55	163.06	168.89	AT5G09760.1	Plant invertase/pectin methylesterase inhibitor superfamily		Plant invertase/pectin methylesterase inhibitor superfamily; FUNCTIONS IN: enzyme inhibitor activity, pectinesterase activity; INVOLVED IN: cell wall modification; LOCATED IN: cell wall, chloroplast, plant-type cell wall; EXPRESSED IN: 23 plant structures; EXPRESSED DURING: 13 growth stages; CONTAINS InterPro DOMAIN/s: Pectin lyase fold/virulence factor (InterPro:IPR011050), Pectinesterase, catal…
Potri.001G330900.v4.1		2.24476	6.60446	0	0	1.7268	6.24073	3.18869e-241	8.96626e-240	1.67154	6.20782	2.35269e-236	4.68278e-235	2.22623	6.64278	0	0	2.12381	6.59423	0	0	YES	YES	YES	YES	YES	33.19	34.09	167.5	163.73	124.1	115.09	115.85	120.74	164.25	170.04	159.46	162.62	AT3G01910.1	sulfite oxidase	Encodes a homodimeric Mo-enzyme with molybdopterin as organic component of the molybdenum cofactor. It lacks the heme domain that other eukaryotic Mo-enzymes possess and has no redox-active centers other than the molybdenum. SO protein has been found in all parts of the plant. The plant SO combines its enzymatic sulfite oxidation with a subsequent nonenzymatic step using its reaction product H2O2…	sulfite oxidase (SOX); FUNCTIONS IN: sulfite oxidase activity; INVOLVED IN: sulfur metabolic process, response to sulfur dioxide, chlorophyll metabolic process; LOCATED IN: mitochondrion, peroxisome; EXPRESSED IN: 29 plant structures; EXPRESSED DURING: 15 growth stages; CONTAINS InterPro DOMAIN/s: Immunoglobulin E-set (InterPro:IPR014756), Eukaryotic molybdopterin oxidoreductase (InterPro:IPR0083…
Potri.004G127400.v4.1		1.24065	6.96051	1.29108e-176	3.2233e-175	1.35652	7.07886	9.41808e-227	2.46017e-225	1.67294	7.32954	0	0	1.89783	7.49631	0	0	1.48325	7.21307	0	0	YES	YES	YES	YES	YES	61.92	66.92	165.64	150.61	181.88	172.73	223.34	230.74	256.48	253.61	194.47	201.03	AT5G39570.1			FUNCTIONS IN: molecular_function unknown; INVOLVED IN: biological_process unknown; LOCATED IN: cytosol, nucleus; EXPRESSED IN: 25 plant structures; EXPRESSED DURING: 14 growth stages; BEST Arabidopsis thaliana protein match is: glycine-rich protein (TAIR:AT3G29075.1); Has 30201 Blast hits to 17322 proteins in 780 species: Archae - 12; Bacteria - 1396; Metazoa - 17338; Fungi - 3422; Plants - 5037;…
Potri.004G188800.v4.1	C2H2	-1.38062	7.39885	8.26588e-252	3.16149e-250	-1.07377	7.49502	9.32093e-174	1.82096e-172	-1.17111	7.4997	6.38649e-224	1.20458e-222	-1.29217	7.44868	1.30648e-219	2.72798e-218	-1.78208	7.34717	0	0	YES	YES	YES	YES	YES	425.13	414.14	163.54	170.12	205.09	221.34	213.17	194.85	185.13	176.4	139.43	129.97	AT5G03740.1	histone deacetylase 2C	HD2-type histone deacetylase HDAC. Involved in the ABA and stress responses. Mediates transcriptional repression	histone deacetylase 2C (HD2C); FUNCTIONS IN: histone deacetylase activity, transcription repressor activity, zinc ion binding, nucleic acid binding; INVOLVED IN: response to water deprivation, response to salt stress, response to abscisic acid stimulus; LOCATED IN: nucleolus; EXPRESSED IN: 26 plant structures; EXPRESSED DURING: 15 growth stages; CONTAINS InterPro DOMAIN/s: Zinc finger, C2H2-like …
Potri.004G129700.v4.1		3.79556	6.23604	0	0	2.864	5.4598	6.3233e-307	2.32927e-305	2.61045	5.23589	5.70392e-239	1.15096e-237	3.21461	5.76788	0	0	2.71458	5.36337	1.16852e-278	2.72491e-277	YES	YES	YES	YES	YES	10.66	12.17	163.05	167	93.51	85.32	78.35	75.63	115.4	109.7	83.4	81.77	AT3G47800.1	Galactose mutarotase-like superfamily protein		Galactose mutarotase-like superfamily protein; FUNCTIONS IN: aldose 1-epimerase activity; INVOLVED IN: galactose metabolic process, hexose metabolic process, carbohydrate metabolic process; LOCATED IN: endomembrane system; EXPRESSED IN: 23 plant structures; EXPRESSED DURING: 14 growth stages; CONTAINS InterPro DOMAIN/s: Glycoside hydrolase-type carbohydrate-binding (InterPro:IPR011013), Aldose 1-…
Potri.017G110800.v4.1		7.13276	4.10415	1.15491e-271	4.87702e-270	8.1763	5.23267	0	0	9.99665	7.03411	0	0	10.1324	7.16643	0	0	11.0081	8.07345	0	0	YES	YES	YES	YES	YES	1.63	0.75	162.98	181.46	368.26	364.72	1327.12	1292.22	1417.79	1375.15	2809.57	2739.83	AT4G10020.1	hydroxysteroid dehydrogenase 5	Encodes a putative hydroxysteroid dehydrogenase (HSD). Genes that encode HSD include: At5g50600 and At5g50700 (HSD1), At3g47350(HSD2), At3g47360(HSD3), At5g50590 and At5g50690(HSD4), At5g50770(HSD6) (Plant Cell Physiology 50:1463). Two copies of HSD1 and HSD4 exist due to a gene duplication event. In Plant Physiology 145:87, At5g50690 is HSD7, At4g10020 is HSD5.	hydroxysteroid dehydrogenase 5 (HSD5); FUNCTIONS IN: oxidoreductase activity, binding, catalytic activity; INVOLVED IN: oxidation reduction, metabolic process; LOCATED IN: endomembrane system; CONTAINS InterPro DOMAIN/s: Short-chain dehydrogenase/reductase, conserved site (InterPro:IPR020904), NAD(P)-binding domain (InterPro:IPR016040), Glucose/ribitol dehydrogenase (InterPro:IPR002347), Short-ch…
Potri.007G099400.v4.1	NAC	-1.77819	8.62145	0	0	-2.08284	8.56501	0	0	-4.92955	8.34203	0	0	-3.2208	8.42647	0	0	-4.96731	8.34856	0	0	YES	YES	YES	YES	YES	546.2	544.77	162.91	167.68	135.48	140.99	19.89	19.61	62.86	61.27	19.29	18.99	AT1G01720.1	NAC (No Apical Meristem) domain transcriptional regulator superfamily protein	Belongs to a large family of putative transcriptional activators with NAC domain. Transcript level increases in response to wounding and abscisic acid. ATAF1 attentuates ABA signaling and sythesis. Mutants are hyposensitive to ABA.	ATAF1; CONTAINS InterPro DOMAIN/s: No apical meristem (NAM) protein (InterPro:IPR003441); BEST Arabidopsis thaliana protein match is: NAC domain containing protein 32 (TAIR:AT1G77450.1); Has 3043 Blast hits to 3037 proteins in 75 species: Archae - 0; Bacteria - 0; Metazoa - 0; Fungi - 0; Plants - 3043; Viruses - 0; Other Eukaryotes - 0 (source: NCBI BLink).
Potri.015G042800.v4.1		1.58385	8.3265	0	0	1.37683	8.20329	0	0	1.95457	8.66303	0	0	1.09713	8.01864	1.22392e-186	2.14647e-185	1.54638	8.37091	0	0	YES	YES	YES	YES	YES	52.45	51.12	159.21	164.32	143.57	145.86	225.68	219.5	114.75	121.35	164.23	166.56	AT2G22660.2	Protein of unknown function (duplicated DUF1399)		Protein of unknown function (duplicated DUF1399); FUNCTIONS IN: molecular_function unknown; INVOLVED IN: biological_process unknown; LOCATED IN: plasma membrane; EXPRESSED IN: 24 plant structures; EXPRESSED DURING: 13 growth stages; CONTAINS InterPro DOMAIN/s: Protein of unknown function DUF1399 (InterPro:IPR009836); BEST Arabidopsis thaliana protein match is: Protein of unknown function (duplica…
Potri.008G088800.v4.1		-1.18148	7.19141	2.40734e-173	5.87459e-172	-1.4311	7.12066	3.22489e-261	9.85763e-260	-2.1718	6.99483	0	0	-1.80822	7.05093	0	0	-1.69788	7.10086	0	0	YES	YES	YES	YES	YES	359.94	356.15	158.7	168.19	134.03	149.91	91.33	82.52	105.75	110.25	123.02	120.53	AT1G18720.1	Protein of unknown function (DUF962)		Protein of unknown function (DUF962); CONTAINS InterPro DOMAIN/s: Protein of unknown function DUF962 (InterPro:IPR009305); BEST Arabidopsis thaliana protein match is: Protein of unknown function (DUF962) (TAIR:AT1G74440.1); Has 638 Blast hits to 636 proteins in 299 species: Archae - 0; Bacteria - 335; Metazoa - 3; Fungi - 143; Plants - 88; Viruses - 0; Other Eukaryotes - 69 (source: NCBI BLink).
Potri.003G139000.v4.1		-1.7981	8.18489	0	0	-1.43012	8.28218	0	0	-2.27353	8.133	0	0	-2.02935	8.16261	0	0	-2.03908	8.18631	0	0	YES	YES	YES	YES	YES	517.33	536.39	157.71	156.66	213.73	205.73	118.42	121.67	135.33	138.3	139.47	142.34	#N/A	#N/A	#N/A	#N/A
Potri.009G124100.v4.1		3.4099	6.92597	0	0	2.59101	6.25585	0	0	2.93066	6.55457	0	0	2.4932	6.17326	0	0	2.97193	6.62454	0	0	YES	YES	YES	YES	YES	14.39	13.77	157.29	153.82	91.77	90.5	117.48	119.89	86.32	82	122.47	119.61	AT4G38970.1	fructose-bisphosphate aldolase 2	Protein is tyrosine-phosphorylated and its phosphorylation state is modulated in response to ABA in Arabidopsis thaliana seeds.	fructose-bisphosphate aldolase 2 (FBA2); FUNCTIONS IN: fructose-bisphosphate aldolase activity, catalytic activity; INVOLVED IN: response to cadmium ion, pentose-phosphate shunt, response to abscisic acid stimulus; LOCATED IN: in 7 components; EXPRESSED IN: 27 plant structures; EXPRESSED DURING: 14 growth stages; CONTAINS InterPro DOMAIN/s: Aldolase-type TIM barrel (InterPro:IPR013785), Fructose-…
Potri.011G126700.v4.1		2.99441	5.91489	0	0	1.95512	5.10136	4.56572e-141	7.13337e-140	2.04887	5.17682	8.76406e-159	1.16889e-157	1.79749	4.97689	9.07142e-108	8.88395e-107	2.83163	5.87197	0	0	YES	YES	YES	YES	YES	18.16	18.14	157.15	141.97	78.18	72.56	80.16	84.87	65.61	67.88	140.66	143.28	AT5G54270.1	light-harvesting chlorophyll B-binding protein 3	Lhcb3 protein is a component of the main light harvesting chlorophyll a/b-protein complex of Photosystem II (LHC II).	light-harvesting chlorophyll B-binding protein 3 (LHCB3); FUNCTIONS IN: structural molecule activity; INVOLVED IN: photosynthesis; LOCATED IN: light-harvesting complex, thylakoid, chloroplast thylakoid membrane, chloroplast; EXPRESSED IN: 24 plant structures; EXPRESSED DURING: 14 growth stages; CONTAINS InterPro DOMAIN/s: Chlorophyll A-B binding protein (InterPro:IPR001344); BEST Arabidopsis thal…
Potri.001G091300.v4.1		2.47035	5.48247	4.3933e-254	1.70036e-252	2.09475	5.23678	2.57618e-171	4.95764e-170	1.5815	4.83735	7.42344e-83	5.43681e-82	1.31944	4.64301	9.59855e-52	4.89975e-51	2.81337	5.87848	0	0	YES	YES	YES	YES	YES	29.87	27.89	156.28	174.76	125.99	137.39	89.76	99.17	73.15	78.86	226.7	221.86	AT4G23890.1			unknown protein; FUNCTIONS IN: molecular_function unknown; INVOLVED IN: biological_process unknown; LOCATED IN: chloroplast thylakoid membrane, chloroplast; EXPRESSED IN: 22 plant structures; EXPRESSED DURING: 13 growth stages; CONTAINS InterPro DOMAIN/s: Protein of unknown function DUF3252 (InterPro:IPR021659); Has 287 Blast hits to 287 proteins in 81 species: Archae - 0; Bacteria - 118; Metazoa…
Potri.016G001600.v4.1		-1.22216	6.14918	8.49714e-115	1.34434e-113	-1.37043	6.09998	9.58078e-150	1.6086e-148	-1.95856	6.00325	1.32966e-279	3.17262e-278	-1.91009	5.99367	8.53415e-243	2.0324e-241	-2.10135	5.97707	8.52608e-289	2.064e-287	YES	YES	YES	YES	YES	368.42	351.28	155.82	160.34	153.85	141.46	103.62	95.7	97.65	102.29	92.99	93.89	AT5G64620.1	cell wall / vacuolar inhibitor of fructosidase 2	Plant cell wall (CWI) and vacuolar invertases (VI) play important roles in carbohydrate metabolism, stress responses and sugar signaling.	cell wall / vacuolar inhibitor of fructosidase 2 (C/VIF2); FUNCTIONS IN: enzyme inhibitor activity, pectinesterase inhibitor activity, pectinesterase activity; INVOLVED IN: response to karrikin; LOCATED IN: endomembrane system; EXPRESSED IN: 20 plant structures; EXPRESSED DURING: 13 growth stages; CONTAINS InterPro DOMAIN/s: Pectinesterase inhibitor (InterPro:IPR006501); BEST Arabidopsis thaliana…
Potri.002G098000.v4.1		-1.47117	9.18258	0	0	-1.95505	9.08	0	0	-2.84095	8.97089	0	0	-2.72937	8.97077	0	0	-2.29686	9.06213	0	0	YES	YES	YES	YES	YES	417.75	417.64	155.4	158.36	115.54	116.19	64.44	64.71	64.83	69.34	92.05	94.05	AT1G78240.2	S-adenosyl-L-methionine-dependent methyltransferases superfamily protein	Encodes TSD2 (TUMOROUS SHOOT DEVELOPMENT2), a putative methyltransferase with an essential role in cell adhesion and coordinated plant development.	TUMOROUS SHOOT DEVELOPMENT 2 (TSD2); FUNCTIONS IN: methyltransferase activity; INVOLVED IN: shoot development, homogalacturonan biosynthetic process, response to cytokinin stimulus, root development; LOCATED IN: Golgi apparatus; EXPRESSED IN: 31 plant structures; EXPRESSED DURING: 13 growth stages; CONTAINS InterPro DOMAIN/s: Protein of unknown function DUF248, methyltransferase putative (InterPr…
Potri.004G100000.v4.1		3.63414	5.52898	0	0	3.08519	5.10643	2.5682e-277	8.42849e-276	3.39311	5.37577	0	0	2.99009	5.01607	2.60968e-238	6.05575e-237	3.36563	5.39121	0	0	YES	YES	YES	YES	YES	12.29	11.46	153.72	151.23	109.37	106.22	134.44	139.03	101.6	97.49	135.89	133.96	AT1G67090.1	ribulose bisphosphate carboxylase small chain 1A		ribulose bisphosphate carboxylase small chain 1A (RBCS1A); FUNCTIONS IN: ribulose-bisphosphate carboxylase activity, copper ion binding; INVOLVED IN: carbon fixation, response to cold, response to blue light, response to red light, response to far red light; LOCATED IN: in 10 components; EXPRESSED IN: 22 plant structures; EXPRESSED DURING: L mature pollen stage, M germinated pollen stage, seedlin…
Potri.016G019201.v4.1		-2.60555	4.93886	1.74781e-185	4.64971e-184	-1.70365	5.07642	2.97168e-115	3.82734e-114	-2.58268	4.96712	6.02467e-196	1.00014e-194	-2.17739	5.00903	2.23144e-151	3.14337e-150	-1.63292	5.14789	7.95604e-112	7.33103e-111	YES	YES	YES	YES	YES	879.6	862.88	151.7	130.99	283.5	271.26	157.38	134.27	177.77	212.89	319.01	336.76	AT2G32210.1			unknown protein; BEST Arabidopsis thaliana protein match is: unknown protein (TAIR:AT2G32190.1); Has 214 Blast hits to 214 proteins in 21 species: Archae - 0; Bacteria - 0; Metazoa - 1; Fungi - 10; Plants - 203; Viruses - 0; Other Eukaryotes - 0 (source: NCBI BLink).
Potri.011G002900.v4.1		-1.32112	8.45052	4.46047263005442e-311	0	-1.83497	8.32875	0	0	-2.61286	8.22672	0	0	-2.53619	8.22222	0	0	-2.38918	8.27035	0	0	YES	YES	YES	YES	YES	362.8	361.81	150.78	150.79	105.49	112.69	67.2	63.66	67.21	65.44	75.59	76.06	AT3G21690.1	MATE efflux family protein		MATE efflux family protein; FUNCTIONS IN: antiporter activity, drug transmembrane transporter activity, transporter activity; INVOLVED IN: drug transmembrane transport, transmembrane transport; LOCATED IN: plasma membrane, membrane; EXPRESSED IN: 23 plant structures; EXPRESSED DURING: 13 growth stages; CONTAINS InterPro DOMAIN/s: Multi antimicrobial extrusion protein MatE (InterPro:IPR002528); BE…
Potri.015G039200.v4.1		4.71651	5.52945	0	0	4.9436	5.82757	0	0	5.08701	5.95786	0	0	5.3857	6.24959	0	0	4.6504	5.57819	0	0	YES	YES	YES	YES	YES	5.08	6.09	150.55	154.92	179.35	190.11	205.82	212.54	258.84	236.2	160.18	150.57	AT1G73620.1	Pathogenesis-related thaumatin superfamily protein		Pathogenesis-related thaumatin superfamily protein; INVOLVED IN: response to other organism; LOCATED IN: membrane; EXPRESSED IN: 17 plant structures; EXPRESSED DURING: 9 growth stages; CONTAINS InterPro DOMAIN/s: Thaumatin, conserved site (InterPro:IPR017949), Thaumatin, pathogenesis-related (InterPro:IPR001938); BEST Arabidopsis thaliana protein match is: Pathogenesis-related thaumatin superfami…
Potri.017G060000.v4.1		2.28527	6.75409	0	0	1.78006	6.39677	2.10408e-283	7.0757e-282	2.39757	6.90532	0	0	2.38876	6.89313	0	0	2.64337	7.14454	0	0	YES	YES	YES	YES	YES	28.53	28.62	150.02	139.36	105.9	104.96	161.9	170.98	161.89	155.9	193.18	198.34	AT4G14030.2	selenium-binding protein 1		selenium-binding protein 1 (SBP1); FUNCTIONS IN: selenium binding; INVOLVED IN: response to cadmium ion, response to hydrogen peroxide, cellular response to selenium ion, sulfate assimilation; LOCATED IN: cellular_component unknown; EXPRESSED IN: guard cell; CONTAINS InterPro DOMAIN/s: Cytochrome cd1-nitrite reductase-like, C-terminal haem d1 (InterPro:IPR011048), Selenium-binding protein (InterP…
Potri.018G132100.v4.1		1.86686	5.2127	4.47413e-137	8.47065e-136	1.82488	5.23921	1.07055e-138	1.64814e-137	1.66834	5.12185	6.72891e-109	6.28256e-108	2.34466	5.65965	2.25384e-249	5.50671e-248	2.25618	5.62301	1.07453e-250	2.2372e-249	YES	YES	YES	YES	YES	38.59	41.77	149.46	153.24	149.47	154.6	137.77	140.8	217.82	211.72	205.87	219.75	AT2G06925.1	Phospholipase A2 family protein	Encodes a secretory phospholipase A2 enzyme, which specifically hydrolyzes the sn-2 position of phospholipids. The enzyme has a preference towards linoleoyl acyl chain over palmitoyl acyl chain. It also has a slight preference for phosphatidylcholine over phosphatidylethanolamine.	PLA2-ALPHA; FUNCTIONS IN: phospholipase A2 activity; INVOLVED IN: phospholipid metabolic process, lipid catabolic process; LOCATED IN: vacuole; EXPRESSED IN: 22 plant structures; EXPRESSED DURING: 13 growth stages; CONTAINS InterPro DOMAIN/s: Phospholipase A2 (InterPro:IPR016090), Phospholipase A2, active site (InterPro:IPR013090), Phospholipase A2, eukaryotic (InterPro:IPR001211); BEST Arabidops…
Potri.016G089500.v4.1		2.13821	6.02673	2.20286e-279	9.71783e-278	4.45319	8.15656	0	0	4.5438	8.25708	0	0	4.38022	8.09409	0	0	3.49023	7.29678	0	0	YES	YES	YES	YES	YES	32.35	31.66	149.43	142.52	766.83	736.03	820.61	821.46	715.33	695.75	392.68	398.55	AT2G37170.1	plasma membrane intrinsic protein 2	a member of the plasma membrane intrinsic protein subfamily PIP2. localizes to the plasma membrane and exhibits water transport activity in Xenopus oocyte. expressed specifically in the vascular bundles and protein level increases slightly during leaf dev	plasma membrane intrinsic protein 2 (PIP2B); FUNCTIONS IN: water channel activity; INVOLVED IN: response to water deprivation, response to salt stress, transport, water transport; LOCATED IN: plasma membrane, chloroplast, membrane; EXPRESSED IN: root, cultured cell, callus; EXPRESSED DURING: seedling growth; CONTAINS InterPro DOMAIN/s: Major intrinsic protein, conserved site (InterPro:IPR022357),…
Potri.003G161700.v4.1		1.79649	6.82072	0	0	1.77603	6.84795	0	0	1.80971	6.88634	0	0	2.40175	7.35999	0	0	1.75281	6.87007	0	0	YES	YES	YES	YES	YES	43.69	39.32	148.28	151.2	156	149.07	157.08	164.1	234.08	231.22	152	154.47	AT1G11680.1	CYTOCHROME P450 51G1	putative obtusifoliol 14-alpha demethylase involved in sterol biosynthesis.	CYTOCHROME P450 51G1 (CYP51G1); FUNCTIONS IN: sterol 14-demethylase activity, oxygen binding; INVOLVED IN: sterol biosynthetic process, embryo development ending in seed dormancy; LOCATED IN: endoplasmic reticulum, plasma membrane; EXPRESSED IN: 23 plant structures; EXPRESSED DURING: 13 growth stages; CONTAINS InterPro DOMAIN/s: Cytochrome P450 (InterPro:IPR001128), Cytochrome P450, E-class, grou…
Potri.001G051600.v4.1		3.59415	6.24394	0	0	4.72062	7.36645	0	0	5.29214	7.92779	0	0	5.08006	7.71618	0	0	4.96588	7.64123	0	0	YES	YES	YES	YES	YES	11.82	11.96	147.93	150.06	345.19	327.1	508.29	518.31	433.43	418.8	404.93	410.43	AT5G13930.1	Chalcone and stilbene synthase family protein	Encodes chalcone synthase (CHS), a key enzyme involved in the biosynthesis of flavonoids. Required for the accumulation of purple anthocyanins in leaves and stems. Also involved in the regulation of auxin transport and the modulation of root gravitropism.	TRANSPARENT TESTA 4 (TT4); FUNCTIONS IN: naringenin-chalcone synthase activity; INVOLVED IN: in 11 processes; LOCATED IN: plant-type vacuole membrane, endoplasmic reticulum, nucleus; EXPRESSED IN: 22 plant structures; EXPRESSED DURING: 14 growth stages; CONTAINS InterPro DOMAIN/s: Chalcone/stilbene synthase, N-terminal (InterPro:IPR001099), Thiolase-like (InterPro:IPR016039), Polyketide synthase,…
Potri.005G226000.v4.1		-1.04104	8.61555	2.52544e-203	7.48049e-202	-1.1925	8.57901	4.94882e-293	1.72687e-291	-1.42826	8.54392	0	0	-1.46258	8.52085	0	0	-1.34452	8.58035	0	0	YES	YES	YES	YES	YES	288.7	293.31	147.77	146.6	139.02	134.84	118.26	121.21	110.83	113.87	124.62	126.39	AT1G04430.2	S-adenosyl-L-methionine-dependent methyltransferases superfamily protein		S-adenosyl-L-methionine-dependent methyltransferases superfamily protein; INVOLVED IN: biological_process unknown; LOCATED IN: Golgi apparatus, plasma membrane; EXPRESSED IN: 26 plant structures; EXPRESSED DURING: 15 growth stages; CONTAINS InterPro DOMAIN/s: Protein of unknown function DUF248, methyltransferase putative (InterPro:IPR004159); BEST Arabidopsis thaliana protein match is: S-adenosyl…
Potri.015G066000.v4.1		1.79835	7.90536	0	0	1.20585	7.5007	4.07366e-219	1.02818e-217	1.33525	7.61144	1.52953e-301	3.99572e-300	1.12924	7.45824	3.88076e-169	6.10986e-168	1.12626	7.48808	1.18372e-225	2.20131e-224	YES	YES	YES	YES	YES	39.64	40.86	147.72	143.99	100.52	99.38	110.61	114.73	95.77	91.7	94.5	97.79	AT5G62670.1	H(+)-ATPase 11		H(+)-ATPase 11 (HA11); FUNCTIONS IN: ATPase activity; INVOLVED IN: cation transport, metabolic process, ATP biosynthetic process; LOCATED IN: plasma membrane, membrane; EXPRESSED IN: 26 plant structures; EXPRESSED DURING: 14 growth stages; CONTAINS InterPro DOMAIN/s: ATPase, P-type, ATPase-associated domain (InterPro:IPR008250), ATPase, P-type cation-transporter, N-terminal (InterPro:IPR004014), …
Potri.009G149400.v4.1	C2H2	-1.69971	7.76672	0	0	-1.31481	7.8713	2.42603e-288	8.32758e-287	-1.37114	7.89068	0	0	-1.50783	7.83925	0	0	-1.85882	7.78081	0	0	YES	YES	YES	YES	YES	478.62	463.22	147.08	153.53	194.7	210.73	205.93	193.85	174.27	176.11	148.27	137.86	AT3G44750.2	histone deacetylase 3	Encodes a histone deacetylase. Controls the development of adaxial/abaxial leaf polarity. Two lines with RNAi-directed against this gene show reduced Agrobacterium-mediated DNA transformation of the roots.	histone deacetylase 3 (HDA3); CONTAINS InterPro DOMAIN/s: Zinc finger, C2H2-type (InterPro:IPR007087), Nucleoplasmin (InterPro:IPR004301); BEST Arabidopsis thaliana protein match is: histone deacetylase 2B (TAIR:AT5G22650.1).
Potri.015G057800.v4.1		1.00455	6.0286	3.15054e-75	3.20399e-74	1.07451	6.11404	3.44035e-93	3.61018e-92	1.11359	6.15553	1.44784e-105	1.3161e-104	1.27074	6.25812	1.50758e-128	1.78342e-127	1.15667	6.21144	4.08909e-121	4.0318e-120	YES	YES	YES	YES	YES	68.71	67.43	146.92	135.51	157.5	149.49	161.45	161.83	177.06	169.94	158.29	175.61	AT1G18650.1	plasmodesmata callose-binding protein 3	Encodes a member of the X8-GPI family of proteins. It localizes to the plasmodesmata and is predicted to bind callose.	plasmodesmata callose-binding protein 3 (PDCB3); CONTAINS InterPro DOMAIN/s: X8 (InterPro:IPR012946); BEST Arabidopsis thaliana protein match is: glucan endo-1,3-beta-glucosidase-like protein 3 (TAIR:AT5G08000.1); Has 1473 Blast hits to 1425 proteins in 72 species: Archae - 4; Bacteria - 6; Metazoa - 5; Fungi - 46; Plants - 1391; Viruses - 0; Other Eukaryotes - 21 (source: NCBI BLink).
Potri.005G115601.v4.1		1.64821	4.01431	2.34983e-50	1.65538e-49	1.90467	4.27761	3.86249e-79	3.45269e-78	2.28374	4.58028	1.81591e-128	1.95695e-127	2.33549	4.62375	6.66774e-132	8.08262e-131	1.71738	4.16499	3.41755e-64	1.9362e-63	YES	YES	YES	YES	YES	52.26	45.97	146.23	166.43	178.61	208.26	251.25	254.11	248.46	262.84	187.07	178.32	AT5G59970.1	Histone superfamily protein		Histone superfamily protein; FUNCTIONS IN: DNA binding; INVOLVED IN: nucleosome assembly; LOCATED IN: vacuole; CONTAINS InterPro DOMAIN/s: Histone H4, conserved site (InterPro:IPR019809), Histone-fold (InterPro:IPR009072), Histone core (InterPro:IPR007125), Histone H4 (InterPro:IPR001951); BEST Arabidopsis thaliana protein match is: Histone superfamily protein (TAIR:AT5G59690.1); Has 30201 Blast …
Potri.001G100000.v4.1		2.59793	7.13119	0	0	2.15986	6.81127	0	0	1.89528	6.60886	0	0	1.94578	6.64358	0	0	1.89181	6.63549	0	0	YES	YES	YES	YES	YES	23.09	23.44	146.22	147.01	113.06	110.57	95.34	96.29	96.95	93.64	93.08	96.06	AT4G23500.1	Pectin lyase-like superfamily protein		Pectin lyase-like superfamily protein; FUNCTIONS IN: polygalacturonase activity; INVOLVED IN: carbohydrate metabolic process; LOCATED IN: cell wall; CONTAINS InterPro DOMAIN/s: Pectin lyase fold/virulence factor (InterPro:IPR011050), Glycoside hydrolase, family 28 (InterPro:IPR000743), Pectin lyase fold (InterPro:IPR012334), Parallel beta-helix repeat (InterPro:IPR006626); BEST Arabidopsis thalia…
Potri.012G134900.v4.1		1.39929	6.46774	5.99384e-178	1.50969e-176	1.37211	6.48937	2.10668e-181	4.2855e-180	1.63963	6.70049	5.2708e-298	1.36024e-296	2.05289	7.01736	0	0	2.18262	7.15711	0	0	YES	YES	YES	YES	YES	52.45	54.64	145.89	147.5	150.37	147.19	185.97	181.85	237.49	233.75	270.35	264.27	AT5G51970.2	GroES-like zinc-binding alcohol dehydrogenase family protein	Encodes a putative sorbitol dehydrogenase that can be thiolated in vitro.	GroES-like zinc-binding alcohol dehydrogenase family protein; FUNCTIONS IN: oxidoreductase activity, zinc ion binding; INVOLVED IN: oxidation reduction; EXPRESSED IN: 24 plant structures; EXPRESSED DURING: 15 growth stages; CONTAINS InterPro DOMAIN/s: GroES-like (InterPro:IPR011032), Alcohol dehydrogenase GroES-like (InterPro:IPR013154), Alcohol dehydrogenase, zinc-containing, conserved site (Int…
Potri.007G029600.v4.1		-1.04351	7.16527	1.31268e-135	2.46672e-134	-1.39597	7.06154	2.93391e-248	8.44455e-247	-2.02593	6.95368	0	0	-1.72161	7.00166	0	0	-2.00122	6.96474	0	0	YES	YES	YES	YES	YES	281.28	281.42	145.53	136.99	116.5	112.55	77.06	74.64	92.32	87.95	78.61	76.24	AT4G36750.1	Quinone reductase family protein		Quinone reductase family protein; FUNCTIONS IN: oxidoreductase activity, FMN binding; INVOLVED IN: negative regulation of transcription; LOCATED IN: plasma membrane; EXPRESSED IN: 24 plant structures; EXPRESSED DURING: 13 growth stages; CONTAINS InterPro DOMAIN/s: Flavoprotein WrbA (InterPro:IPR010089), Flavodoxin/nitric oxide synthase (InterPro:IPR008254); BEST Arabidopsis thaliana protein match…
Potri.014G074600.v4.1		1.69966	7.33842	0	0	1.08725	6.93123	4.63108e-143	7.37979e-142	2.50761	8.04595	0	0	2.61034	8.12603	0	0	1.45419	7.23343	0	0	YES	YES	YES	YES	YES	40.93	42.88	145.02	138.34	96.06	95.53	264.82	263.16	272.23	272.5	127.02	124.7	AT1G01900.1	subtilase family protein	Encodes AtSBT1.1, a subtilisin-like serine protease. Cleaves the phytosulfokine AtPSK4, a growth promoting peptide.	SBTI1.1; FUNCTIONS IN: serine-type endopeptidase activity; INVOLVED IN: proteolysis, negative regulation of catalytic activity; LOCATED IN: extracellular matrix, apoplast, cell wall; EXPRESSED IN: 19 plant structures; EXPRESSED DURING: 11 growth stages; CONTAINS InterPro DOMAIN/s: Protease-associated PA (InterPro:IPR003137), Peptidase S8/S53, subtilisin/kexin/sedolisin (InterPro:IPR000209), Pepti…
Potri.005G245800.v4.1		2.04065	6.24361	0	0	2.12366	6.36265	0	0	2.04079	6.30271	0	0	2.07157	6.32337	0	0	1.73325	6.09148	8.27914e-242	1.66618e-240	YES	YES	YES	YES	YES	33.03	34.97	144.13	146.52	165.11	153.09	151.95	156.61	149.86	153.45	126.87	121.96	AT1G20330.1	sterol methyltransferase 2	Encodes a sterol-C24-methyltransferases involved in sterol biosynthesis. Mutants display altered sterol composition, serrated petals and sepals and altered cotyledon vascular patterning as well as ectopic endoreduplication. This suggests that suppression of endoreduplication is important for petal morphogenesis and that normal sterol composition is required for this suppression.	sterol methyltransferase 2 (SMT2); FUNCTIONS IN: S-adenosylmethionine-dependent methyltransferase activity; INVOLVED IN: xylem and phloem pattern formation, negative regulation of DNA endoreduplication, multidimensional cell growth, sterol biosynthetic process, pattern specification process; LOCATED IN: endoplasmic reticulum; EXPRESSED IN: 30 plant structures; EXPRESSED DURING: 14 growth stages; …
Potri.014G140500.v4.1		3.88607	6.23908	0	0	3.11492	5.60128	0	0	3.67426	6.10641	0	0	3.07548	5.56203	0	0	3.00434	5.53693	0	0	YES	YES	YES	YES	YES	8.53	9.92	143.25	140.81	86.46	85.56	130.38	130.2	84.67	80.67	79.21	83.65	AT3G26650.1	glyceraldehyde 3-phosphate dehydrogenase A subunit	Encodes one of the two subunits forming the photosynthetic glyceraldehyde-3-phosphate dehydrogenase (GAPDH) and as such a constituent of the supramolecular complex with phosphoribulokinase (PRK) thought to be linked by a small peptide encoded by CP12-2. GapA-1 is coordinately expressed by light with PRK and CP12-2. The enzyme activity, tested in leaf protein extracts dropped significantly after e…	glyceraldehyde 3-phosphate dehydrogenase A subunit (GAPA); FUNCTIONS IN: protein binding, glyceraldehyde-3-phosphate dehydrogenase activity; INVOLVED IN: in 6 processes; LOCATED IN: in 6 components; EXPRESSED IN: 26 plant structures; EXPRESSED DURING: 14 growth stages; CONTAINS InterPro DOMAIN/s: Glyceraldehyde 3-phosphate dehydrogenase subfamily (InterPro:IPR000173), Glyceraldehyde 3-phosphate d…
Potri.001G375500.v4.1		-3.0578	9.89207	0	0	-2.34817	9.99932	0	0	-2.81007	9.9642	0	0	-3.17899	9.90977	0	0	-3.57706	9.90186	0	0	YES	YES	YES	YES	YES	1155.87	1152.09	143.19	145.14	243.86	243.27	182.17	181.75	133.65	137.28	105.93	106.05	AT1G53210.1	sodium/calcium exchanger family protein / calcium-binding EF hand family protein		sodium/calcium exchanger family protein / calcium-binding EF hand family protein; FUNCTIONS IN: calcium ion binding; INVOLVED IN: transmembrane transport; LOCATED IN: vacuolar membrane, plasma membrane, vacuole, membrane, plant-type vacuole; EXPRESSED IN: 27 plant structures; EXPRESSED DURING: 16 growth stages; CONTAINS InterPro DOMAIN/s: EF-Hand 1, calcium-binding site (InterPro:IPR018247), Sodi…
Potri.009G144100.v4.1		-1.17621	6.96945	9.25182e-158	2.03084e-156	-1.41231	6.90087	6.932e-237	1.91208e-235	-2.92124	6.6615	0	0	-2.10924	6.76395	0	0	-2.11467	6.78632	0	0	YES	YES	YES	YES	YES	322.01	312.46	143.13	147.27	128.46	126.42	44.01	47.76	81.49	73.27	80.74	80.86	AT2G27580.2	A20/AN1-like zinc finger family protein		A20/AN1-like zinc finger family protein; FUNCTIONS IN: DNA binding, zinc ion binding; INVOLVED IN: biological_process unknown; LOCATED IN: cellular_component unknown; EXPRESSED IN: 22 plant structures; EXPRESSED DURING: 15 growth stages; CONTAINS InterPro DOMAIN/s: Zinc finger, AN1-type (InterPro:IPR000058), Zinc finger, A20-type (InterPro:IPR002653); BEST Arabidopsis thaliana protein match is: A…
Potri.007G013300.v4.1		1.37425	4.70288	6.39863e-57	4.98356e-56	1.3934	4.76916	1.44393e-63	1.06074e-62	1.91914	5.17202	2.15313e-142	2.55311e-141	2.11077	5.32425	1.44525e-172	2.32832e-171	1.72117	5.05206	7.31645e-113	6.77889e-112	YES	YES	YES	YES	YES	50.57	51.19	142.59	127.54	150.98	133.11	196.35	219.78	233.89	225.38	186.66	187.38	AT5G59970.1	Histone superfamily protein		Histone superfamily protein; FUNCTIONS IN: DNA binding; INVOLVED IN: nucleosome assembly; LOCATED IN: vacuole; CONTAINS InterPro DOMAIN/s: Histone H4, conserved site (InterPro:IPR019809), Histone-fold (InterPro:IPR009072), Histone core (InterPro:IPR007125), Histone H4 (InterPro:IPR001951); BEST Arabidopsis thaliana protein match is: Histone superfamily protein (TAIR:AT5G59690.1); Has 30201 Blast …
Potri.009G169900.v4.1		6.28763	6.64192	0	0	6.5778	6.99076	0	0	6.12921	6.54956	0	0	7.09664	7.50325	0	0	7.03182	7.47538	0	0	YES	YES	YES	YES	YES	1.62	1.84	141.63	140.97	178.2	178.79	134.87	134.33	254.66	251.21	250.31	248.53	AT1G76490.1	hydroxy methylglutaryl CoA reductase 1	Encodes a 3-hydroxy-3-methylglutaryl coenzyme A reductase, which is involved in melavonate biosynthesis and performs the first committed step in isoprenoid biosynthesis. Expression is activated in dark in leaf tissue but not controlled by light in the root (confine	hydroxy methylglutaryl CoA reductase 1 (HMG1); CONTAINS InterPro DOMAIN/s: Hydroxymethylglutaryl-CoA reductase, class I, catalytic (InterPro:IPR004554), Hydroxymethylglutaryl-CoA reductase, class I/II, substrate-binding (InterPro:IPR009029), Hydroxymethylglutaryl-CoA reductase, class I/II, NAD/NADP-binding (InterPro:IPR009023), Hydroxymethylglutaryl-CoA reductase, class I/II, catalytic (InterPro:…
Potri.015G077600.v4.1		2.6709	7.60934	0	0	2.44381	7.45741	0	0	2.96327	7.9204	0	0	2.9694	7.91877	0	0	3.02965	8.00634	0	0	YES	YES	YES	YES	YES	20.2	23.04	141.49	145.82	127.63	125.89	184.45	190.02	176.92	184.32	192.51	194.54	AT3G62270.1	HCO3- transporter family		HCO3- transporter family; FUNCTIONS IN: anion exchanger activity; INVOLVED IN: anion transport; LOCATED IN: integral to membrane, membrane; EXPRESSED IN: 22 plant structures; EXPRESSED DURING: 13 growth stages; CONTAINS InterPro DOMAIN/s: Bicarbonate transporter, eukaryotic (InterPro:IPR003020), Bicarbonate transporter, C-terminal (InterPro:IPR011531); BEST Arabidopsis thaliana protein match is: …
Potri.009G098601.v4.1		2.37712	6.90407	0	0	1.30651	6.11543	2.80643e-135	4.20059e-134	1.73432	6.44424	4.8727e-289	1.19932e-287	1.99106	6.64025	0	0	2.00016	6.68209	0	0	YES	YES	YES	YES	YES	26.59	24.45	141.41	134.02	68.63	66.96	95.25	92.38	107.69	107.82	110.24	113.27	AT3G19320.1	Leucine-rich repeat (LRR) family protein		Leucine-rich repeat (LRR) family protein; LOCATED IN: endomembrane system; EXPRESSED IN: root; CONTAINS InterPro DOMAIN/s: Leucine-rich repeat (InterPro:IPR001611); BEST Arabidopsis thaliana protein match is: Leucine-rich repeat (LRR) family protein (TAIR:AT1G49750.1); Has 128497 Blast hits to 47794 proteins in 2067 species: Archae - 184; Bacteria - 14728; Metazoa - 28641; Fungi - 6922; Plants - …
Potri.008G088300.v4.1		1.56372	6.36914	4.05766e-209	1.24408e-207	2.56827	7.22247	0	0	2.31728	7.02123	0	0	2.4453	7.12328	0	0	1.85421	6.67603	0	0	YES	YES	YES	YES	YES	47.49	44.14	140.08	140.87	300.66	281.93	249.8	253.03	269.73	258.67	180.8	182.81	AT1G69530.2	expansin A1	Member of Alpha-Expansin Gene Family. Naming convention from the Expansin Working Group (Kende et al, Plant Mol Bio). Involved in the formation of nematode-induced syncytia in roots of Arabidopsis thaliana.	expansin A1 (EXPA1); CONTAINS InterPro DOMAIN/s: Pollen allergen, N-terminal (InterPro:IPR014734), Barwin-related endoglucanase (InterPro:IPR009009), Rare lipoprotein A (InterPro:IPR005132), Expansin (InterPro:IPR002963), Expansin/Lol pI (InterPro:IPR007118), Expansin 45, endoglucanase-like (InterPro:IPR007112), Pollen allergen/expansin, C-terminal (InterPro:IPR007117); BEST Arabidopsis thaliana …
Potri.009G142150.v4.1		5.03215	5.38941	0	0	4.24534	4.72225	8.68986e-306	3.17077e-304	4.84123	5.27597	0	0	4.65739	5.10371	0	0	4.56503	5.05579	0	0	YES	YES	YES	YES	YES	3.72	4.43	139.09	139.22	84.9	81.84	125.94	132.44	110.31	108.66	104.38	109.75	AT3G12500.1	basic chitinase	encodes a basic chitinase involved in ethylene/jasmonic acid mediated signalling pathway during systemic acquired resistance based on expression analyses.	basic chitinase (HCHIB); FUNCTIONS IN: chitinase activity; INVOLVED IN: response to cadmium ion, defense response to fungus, jasmonic acid and ethylene-dependent systemic resistance, ethylene mediated signaling pathway; LOCATED IN: plasma membrane, vacuole; EXPRESSED IN: 10 plant structures; EXPRESSED DURING: LP.06 six leaves visible, LP.04 four leaves visible, 4 anthesis, petal differentiation a…
Potri.009G134100.v4.1		1.60408	5.57734	6.91129e-133	1.26934e-131	1.21026	5.34101	4.02589e-75	3.4497e-74	1.66986	5.68582	4.90684e-157	6.47432e-156	1.44039	5.5111	1.6929e-100	1.55087e-99	1.38684	5.50576	1.66043e-109	1.50463e-108	YES	YES	YES	YES	YES	43.09	45.03	138.93	138.27	110.91	107.32	149.79	157.56	131.08	121.15	134.46	120.45	AT4G35000.1	ascorbate peroxidase 3	Encodes a microsomal ascorbate peroxidase APX3. Ascorbate peroxidases are enzymes that scavenge hydrogen peroxide in plant cells. Eight types of APX have been described for Arabidopsis: three cytosolic (APX1, APX2, APX6), two chloroplastic types (stromal sAPX, thylakoid tAPX), and three microsomal (APX3, APX4, APX5) isoforms. The APX3 protein interacts with AKR2 (ankyrin-containing protein that i…	ascorbate peroxidase 3 (APX3); FUNCTIONS IN: L-ascorbate peroxidase activity; INVOLVED IN: response to oxidative stress; LOCATED IN: in 7 components; EXPRESSED IN: 26 plant structures; EXPRESSED DURING: 16 growth stages; CONTAINS InterPro DOMAIN/s: Haem peroxidase (InterPro:IPR010255), Plant ascorbate peroxidase (InterPro:IPR002207), Peroxidases heam-ligand binding site (InterPro:IPR019793), Haem…
Potri.006G100500.v4.1		-2.02216	9.30225	0	0	-3.15834	9.14668	0	0	-3.81844	9.12716	0	0	-3.44125	9.14086	0	0	-4.41295	9.10591	0	0	YES	YES	YES	YES	YES	537.87	541.73	138.9	137.73	63.34	66.67	43.32	41.34	55.98	49.51	29.22	26.39	AT5G01410.1	Aldolase-type TIM barrel family protein	Encodes a protein predicted to function in tandem with PDX2 to form glutamine amidotransferase complex with involved in vitamin B6 biosynthesis.	REDUCED SUGAR RESPONSE 4 (RSR4); FUNCTIONS IN: protein homodimerization activity, protein heterodimerization activity; INVOLVED IN: in 12 processes; LOCATED IN: cytosol, endomembrane system, plasma membrane; EXPRESSED IN: 26 plant structures; EXPRESSED DURING: 15 growth stages; CONTAINS InterPro DOMAIN/s: Vitamin B6 biosynthesis protein (InterPro:IPR001852), Ribulose-phosphate binding barrel (Int…
Potri.001G162400.v4.1		2.4436	6.82236	0	0	1.99964	6.5065	0	0	2.15433	6.64007	0	0	1.71873	6.29056	1.70023e-231	3.78859e-230	2.0351	6.57386	0	0	YES	YES	YES	YES	YES	25.26	24.3	138.8	141.52	106.13	106.73	121.25	122.58	88.49	84.67	108.91	113.54	AT3G14310.1	pectin methylesterase 3	encodes a pectin methylesterase, targeted by a cellulose binding protein (CBP) from the parasitic nematode Heterodera schachtii during parasitism.	pectin methylesterase 3 (PME3); FUNCTIONS IN: pectinesterase activity; INVOLVED IN: response to nematode; LOCATED IN: cell wall, apoplast, plasma membrane, cytoplasm; EXPRESSED IN: 23 plant structures; EXPRESSED DURING: 14 growth stages; CONTAINS InterPro DOMAIN/s: Pectinesterase, active site (InterPro:IPR018040), Pectin lyase fold/virulence factor (InterPro:IPR011050), Pectinesterase, catalytic …
Potri.007G002100.v4.1		3.66532	7.0703	0	0	3.90212	7.34257	0	0	3.33161	6.82311	0	0	3.4859	6.96054	0	0	3.71635	7.20898	0	0	YES	YES	YES	YES	YES	10.61	10.56	137.27	142.55	174.4	166.17	116.39	119.76	123.75	128.81	152.05	152.84	AT1G78955.1	camelliol C synthase 1		camelliol C synthase 1 (CAMS1); CONTAINS InterPro DOMAIN/s: Terpenoid cylases/protein prenyltransferase alpha-alpha toroid (InterPro:IPR008930), Squalene cyclase (InterPro:IPR018333), Prenyltransferase/squalene oxidase (InterPro:IPR001330); BEST Arabidopsis thaliana protein match is: Terpenoid cyclases family protein (TAIR:AT1G78950.1); Has 2110 Blast hits to 1948 proteins in 563 species: Archae …
Potri.003G176900.v4.1		5.81747	5.94518	0	0	6.70012	6.88356	0	0	7.28337	7.46351	0	0	7.03078	7.20935	0	0	6.83942	7.05756	0	0	YES	YES	YES	YES	YES	2.08	2.44	136.98	129.96	256.85	252.12	397.68	385.68	313.73	318.93	286.69	287.08	AT5G13930.1	Chalcone and stilbene synthase family protein	Encodes chalcone synthase (CHS), a key enzyme involved in the biosynthesis of flavonoids. Required for the accumulation of purple anthocyanins in leaves and stems. Also involved in the regulation of auxin transport and the modulation of root gravitropism.	TRANSPARENT TESTA 4 (TT4); FUNCTIONS IN: naringenin-chalcone synthase activity; INVOLVED IN: in 11 processes; LOCATED IN: plant-type vacuole membrane, endoplasmic reticulum, nucleus; EXPRESSED IN: 22 plant structures; EXPRESSED DURING: 14 growth stages; CONTAINS InterPro DOMAIN/s: Chalcone/stilbene synthase, N-terminal (InterPro:IPR001099), Thiolase-like (InterPro:IPR016039), Polyketide synthase,…
Potri.004G030700.v4.1		5.0317	6.08497	0	0	6.05538	7.1498	0	0	7.17696	8.26429	0	0	7.10619	8.18763	0	0	6.71802	7.83892	0	0	YES	YES	YES	YES	YES	3.72	4.08	136.59	128.95	279.25	279.08	627.87	620.73	578.27	565.01	450.33	453.6	AT1G61720.1	NAD(P)-binding Rossmann-fold superfamily protein	Negative regulator of flavonoid biosynthesis, mutants accumulate flavonoid pigments in their seed coat, putative oxidoreductase. It is thought that a ternary complex composed of TT2, TT8 and TTG1 is necessary for correct expression of BAN in seed endothelium.	BANYULS (BAN); FUNCTIONS IN: oxidoreductase activity, anthocyanidin reductase activity; INVOLVED IN: negative regulation of flavonoid biosynthetic process; EXPRESSED IN: 12 plant structures; EXPRESSED DURING: C globular stage, seed development stages; CONTAINS InterPro DOMAIN/s: NAD-dependent epimerase/dehydratase (InterPro:IPR001509), NAD(P)-binding domain (InterPro:IPR016040); BEST Arabidopsis …
Potri.009G057500.v4.1		1.63505	6.00434	3.11851e-189	8.50533e-188	1.27723	5.78923	6.07981e-107	7.28383e-106	1.49168	5.95535	2.13981e-163	2.94107e-162	1.3288	5.83165	3.95389e-111	3.99169e-110	1.50762	5.99632	4.0574e-175	5.73157e-174	YES	YES	YES	YES	YES	41.29	43.68	136.5	137.33	114.8	106.13	133.33	129.56	109.56	116.76	132.25	133.81	AT5G19440.1	NAD(P)-binding Rossmann-fold superfamily protein	similar to Eucalyptus gunnii alcohol dehydrogenase of unknown physiological function (GI:1143445), apple tree, PIR:T16995; NOT a cinnamyl-alcohol dehydrogenase	NAD(P)-binding Rossmann-fold superfamily protein; FUNCTIONS IN: alcohol dehydrogenase (NAD) activity; INVOLVED IN: response to salt stress; LOCATED IN: plasma membrane; EXPRESSED IN: 25 plant structures; EXPRESSED DURING: 14 growth stages; CONTAINS InterPro DOMAIN/s: NAD-dependent epimerase/dehydratase (InterPro:IPR001509), NAD(P)-binding domain (InterPro:IPR016040); BEST Arabidopsis thaliana pro…
Potri.005G254100.v4.1		3.39631	6.47499	0	0	2.76184	5.9708	0	0	3.09683	6.26645	0	0	2.56654	5.80116	8.4627666858575e-311	0	2.86939	6.10059	0	0	YES	YES	YES	YES	YES	12.26	12.09	135.02	131.51	89.14	88.33	114.85	115.41	76.9	76.34	96.25	98.9	AT1G42970.1	glyceraldehyde-3-phosphate dehydrogenase B subunit	Encodes chloroplast localized glyceraldehyde-3-phosphate dehydrogenase that can use both NADH and NADPH to reduce 1,3-diphosphate glycerate. It forms A2B2 heterotetramers with GapA forms of the GADPH enzyme. These complexes are active in the light under reducing conditions, but show reduced NADPH-dependent activity in response to oxidized thioredoxins and increased NAD(H)/NADP(H) ratios due to th…	glyceraldehyde-3-phosphate dehydrogenase B subunit (GAPB); FUNCTIONS IN: glyceraldehyde-3-phosphate dehydrogenase (phosphorylating) activity, glyceraldehyde-3-phosphate dehydrogenase (NADP+) (phosphorylating) activity, glyceraldehyde-3-phosphate dehydrogenase activity; INVOLVED IN: in 6 processes; LOCATED IN: in 7 components; EXPRESSED IN: 25 plant structures; EXPRESSED DURING: 15 growth stages; …
Potri.014G032400.v4.1		1.2326	5.65386	1.00341e-90	1.23894e-89	1.15766	5.6457	6.00056e-82	5.55687e-81	1.4883	5.8934	1.15592e-156	1.52346e-155	1.46129	5.86839	5.42384e-136	6.82413e-135	1.27093	5.76531	6.36835e-109	5.74422e-108	YES	YES	YES	YES	YES	49.43	56.45	132.49	125.14	127.62	125.57	162.41	163.75	152.09	156.46	135.55	146.54	AT1G47420.1	succinate dehydrogenase 5		succinate dehydrogenase 5 (SDH5); FUNCTIONS IN: molecular_function unknown; INVOLVED IN: biological_process unknown; LOCATED IN: mitochondrion, nucleus; EXPRESSED IN: 26 plant structures; EXPRESSED DURING: 15 growth stages; BEST Arabidopsis thaliana protein match is: gamma carbonic anhydrase 2 (TAIR:AT1G47260.1); Has 145 Blast hits to 145 proteins in 25 species: Archae - 0; Bacteria - 0; Metazoa …
Potri.004G044000.v4.1		-2.7967	7.07274	0	0	-3.36711	6.99731	0	0	-4.26394	6.98719	0	0	-3.99255	6.98159	0	0	-3.18854	7.06617	0	0	YES	YES	YES	YES	YES	951.39	910.41	132.08	142.42	90.96	100.14	47.37	56.99	56.82	65.34	107.78	119.75	AT1G53035.1			unknown protein; FUNCTIONS IN: molecular_function unknown; INVOLVED IN: biological_process unknown; LOCATED IN: endomembrane system; EXPRESSED IN: 23 plant structures; EXPRESSED DURING: 13 growth stages; BEST Arabidopsis thaliana protein match is: unknown protein (TAIR:AT3G15358.1); Has 49 Blast hits to 49 proteins in 9 species: Archae - 0; Bacteria - 0; Metazoa - 0; Fungi - 0; Plants - 49; Virus…
Potri.010G207200.v4.1		1.01605	6.43263	1.33047e-94	1.70389e-93	1.53124	6.83478	1.68817e-256	5.05361e-255	1.63947	6.92999	0	0	1.67435	6.94976	2.02501e-299	6.14628e-298	1.12178	6.58211	2.2559e-143	2.64212e-142	YES	YES	YES	YES	YES	60.91	65.88	131.13	135.36	202.52	191.03	211.07	224.79	216.67	212.62	151.53	151.95	AT2G28760.3	UDP-XYL synthase 6		UDP-XYL synthase 6 (UXS6); FUNCTIONS IN: coenzyme binding, binding, catalytic activity; INVOLVED IN: cellular metabolic process, nucleotide-sugar metabolic process, metabolic process; LOCATED IN: plasma membrane; EXPRESSED IN: 24 plant structures; EXPRESSED DURING: 13 growth stages; CONTAINS InterPro DOMAIN/s: NAD-dependent epimerase/dehydratase (InterPro:IPR001509), NAD(P)-binding domain (InterP…
Potri.016G056100.v4.1		3.99664	5.95982	0	0	2.94072	5.0685	7.85371e-253	2.30634e-251	3.0179	5.12907	1.42439e-271	3.27833e-270	2.67876	4.83461	1.05843e-183	1.82631e-182	2.68567	4.87879	2.16416e-201	3.5376e-200	YES	YES	YES	YES	YES	7.76	7.64	130.33	124.89	65.78	61.19	66.52	71.18	53.34	51.21	52.08	56.68	AT2G41810.1	Protein of unknown function, DUF642		FUNCTIONS IN: molecular_function unknown; INVOLVED IN: biological_process unknown; LOCATED IN: endomembrane system; EXPRESSED IN: root; CONTAINS InterPro DOMAIN/s: Protein of unknown function DUF642 (InterPro:IPR006946), Galactose-binding domain-like (InterPro:IPR008979); BEST Arabidopsis thaliana protein match is: Protein of unknown function, DUF642 (TAIR:AT2G41800.1); Has 306 Blast hits to 298 …
Potri.001G011500.v4.1		1.85916	6.06111	3.83751e-248	1.43868e-246	-1.36067	4.34338	3.3516e-49	1.97298e-48	-1.94638	4.25438	7.75491e-81	5.58177e-80	-2.1026	4.19973	1.09348e-87	8.79004e-87	-5.0032	3.9552	9.83967e-222	1.79853e-220	YES	YES	YES	YES	YES	35.02	34.17	130.28	130.09	14.21	14.66	10.11	9.63	8.12	8.97	1.27	1.09	AT5G06720.1	peroxidase 2		peroxidase 2 (PA2); FUNCTIONS IN: peroxidase activity, heme binding; INVOLVED IN: oxidation reduction, response to oxidative stress; LOCATED IN: endomembrane system; EXPRESSED IN: 21 plant structures; EXPRESSED DURING: 11 growth stages; CONTAINS InterPro DOMAIN/s: Haem peroxidase (InterPro:IPR010255), Plant peroxidase (InterPro:IPR000823), Peroxidases heam-ligand binding site (InterPro:IPR019793)…
Potri.016G135400.v4.1		3.00198	4.35155	4.37511e-157	9.55751e-156	5.8433	7.11106	0	0	7.5928	8.84772	0	0	6.77132	8.02558	0	0	5.44913	6.76461	0	0	YES	YES	YES	YES	YES	15.32	15.73	130.23	125.34	957.54	940.32	3298.27	3192.28	1820.2	1732.24	736.61	776.1	AT2G38540.1	lipid transfer protein 1	Non-specific lipid transfer protein. Binds calmodulin in a Ca2+-independent manner. Localized to the cell wall. Specifically expressed in L1 epidermal layer. Predicted to be a member of PR-14 pathogenesis-related protein family with the following members: At2g38540/LTP1, At2g38530/LTP2, At5g59320/LTP3, At5g59310/LTP4, At3g51600/LTP5, At3g08770/LTP6, At2g15050/LTP7, At2g18370/LTP8, At2g15325/LTP9,…	lipid transfer protein 1 (LP1); FUNCTIONS IN: calmodulin binding; INVOLVED IN: lipid transport; LOCATED IN: apoplast, plant-type cell wall; EXPRESSED IN: 22 plant structures; EXPRESSED DURING: 13 growth stages; CONTAINS InterPro DOMAIN/s: Bifunctional inhibitor/plant lipid transfer protein/seed storage (InterPro:IPR016140), Plant lipid transfer protein/seed storage/trypsin-alpha amylase inhibitor…
Potri.002G257700.v4.1		2.23887	5.88272	1.03354e-277	4.48967e-276	1.93908	5.6979	3.36419e-201	7.68721e-200	1.76931	5.56957	1.17856e-160	1.5946e-159	1.99687	5.74481	9.0883e-204	1.73889e-202	1.83529	5.65292	2.1712e-183	3.20378e-182	YES	YES	YES	YES	YES	25.68	27.02	130.12	128.06	104.88	111.92	101.08	96.7	107.02	116.23	103.67	103.38	AT1G04040.1	HAD superfamily, subfamily IIIB acid phosphatase		HAD superfamily, subfamily IIIB acid phosphatase ; FUNCTIONS IN: acid phosphatase activity; INVOLVED IN: biological_process unknown; LOCATED IN: cell wall, plasma membrane, vacuole, plant-type cell wall; EXPRESSED IN: 19 plant structures; EXPRESSED DURING: 9 growth stages; CONTAINS InterPro DOMAIN/s: Acid phosphatase (Class B) (InterPro:IPR005519), Vegetative storage protein/acid phosphatase (Int…
Potri.018G006000.v4.1		1.04505	7.76072	1.43836e-167	3.39336e-166	1.40325	8.0409	0	0	1.5232	8.14929	0	0	1.24883	7.9417	1.37535e-235	3.14197e-234	1.2775	7.99372	0	0	YES	YES	YES	YES	YES	56.68	60.72	129.71	122.56	165.37	168.85	185.51	188.74	149.37	147.75	154.66	156.95	AT2G24520.1	H(+)-ATPase 5		H(+)-ATPase 5 (HA5); FUNCTIONS IN: ATPase activity; INVOLVED IN: cation transport, metabolic process, ATP biosynthetic process; LOCATED IN: plasma membrane; EXPRESSED IN: 23 plant structures; EXPRESSED DURING: 14 growth stages; CONTAINS InterPro DOMAIN/s: ATPase, P-type, ATPase-associated domain (InterPro:IPR008250), ATPase, P-type, H+ transporting proton pump (InterPro:IPR000695), ATPase, P-type…
Potri.019G118500.v4.1		2.23858	5.67621	2.09706e-246	7.79757e-245	1.76922	5.36024	1.05343e-141	1.65478e-140	1.93279	5.49206	3.68452e-177	5.49672e-176	1.56295	5.20472	2.78031e-97	2.47392e-96	1.69349	5.33862	3.02277e-131	3.24444e-130	YES	YES	YES	YES	YES	25.66	27.55	129	131.58	96.43	98.08	114.4	108.93	83.97	82.47	94.39	95.33	AT4G03280.1	photosynthetic electron transfer C	Encodes the Rieske FeS center of cytochrome b6f complex. Gene is expressed in shoot but not in root. Mutant has reduced electron transport at saturating light intensities and Q-cycle activity is hypersensitive to acidification of the thylakoid lumen.	photosynthetic electron transfer C (PETC); FUNCTIONS IN: electron transporter, transferring electrons from cytochrome b6/f complex of photosystem II activity; INVOLVED IN: response to karrikin, defense response to bacterium, photosynthetic electron transport in cytochrome b6/f, nonphotochemical quenching; LOCATED IN: in 7 components; EXPRESSED IN: 26 plant structures; EXPRESSED DURING: 14 growth …
Potri.002G228300.v4.1		1.12585	7.30595	1.22799e-166	2.8732e-165	1.1453	7.35138	1.49124e-183	3.06856e-182	1.31079	7.48632	8.53344e-277	2.00948e-275	1.14996	7.36509	6.60707e-170	1.04863e-168	1.37128	7.55355	0	0	YES	YES	YES	YES	YES	55.3	54.55	128.72	120.6	134.46	126.84	149.96	151.75	131	128.22	155.9	155.36	AT1G11910.1	aspartic proteinase A1	Encodes an aspartic proteinase that forms a heterodimer and is stable over a broad pH range (ph 3-8).	aspartic proteinase A1 (APA1); FUNCTIONS IN: endopeptidase activity; INVOLVED IN: proteolysis, response to salt stress; LOCATED IN: vacuole; EXPRESSED IN: 25 plant structures; EXPRESSED DURING: 16 growth stages; CONTAINS InterPro DOMAIN/s: Saposin-like (InterPro:IPR011001), Peptidase aspartic (InterPro:IPR021109), Peptidase aspartic, catalytic (InterPro:IPR009007), Saposin-like type B, 1 (InterPr…
Potri.012G120340.v4.1		-1.03756	5.80961	3.00506e-70	2.85896e-69	-1.30305	5.72128	2.75149e-111	3.42938e-110	-1.77655	5.64583	6.46336e-169	9.19125e-168	-1.49796	5.69402	1.45984e-129	1.7383e-128	-1.15814	5.81658	2.19189e-95	1.75128e-94	YES	YES	YES	YES	YES	259.1	247.88	128.49	124.59	107.62	110.54	74.9	85.13	96.9	90.33	132.37	120.89	AT1G10155.1	phloem protein 2-A10		phloem protein 2-A10 (PP2-A10); BEST Arabidopsis thaliana protein match is: phloem protein 2-A9 (TAIR:AT1G31200.1); Has 113 Blast hits to 113 proteins in 20 species: Archae - 0; Bacteria - 0; Metazoa - 0; Fungi - 0; Plants - 113; Viruses - 0; Other Eukaryotes - 0 (source: NCBI BLink).
Potri.003G178200.v4.1		-1.55593	8.82546	0	0	-2.18324	8.69855	0	0	-2.26907	8.71847	0	0	-2.21469	8.71362	0	0	-2.60526	8.67719	0	0	YES	YES	YES	YES	YES	357.85	352.74	127.99	123.47	85.25	83.01	81.53	81.71	80.28	82.63	62.87	64.95	AT3G24170.3	glutathione-disulfide reductase	Encodes a cytosolic glutathione reductase.	glutathione-disulfide reductase (GR1); FUNCTIONS IN: NADP or NADPH binding, glutathione-disulfide reductase activity, oxidoreductase activity, FAD binding; INVOLVED IN: oxidation reduction, glutathione metabolic process, cell redox homeostasis; LOCATED IN: peroxisome; EXPRESSED IN: 23 plant structures; EXPRESSED DURING: 13 growth stages; CONTAINS InterPro DOMAIN/s: FAD-dependent pyridine nucleoti…
Potri.004G094600.v4.1		-1.54213	8.57011	0	0	-1.62472	8.55807	0	0	-1.44409	8.63828	0	0	-1.29361	8.66674	6.71494e-291	1.97449e-289	-2.1869	8.48484	0	0	YES	YES	YES	YES	YES	348.1	351.94	126.93	123.08	122.57	121.46	144.99	139.6	152.05	151.57	83.71	84.73	AT5G17380.1	Thiamine pyrophosphate dependent pyruvate decarboxylase family protein		Thiamine pyrophosphate dependent pyruvate decarboxylase family protein; FUNCTIONS IN: pyruvate decarboxylase activity, magnesium ion binding, thiamin pyrophosphate binding, transferase activity, catalytic activity; LOCATED IN: cellular_component unknown; EXPRESSED IN: 23 plant structures; EXPRESSED DURING: 13 growth stages; CONTAINS InterPro DOMAIN/s: TPP-binding enzyme, conserved site (InterPro:…
Potri.002G176300.v4.1	HD-ZIP	-2.02501	8.13211	0	0	-2.66594	8.02726	0	0	-2.74159	8.05685	0	0	-3.86009	7.93543	0	0	-2.85097	8.05155	0	0	YES	YES	YES	YES	YES	501.12	512.17	126.3	132.28	83.47	87.75	87.47	79.24	35.46	38.63	75.62	78.64	AT2G46680.1	homeobox 7	encodes a putative transcription factor that contains a homeodomain closely linked to a leucine zipper motif. Transcript is detected in all tissues examined. Is transcriptionally regulated in an ABA-dependent manner and may act in a signal transduction pathway which mediates a drought response.	homeobox 7 (HB-7); FUNCTIONS IN: transcription activator activity, sequence-specific DNA binding transcription factor activity; INVOLVED IN: response to water deprivation, abscisic acid mediated signaling pathway, regulation of transcription, DNA-dependent, response to abscisic acid stimulus; LOCATED IN: nucleus; EXPRESSED IN: 21 plant structures; EXPRESSED DURING: 6 growth stages; CONTAINS Inter…
Potri.013G102700.v4.1		-1.63041	7.85889	0	0	-1.9777	7.78358	0	0	-2.67571	7.70621	0	0	-2.59206	7.7011	0	0	-4.12868	7.58132	0	0	YES	YES	YES	YES	YES	378.9	370.25	126.28	124.82	100.49	103.53	64.93	64.25	65.21	66.55	22.31	24.63	AT1G76690.1	12-oxophytodienoate reductase 2	Encodes one of the closely related 12-oxophytodienoic acid reductases. This enzyme is not expected to participate in jasmonic acid biosynthesis because during in vitro assays, it shows very little activity with the naturally occurring OPDA isomer. Shows activity towards 2,4,6-trinitrotoluene. Expressed predominately in root. Predicted to be a cytosolic protein.	12-oxophytodienoate reductase 2 (OPR2); CONTAINS InterPro DOMAIN/s: Aldolase-type TIM barrel (InterPro:IPR013785), NADH:flavin oxidoreductase/NADH oxidase, N-terminal (InterPro:IPR001155); BEST Arabidopsis thaliana protein match is: 12-oxophytodienoate reductase 1 (TAIR:AT1G76680.1); Has 13197 Blast hits to 13176 proteins in 2056 species: Archae - 127; Bacteria - 9811; Metazoa - 29; Fungi - 865; …
Potri.002G224100.v4.1		-2.60149	8.38926	0	0	-2.44843	8.41528	0	0	-3.42224	8.33858	0	0	-3.42925	8.32199	0	0	-3.81374	8.31748	0	0	YES	YES	YES	YES	YES	724.61	742.07	126.04	124.5	146.86	141.24	75.02	75.51	72.69	71.41	58.9	55.95	AT1G05010.1	ethylene-forming enzyme	Encodes 1-aminocyclopropane-1-carboxylate oxidase	ethylene-forming enzyme (EFE); FUNCTIONS IN: 1-aminocyclopropane-1-carboxylate oxidase activity; INVOLVED IN: response to fungus, ethylene biosynthetic process; EXPRESSED IN: 22 plant structures; EXPRESSED DURING: 13 growth stages; CONTAINS InterPro DOMAIN/s: Oxoglutarate/iron-dependent oxygenase (InterPro:IPR005123); BEST Arabidopsis thaliana protein match is: 2-oxoglutarate (2OG) and Fe(II)-dep…
Potri.003G175900.v4.1		3.4566	6.66557	0	0	2.17755	5.61009	2.72996e-230	7.27047e-229	2.08867	5.53956	1.55574e-207	2.74211e-206	1.6618	5.20236	5.87669e-108	5.76723e-107	1.5268	5.13632	8.41126e-97	6.80368e-96	YES	YES	YES	YES	YES	10.86	11.63	126	131.21	55.81	53.65	52.92	52.98	37.36	38.37	34.26	36.76	AT4G13710.2	Pectin lyase-like superfamily protein		Pectin lyase-like superfamily protein; FUNCTIONS IN: lyase activity, pectate lyase activity; INVOLVED IN: biological_process unknown; LOCATED IN: endomembrane system; EXPRESSED IN: 20 plant structures; EXPRESSED DURING: 6 growth stages; CONTAINS InterPro DOMAIN/s: Pectin lyase fold/virulence factor (InterPro:IPR011050), AmbAllergen (InterPro:IPR018082), Pectate lyase/Amb allergen (InterPro:IPR002…
Potri.004G140500.v4.1		1.5943	5.72286	3.45144e-154	7.41146e-153	1.06172	5.38939	3.14303e-60	2.19416e-59	1.54491	5.7443	1.12566e-152	1.43979e-151	1.46052	5.67734	2.90703e-121	3.2236e-120	1.18528	5.5144	1.09636e-81	7.58198e-81	YES	YES	YES	YES	YES	37.3	40.14	124.61	117.68	88.12	85.22	121.76	126.81	109.99	115.86	96.48	97.62	ATCG01240.1	ribosomal protein S7	30S chloroplast ribosomal protein S7	ribosomal protein S7 (RPS7.2); FUNCTIONS IN: structural constituent of ribosome; INVOLVED IN: translation; LOCATED IN: thylakoid, plastid small ribosomal subunit, chloroplast, membrane; EXPRESSED IN: leaf; CONTAINS InterPro DOMAIN/s: Ribosomal protein S7, bacterial-type (InterPro:IPR005717), Ribosomal protein S7, conserved site (InterPro:IPR020606), Ribosomal protein S7 (InterPro:IPR000235); BEST…
Potri.009G058600.v4.1		1.21499	6.46497	2.18191e-135	4.08999e-134	1.3846	6.62495	2.32416e-197	5.19294e-196	1.51489	6.73428	1.47799e-260	3.25757e-259	1.72208	6.88406	1.38399e-306	4.30042e-305	1.32082	6.61964	9.95727e-200	1.60642e-198	YES	YES	YES	YES	YES	53.95	51.99	124.54	130.97	147.21	149.57	167.42	166.37	187.67	182.88	142.26	148.12	AT5G13710.2	sterol methyltransferase 1	SMT1 controls the level of cholesterol in plants	sterol methyltransferase 1 (SMT1); CONTAINS InterPro DOMAIN/s: Sterol methyltransferase C-terminal (InterPro:IPR013705), Methyltransferase type 11 (InterPro:IPR013216); BEST Arabidopsis thaliana protein match is: sterol methyltransferase 3 (TAIR:AT1G76090.1); Has 12253 Blast hits to 12250 proteins in 2286 species: Archae - 352; Bacteria - 8578; Metazoa - 91; Fungi - 457; Plants - 727; Viruses - 0…
Potri.005G099900.v4.1		-1.62971	8.52936	0	0	-1.79506	8.49813	0	0	-1.93102	8.50377	0	0	-2.18671	8.43967	0	0	-2.60471	8.39769	0	0	YES	YES	YES	YES	YES	375.43	374.38	122.58	129.62	115.17	117.02	106.1	111.45	84.38	90.86	66.31	68.72	AT4G35630.1	phosphoserine aminotransferase	Encodes a phosphoserine aminotransferase which is involved in serine biosynthesis in the chloroplast which operates via the phosphorylated pathway.	phosphoserine aminotransferase (PSAT); FUNCTIONS IN: O-phospho-L-serine:2-oxoglutarate aminotransferase activity; INVOLVED IN: L-serine biosynthetic process; LOCATED IN: chloroplast stroma, chloroplast; EXPRESSED IN: 23 plant structures; EXPRESSED DURING: 14 growth stages; CONTAINS InterPro DOMAIN/s: Aminotransferase class-V pyridoxal-phosphate binding site (InterPro:IPR020578), Pyridoxal phospha…
Potri.007G092500.v4.1		3.22677	5.58542	0	0	3.18634	5.6211	0	0	3.36521	5.77807	0	0	2.70947	5.19568	6.54256e-233	1.47179e-231	2.47644	5.03377	1.59017e-198	2.54275e-197	YES	YES	YES	YES	YES	11.97	13.74	122.48	127.88	124.42	127.06	148.78	143.23	88.59	89.91	79.69	78.26	AT5G65020.1	annexin 2	Annexins are calcium binding proteins that are localized in the cytoplasm. When cytosolic Ca2+ increases, they relocate to the plasma membrane. They may be involved in the Golgi-mediated secretion of polysaccharides.	annexin 2 (ANNAT2); FUNCTIONS IN: calcium-dependent phospholipid binding, calcium ion binding; INVOLVED IN: polysaccharide transport, response to water deprivation, response to salt stress, response to cold, response to heat; LOCATED IN: cytosol, thylakoid, nucleus, cell surface; EXPRESSED IN: 26 plant structures; EXPRESSED DURING: 13 growth stages; CONTAINS InterPro DOMAIN/s: Annexin like protei…
Potri.004G014850.v4.1		2.41765	6.30934	0	0	1.79135	5.85656	4.76985e-213	1.1658e-211	2.26603	6.2433	0	0	1.62637	5.73311	3.37482e-153	4.82032e-152	1.9341	6.00644	1.67464e-280	3.93249e-279	YES	YES	YES	YES	YES	23	22.47	122.41	130.2	85.98	83.01	122.44	118.88	76.06	72.82	96.2	94.53	AT4G04640.1	ATPase, F1 complex, gamma subunit protein	One of two genes (with ATPC2) encoding the gamma subunit of Arabidopsis chloroplast ATP synthase.	ATPC1; FUNCTIONS IN: enzyme regulator activity; INVOLVED IN: photosynthetic electron transport in photosystem II, ATP synthesis coupled proton transport, ATP biosynthetic process; LOCATED IN: in 6 components; EXPRESSED IN: 24 plant structures; EXPRESSED DURING: 14 growth stages; CONTAINS InterPro DOMAIN/s: ATPase, F1 complex, gamma subunit (InterPro:IPR000131); BEST Arabidopsis thaliana protein m…
Potri.006G013900.v4.1		-1.52679	8.36873	0	0	-1.64932	8.34537	0	0	-3.04949	8.14637	0	0	-3.99131	8.05306	0	0	-3.27776	8.13155	0	0	YES	YES	YES	YES	YES	343.13	335.92	121.52	123.62	115.06	117.53	44.48	46.24	23.99	21.24	39.09	37.7	AT5G47560.1	tonoplast dicarboxylate transporter	Encodes a tonoplast malate/fumarate transporter.	tonoplast dicarboxylate transporter (TDT); CONTAINS InterPro DOMAIN/s: Sodium/sulphate symporter (InterPro:IPR001898); Has 1807 Blast hits to 1807 proteins in 277 species: Archae - 0; Bacteria - 0; Metazoa - 736; Fungi - 347; Plants - 385; Viruses - 0; Other Eukaryotes - 339 (source: NCBI BLink).
Potri.002G015200.v4.1		1.92388	5.5093	1.83298e-173	4.4778e-172	1.97351	5.60673	6.29334e-192	1.3615e-190	2.28049	5.85886	1.39186e-292	3.48443e-291	2.16261	5.76005	3.11493e-233	7.02067e-232	2.19324	5.82069	9.15877e-273	2.08006e-271	YES	YES	YES	YES	YES	31.84	30.37	120.68	123.7	123.41	137.93	162.03	169.51	150.88	143.11	163.05	150.7	AT3G03190.1	glutathione S-transferase F11	Encodes glutathione transferase belonging to the phi class of GSTs. Naming convention according to Wagner et al. (2002).	glutathione S-transferase F11 (GSTF11); CONTAINS InterPro DOMAIN/s: Thioredoxin fold (InterPro:IPR012335), Glutathione S-transferase, C-terminal (InterPro:IPR004046), Glutathione S-transferase, C-terminal-like (InterPro:IPR010987), Glutathione S-transferase/chloride channel, C-terminal (InterPro:IPR017933), Glutathione S-transferase, N-terminal (InterPro:IPR004045), Thioredoxin-like fold (InterPr…
Potri.002G237000.v4.1		-1.18349	5.99759	5.39716e-100	7.29435e-99	-1.12651	6.01076	4.36407e-99	4.85898e-98	-1.29149	6.00303	3.4822e-127	3.72012e-126	-1.39708	5.95504	3.52252e-132	4.28322e-131	-1.77896	5.88197	2.8975e-225	5.37134e-224	YES	YES	YES	YES	YES	255.42	260.57	120.42	112.85	127.21	124.42	109.97	118.93	108.25	96.55	89.79	77.78	AT2G31410.1			unknown protein; Has 1719 Blast hits to 1091 proteins in 184 species: Archae - 5; Bacteria - 24; Metazoa - 559; Fungi - 169; Plants - 192; Viruses - 1; Other Eukaryotes - 769 (source: NCBI BLink).
Potri.007G112700.v4.1		1.57647	5.53185	3.30096e-125	5.7117e-124	1.35705	5.4214	1.17009e-95	1.26039e-94	1.15424	5.28775	3.61449e-63	2.09417e-62	1.25486	5.35275	7.44237e-72	5.02985e-71	1.36967	5.46859	9.54285e-99	7.85964e-98	YES	YES	YES	YES	YES	36.76	40.45	120.04	118.62	100.51	111.43	90.32	98.57	97.78	97.15	115.36	105.2	AT3G23600.1	alpha/beta-Hydrolases superfamily protein		alpha/beta-Hydrolases superfamily protein; FUNCTIONS IN: hydrolase activity; INVOLVED IN: response to salt stress; LOCATED IN: apoplast, nucleus, plasma membrane, cytoplasm; EXPRESSED IN: 24 plant structures; EXPRESSED DURING: 14 growth stages; CONTAINS InterPro DOMAIN/s: Dienelactone hydrolase (InterPro:IPR002925); BEST Arabidopsis thaliana protein match is: alpha/beta-Hydrolases superfamily pro…
Potri.016G117100.v4.1		-2.289	8.53332	0	0	-3.95104	8.35701	0	0	-5.27545	8.34344	0	0	-5.7853	8.31597	0	0	-6.95811	8.32541	0	0	YES	YES	YES	YES	YES	556.65	539.94	117.97	115.03	37.69	38.42	15.94	15.28	11.32	9.68	4.89	4.78	AT5G05600.1	2-oxoglutarate (2OG) and Fe(II)-dependent oxygenase superfamily protein		2-oxoglutarate (2OG) and Fe(II)-dependent oxygenase superfamily protein; FUNCTIONS IN: oxidoreductase activity, iron ion binding; INVOLVED IN: response to salt stress, response to karrikin; EXPRESSED IN: 15 plant structures; EXPRESSED DURING: 9 growth stages; CONTAINS InterPro DOMAIN/s: Isopenicillin N synthase (InterPro:IPR002283), Oxoglutarate/iron-dependent oxygenase (InterPro:IPR005123); BEST…
Potri.005G112900.v4.1		3.6761	5.95167	0	0	3.06907	5.47135	0	0	3.5372	5.89003	0	0	2.96453	5.37416	1.05842e-292	3.13571e-291	3.1464	5.57384	0	0	YES	YES	YES	YES	YES	9.99	8.97	117.69	134.22	85.63	84.99	123.02	119.4	79.84	76.91	92.19	92.07	AT5G66190.1	ferredoxin-NADP(+)-oxidoreductase 1	Encodes a leaf-type ferredoxin:NADP(H) oxidoreductase. It is present in both chloroplast stroma and thylakoid membranes but is more abundant in the thylakoid. The affinity of this enzyme for ferredoxin is slightly, but significantly, higher than AtLFNR2, an isoform of the same enzyme. AtLFNR1 forms a heterodimer with AtFNR2 and is also a prerequisite to attach AtFNR2 to the thylakoid membrane.	ferredoxin-NADP(+)-oxidoreductase 1 (FNR1); FUNCTIONS IN: oxidoreductase activity, electron transporter, transferring electrons within the cyclic electron transport pathway of photosynthesis activity, poly(U) RNA binding, NADPH dehydrogenase activity, electron transporter, transferring electrons within the noncyclic electron transport pathway of photosynthesis activity; INVOLVED IN: oxidation red…
Potri.006G212000.v4.1		7.34336	2.29598	2.3275e-82	2.59336e-81	7.89926	2.93887	3.52731e-128	5.02631e-127	8.12945	3.14486	7.52427e-148	9.33831e-147	8.34782	3.36579	1.33727e-169	2.11246e-168	7.05559	2.14038	1.1517e-69	6.95579e-69	YES	YES	YES	YES	YES	1.35	0	116.11	117.39	179.82	174.96	213.16	197.73	230.16	244.23	118.06	102.21	AT2G38870.1	Serine protease inhibitor, potato inhibitor I-type family protein	Predicted to encode a PR (pathogenesis-related) peptide that belongs to the PR-6 proteinase inhibitor family. Six putative PR-6-type protein encoding genes are found in Arabidopsis: At2g38900, At2g38870, At5g43570, At5g43580, At3g50020 and At3g46860.	Serine protease inhibitor, potato inhibitor I-type family protein; FUNCTIONS IN: serine-type endopeptidase inhibitor activity; INVOLVED IN: defense response to fungus, response to wounding; LOCATED IN: cell wall; EXPRESSED IN: 21 plant structures; EXPRESSED DURING: 13 growth stages; CONTAINS InterPro DOMAIN/s: Proteinase inhibitor I13, potato inhibitor I (InterPro:IPR000864); BEST Arabidopsis tha…
Potri.010G095400.v4.1		1.16003	5.25999	4.20363e-61	3.50467e-60	-1.27143	4.08244	1.08244e-36	5.06361e-36	-1.47682	4.07636	1.5782e-45	7.12045e-45	-1.53635	4.0393	1.54777e-47	7.38245e-47	-1.00154	4.22232	2.37501e-26	7.24462e-26	YES	YES	YES	YES	YES	50.23	53.12	115.83	123.11	23.45	22.3	19.2	21.41	19.4	18.07	29.1	28.05	AT1G60010.1			unknown protein; FUNCTIONS IN: molecular_function unknown; INVOLVED IN: N-terminal protein myristoylation; LOCATED IN: cellular_component unknown; EXPRESSED IN: 22 plant structures; EXPRESSED DURING: 13 growth stages; BEST Arabidopsis thaliana protein match is: unknown protein (TAIR:AT1G10530.1); Has 185 Blast hits to 185 proteins in 18 species: Archae - 0; Bacteria - 0; Metazoa - 0; Fungi - 3; P…
Potri.002G220566.v4.1		4.01936	6.14884	0	0	3.4135	5.65774	0	0	3.81204	6.01968	0	0	3.20336	5.46268	0	0	3.30625	5.59411	0	0	YES	YES	YES	YES	YES	6.59	6.97	115.64	113.21	79.54	75.92	101.52	109.3	66.5	66.33	72.23	75.07	AT3G26650.1	glyceraldehyde 3-phosphate dehydrogenase A subunit	Encodes one of the two subunits forming the photosynthetic glyceraldehyde-3-phosphate dehydrogenase (GAPDH) and as such a constituent of the supramolecular complex with phosphoribulokinase (PRK) thought to be linked by a small peptide encoded by CP12-2. GapA-1 is coordinately expressed by light with PRK and CP12-2. The enzyme activity, tested in leaf protein extracts dropped significantly after e…	glyceraldehyde 3-phosphate dehydrogenase A subunit (GAPA); FUNCTIONS IN: protein binding, glyceraldehyde-3-phosphate dehydrogenase activity; INVOLVED IN: in 6 processes; LOCATED IN: in 6 components; EXPRESSED IN: 26 plant structures; EXPRESSED DURING: 14 growth stages; CONTAINS InterPro DOMAIN/s: Glyceraldehyde 3-phosphate dehydrogenase subfamily (InterPro:IPR000173), Glyceraldehyde 3-phosphate d…
Potri.001G273400.v4.1		1.6532	6.51228	4.59863e-250	1.73549e-248	1.01656	6.09848	1.06952e-83	1.01188e-82	1.23013	6.25998	4.98627e-136	5.66846e-135	1.52141	6.46365	9.39866e-201	1.77377e-199	1.57097	6.5346	4.49769e-265	9.97384e-264	YES	YES	YES	YES	YES	34.35	37	115.11	118.46	77.6	77.58	90.9	94.23	110.19	107.45	117.57	115.24	AT5G12200.1	pyrimidine 2	Encodes a protein with dihydropyrimidine amidohydrolase activity. It localizes to the secretory system and plays a role in uracil metabolism.	pyrimidine 2 (PYD2); CONTAINS InterPro DOMAIN/s: D-hydantoinase (InterPro:IPR011778), Amidohydrolase 1 (InterPro:IPR006680), Metal-dependent hydrolase, composite domain (InterPro:IPR011059); BEST Arabidopsis thaliana protein match is: allantoinase (TAIR:AT4G04955.1); Has 11476 Blast hits to 11454 proteins in 2253 species: Archae - 299; Bacteria - 6727; Metazoa - 670; Fungi - 189; Plants - 91; Vir…
Potri.002G033400.v4.1		3.37085	6.71274	0	0	3.56829	6.94977	0	0	3.68067	7.05888	0	0	2.96842	6.40922	0	0	2.46508	6.01039	0	0	YES	YES	YES	YES	YES	10.1	11.66	113.68	121.17	135.38	142.61	157.77	151.57	87.02	94.63	64.81	67.01	AT1G27680.1	ADPGLC-PPase large subunit	ADP-glucose pyrophosphorylase catalyzes the first, rate limiting step in starch biosynthesis. The large subunit plays a regulatory role whereas the small subunit (ApS) is the catalytic isoform. Four isoforms of the large subunit (ApL1-4) have been described.Mutational analysis of APS1 suggests that APL1 and APL2 can compensate for loss of APS1 catalytic activity,suggesting both have catalytic as …	ADPGLC-PPase large subunit (APL2); CONTAINS InterPro DOMAIN/s: Glucose-1-phosphate adenylyltransferase (InterPro:IPR011831), ADP-glucose pyrophosphorylase, conserved site (InterPro:IPR005836), Nucleotidyl transferase (InterPro:IPR005835); BEST Arabidopsis thaliana protein match is: Glucose-1-phosphate adenylyltransferase family protein (TAIR:AT4G39210.1); Has 11860 Blast hits to 11712 proteins in…
Potri.017G088600.v4.1		2.06055	5.21631	1.1907e-161	2.69706e-160	1.66037	4.9639	8.26351e-100	9.24954e-99	1.71109	5.00542	3.68707e-105	3.33861e-104	2.09288	5.30446	1.64279e-168	2.56923e-167	1.49344	4.874	2.63313e-79	1.77348e-78	YES	YES	YES	YES	YES	26.28	27.25	113.54	117.71	88.02	93.05	91.56	100.64	123.69	117.3	88.67	78.1	AT5G15350.1	early nodulin-like protein 17		early nodulin-like protein 17 (ENODL17); FUNCTIONS IN: electron carrier activity, copper ion binding; LOCATED IN: anchored to plasma membrane, plasma membrane, vacuole, anchored to membrane; EXPRESSED IN: 24 plant structures; EXPRESSED DURING: 13 growth stages; CONTAINS InterPro DOMAIN/s: Plastocyanin-like (InterPro:IPR003245), Cupredoxin (InterPro:IPR008972); BEST Arabidopsis thaliana protein ma…
Potri.013G127900.v4.1		2.26898	4.40448	6.19783e-109	9.26371e-108	2.72198	4.86192	2.16901e-201	4.9611e-200	2.86346	4.97798	1.43973e-228	2.76681e-227	3.01878	5.1163	2.08708e-256	5.25182e-255	2.96074	5.10323	2.20893e-265	4.90303e-264	YES	YES	YES	YES	YES	24.4	22.56	113.11	119.52	160.05	169.25	189.81	179.79	197.03	201.3	204.22	202.26	AT5G16250.1			unknown protein; BEST Arabidopsis thaliana protein match is: unknown protein (TAIR:AT3G02640.1); Has 1807 Blast hits to 1807 proteins in 277 species: Archae - 0; Bacteria - 0; Metazoa - 736; Fungi - 347; Plants - 385; Viruses - 0; Other Eukaryotes - 339 (source: NCBI BLink).
Potri.007G026800.v4.1		3.31278	6.27648	0	0	3.17749	6.21763	0	0	3.53807	6.54562	0	0	-2.73453	3.08664	5.49193e-63	3.28553e-62	-1.70361	3.29396	2.99007e-36	1.11245e-35	YES	YES	YES	YES	YES	11.74	10.6	112.57	118.07	107.93	108.91	140.28	146.18	1.72	1.84	3.87	3.65	AT2G25737.1	Sulfite exporter TauE/SafE family protein		Sulfite exporter TauE/SafE family protein; LOCATED IN: endomembrane system, integral to membrane; CONTAINS InterPro DOMAIN/s: Protein of unknown function DUF81 (InterPro:IPR002781); BEST Arabidopsis thaliana protein match is: Sulfite exporter TauE/SafE family protein (TAIR:AT2G36630.1); Has 3417 Blast hits to 2961 proteins in 724 species: Archae - 129; Bacteria - 1927; Metazoa - 0; Fungi - 0; Pla…
Potri.002G223100.v4.1		1.48781	5.47551	4.39821e-109	6.59123e-108	3.84786	7.53933	0	0	3.79318	7.49778	0	0	4.51619	8.1755	0	0	2.61389	6.46971	0	0	YES	YES	YES	YES	YES	41.92	39.52	111.43	125.24	591.71	662.21	643.54	592.61	952.27	1015.73	272.25	277.11	#N/A	#N/A	#N/A	#N/A
Potri.002G102100.v4.1		-2.44481	8.88497	0	0	-2.61232	8.86701	0	0	-3.66533	8.79347	0	0	-4.18937	8.74574	0	0	-4.29512	8.76562	0	0	YES	YES	YES	YES	YES	578.12	575.12	111.28	108.91	99.18	103.42	49.4	51.12	33.78	33.35	31.7	32.67	AT5G65380.1	MATE efflux family protein		MATE efflux family protein; FUNCTIONS IN: antiporter activity, drug transmembrane transporter activity, transporter activity; INVOLVED IN: drug transmembrane transport, ripening, transmembrane transport; LOCATED IN: membrane; EXPRESSED IN: 22 plant structures; EXPRESSED DURING: 13 growth stages; CONTAINS InterPro DOMAIN/s: Multi antimicrobial extrusion protein MatE (InterPro:IPR002528); BEST Arab…
Potri.018G110800.v4.1		-1.46943	6.89995	3.74035e-234	1.3134e-232	-2.00539	6.76976	0	0	-2.26312	6.7673	0	0	-2.13571	6.77163	0	0	-1.46972	6.94668	9.7685e-296	2.41449e-294	YES	YES	YES	YES	YES	298.67	297.06	110.71	111.91	81.25	77.52	69.32	66.62	71.45	71.69	121.04	116.29	AT5G58070.1	temperature-induced lipocalin	Encodes a temperature-induced lipocalin TIL1. Involved in thermotolerance. Peripherally associated with plasma membrane.	temperature-induced lipocalin (TIL); FUNCTIONS IN: binding, transporter activity; INVOLVED IN: transport, response to cold, response to light stimulus, response to heat; LOCATED IN: mitochondrion, endoplasmic reticulum, plasma membrane, vacuole; EXPRESSED IN: 26 plant structures; EXPRESSED DURING: 17 growth stages; CONTAINS InterPro DOMAIN/s: Lipocalin, bacterial (InterPro:IPR002446), Lipocalin, …
Potri.010G231300.v4.1		2.91952	4.3594	3.24728e-152	6.8121e-151	2.889	4.416	2.64239e-155	4.61721e-154	3.46015	4.91728	5.36005e-279	1.27503e-277	3.2835	4.75781	1.31536e-228	2.89269e-227	3.03004	4.57079	1.32225e-193	2.06929e-192	YES	YES	YES	YES	YES	15.19	14.85	110.08	124.25	105	131.93	196.49	161.54	142.5	164.86	135.94	137.07	AT3G45980.1	Histone superfamily protein	Encodes a histone 2B (H2B) protein. This protein can be ubiquitinated in planta, and this modification depends on the HUB1 and HUB2 E3 ubiquitin ligases as well as the UBC1 and UBC2 E2 ubiquitin conjugating enzymes. Lysine 146 appears to be the site of the ubiquitin addition.	HTB9; FUNCTIONS IN: DNA binding; INVOLVED IN: nucleosome assembly; LOCATED IN: nucleolus; EXPRESSED IN: 23 plant structures; EXPRESSED DURING: 13 growth stages; CONTAINS InterPro DOMAIN/s: Histone H2B (InterPro:IPR000558), Histone-fold (InterPro:IPR009072), Histone core (InterPro:IPR007125); BEST Arabidopsis thaliana protein match is: Histone superfamily protein (TAIR:AT1G07790.1); Has 3616 Blast…
Potri.006G255600.v4.1		2.48123	5.07917	1.33962e-196	3.78542e-195	1.82336	4.61184	6.72155e-92	6.97128e-91	2.25837	4.96036	3.82417e-160	5.14735e-159	1.66464	4.48871	2.52696e-70	1.67466e-69	2.01235	4.79646	8.21371e-124	8.30057e-123	YES	YES	YES	YES	YES	22.67	17.79	109.53	123.74	74.67	77.92	111.26	99.67	67.12	67.78	87.4	92.14	AT4G32260.1	ATPase, F0 complex, subunit B/B', bacterial/chloroplast		ATPase, F0 complex, subunit B/B', bacterial/chloroplast; FUNCTIONS IN: hydrogen ion transmembrane transporter activity; INVOLVED IN: defense response to bacterium; LOCATED IN: thylakoid, chloroplast thylakoid membrane, chloroplast, membrane, chloroplast envelope; EXPRESSED IN: 23 plant structures; EXPRESSED DURING: 14 growth stages; CONTAINS InterPro DOMAIN/s: ATPase, F0 complex, subunit B/B&apos…
Potri.005G211500.v4.1		1.55596	6.76926	4.43227e-251	1.68389e-249	1.68201	6.90553	0	0	2.33682	7.44247	0	0	1.74756	6.96257	0	0	1.54528	6.8429	7.04033e-305	1.78908e-303	YES	YES	YES	YES	YES	36.62	37.41	109.22	117.47	126.36	129	208.36	205.38	122.93	141.84	118.49	118.4	AT3G22550.1	Protein of unknown function (DUF581)		Protein of unknown function (DUF581); CONTAINS InterPro DOMAIN/s: Protein of unknown function DUF581 (InterPro:IPR007650); BEST Arabidopsis thaliana protein match is: Protein of unknown function (DUF581) (TAIR:AT3G63210.1); Has 558 Blast hits to 549 proteins in 19 species: Archae - 0; Bacteria - 0; Metazoa - 0; Fungi - 0; Plants - 558; Viruses - 0; Other Eukaryotes - 0 (source: NCBI BLink).
Potri.011G026032.v4.1		4.6379	4.38554	1.96259e-256	7.62188e-255	5.10038	4.92306	0	0	4.00835	3.8659	1.78104e-164	2.47411e-163	5.1578	4.9664	0	0	4.94799	4.80442	0	0	YES	YES	YES	YES	YES	4.48	4.03	109.11	108.22	152.28	157.52	77.62	70.71	150.47	167.8	150.85	139.33	AT1G24020.2	MLP-like protein 423		MLP-like protein 423 (MLP423); INVOLVED IN: response to biotic stimulus, defense response; EXPRESSED IN: 22 plant structures; EXPRESSED DURING: 14 growth stages; CONTAINS InterPro DOMAIN/s: Bet v I allergen (InterPro:IPR000916); BEST Arabidopsis thaliana protein match is: MLP-like protein 28 (TAIR:AT1G70830.3).
Potri.004G123600.v4.1		2.6792	7.25039	0	0	2.79815	7.39927	0	0	3.43911	7.98491	0	0	3.24384	7.80067	0	0	3.21182	7.8063	0	0	YES	YES	YES	YES	YES	15.6	17.18	108.99	109.97	121.49	124.11	200.61	193.97	163.94	167.14	166.36	166.42	AT3G29320.1	Glycosyl transferase, family 35	Encodes a plastidic alpha-glucan phosphorylase. In vitro, the enzyme has a preference for maltooligosaccharides, such as maltoheptaose.	Glycosyl transferase, family 35; FUNCTIONS IN: phosphorylase activity, transferase activity, transferring glycosyl groups; INVOLVED IN: response to water deprivation, response to temperature stimulus; LOCATED IN: chloroplast stroma, chloroplast, plastid; EXPRESSED IN: 23 plant structures; EXPRESSED DURING: 13 growth stages; CONTAINS InterPro DOMAIN/s: Glycogen/starch/alpha-glucan phosphorylase (I…
Potri.017G051800.v4.1		-1.22258	7.49241	3.90733e-206	1.17266e-204	-2.45929	7.21656	0	0	-3.12995	7.17652	0	0	-3.02787	7.16847	0	0	-3.26094	7.16687	0	0	YES	YES	YES	YES	YES	246.93	246.21	108.96	110.54	48.81	47.44	31.22	30.89	32.61	31.46	27.96	28.5	AT5G64250.2	Aldolase-type TIM barrel family protein		Aldolase-type TIM barrel family protein; FUNCTIONS IN: oxidoreductase activity, catalytic activity, nitronate monooxygenase activity; INVOLVED IN: response to cadmium ion, response to symbiotic fungus, metabolic process; EXPRESSED IN: 23 plant structures; EXPRESSED DURING: 13 growth stages; CONTAINS InterPro DOMAIN/s: Aldolase-type TIM barrel (InterPro:IPR013785), 2-nitropropane dioxygenase, NPD …
Potri.001G407100.v4.1		2.24844	5.50657	2.82382e-223	9.4068e-222	1.47424	4.96001	2.23398e-81	2.05647e-80	1.85639	5.25496	3.52926e-142	4.17641e-141	1.34073	4.86571	1.17313e-60	6.79722e-60	2.11001	5.49071	4.81493e-208	8.23724e-207	YES	YES	YES	YES	YES	21.73	21.92	107.82	107.56	65.54	64.62	87.66	86.44	60.47	56.61	108.16	99.82	AT5G54270.1	light-harvesting chlorophyll B-binding protein 3	Lhcb3 protein is a component of the main light harvesting chlorophyll a/b-protein complex of Photosystem II (LHC II).	light-harvesting chlorophyll B-binding protein 3 (LHCB3); FUNCTIONS IN: structural molecule activity; INVOLVED IN: photosynthesis; LOCATED IN: light-harvesting complex, thylakoid, chloroplast thylakoid membrane, chloroplast; EXPRESSED IN: 24 plant structures; EXPRESSED DURING: 14 growth stages; CONTAINS InterPro DOMAIN/s: Chlorophyll A-B binding protein (InterPro:IPR001344); BEST Arabidopsis thal…
Potri.010G126300.v4.1		2.21364	6.92868	0	0	2.02563	6.82196	0	0	1.66757	6.55288	8.52202e-285	2.07139e-283	1.9924	6.8006	0	0	2.51005	7.26214	0	0	YES	YES	YES	YES	YES	22.43	21.37	107.28	104.04	95.42	96.28	76.35	77.7	94.86	90.37	139.03	134.11	AT1G68570.1	Major facilitator superfamily protein		Major facilitator superfamily protein; FUNCTIONS IN: transporter activity; INVOLVED IN: oligopeptide transport; LOCATED IN: membrane; EXPRESSED IN: 23 plant structures; EXPRESSED DURING: 13 growth stages; CONTAINS InterPro DOMAIN/s: Oligopeptide transporter (InterPro:IPR000109), Major facilitator superfamily, general substrate transporter (InterPro:IPR016196); BEST Arabidopsis thaliana protein ma…
Potri.004G064400.v4.1		-1.37986	7.8799	7.15487e-293	3.30389e-291	-1.47329	7.85974	0	0	-2.11104	7.75298	0	0	-1.79284	7.80286	0	0	-1.80067	7.82629	0	0	YES	YES	YES	YES	YES	273.91	274.78	106.65	112.68	106.69	105.58	71.29	68.95	82.52	85.75	83.34	89.25	AT4G18950.1	Integrin-linked protein kinase family		Integrin-linked protein kinase family; FUNCTIONS IN: protein serine/threonine/tyrosine kinase activity, kinase activity; INVOLVED IN: regulation of signal transduction, protein amino acid phosphorylation; LOCATED IN: nucleus, cytoplasm; EXPRESSED IN: 25 plant structures; EXPRESSED DURING: 14 growth stages; CONTAINS InterPro DOMAIN/s: Protein kinase, catalytic domain (InterPro:IPR000719), Integrin…
Potri.010G129200.v4.1	RAV	-1.44871	7.5264	6.67707e-288	3.04001e-286	-1.92974	7.41207	0	0	-3.60829	7.23136	0	0	-2.48938	7.33617	0	0	-2.20494	7.40727	0	0	YES	YES	YES	YES	YES	291.33	292.9	106.02	116.49	80.33	84.15	26.8	25.96	52.08	58.47	71.49	67.87	AT1G25560.1	AP2/B3 transcription factor family protein	Encodes a member of the RAV transcription factor family that contains AP2 and B3 binding domains. Involved in the regulation of flowering under long days. Loss of function results in early flowering. Overexpression causes late flowering and repression of expression of FT. Novel transcriptional regulator involved in ethylene signaling. Promoter bound by EIN3. EDF1 in turn, binds to promoter elemen…	TEMPRANILLO 1 (TEM1); FUNCTIONS IN: DNA binding, sequence-specific DNA binding transcription factor activity; INVOLVED IN: photoperiodism, flowering, ethylene mediated signaling pathway; LOCATED IN: chloroplast; EXPRESSED IN: 22 plant structures; EXPRESSED DURING: 13 growth stages; CONTAINS InterPro DOMAIN/s: DNA-binding, integrase-type (InterPro:IPR016177), Transcriptional factor B3 (InterPro:IP…
Potri.006G034000.v4.1		5.54223	6.38097	0	0	5.11592	6.03753	0	0	4.66192	5.5922	0	0	5.19051	6.10435	0	0	4.96167	5.92176	0	0	YES	YES	YES	YES	YES	2.46	1.99	105.8	109.75	81.88	83.74	62.73	61.72	87.38	85.09	77.8	74.02	AT1G68570.1	Major facilitator superfamily protein		Major facilitator superfamily protein; FUNCTIONS IN: transporter activity; INVOLVED IN: oligopeptide transport; LOCATED IN: membrane; EXPRESSED IN: 23 plant structures; EXPRESSED DURING: 13 growth stages; CONTAINS InterPro DOMAIN/s: Oligopeptide transporter (InterPro:IPR000109), Major facilitator superfamily, general substrate transporter (InterPro:IPR016196); BEST Arabidopsis thaliana protein ma…
Potri.002G015100.v4.1		2.9441	5.55815	0	0	3.80826	6.41123	0	0	4.70352	7.26089	0	0	4.18756	6.76517	0	0	4.97241	7.5522	0	0	YES	YES	YES	YES	YES	11.51	14.53	105.65	103.01	190.79	201.96	372.5	377.76	249.39	255.58	444.55	457.84	AT3G03190.1	glutathione S-transferase F11	Encodes glutathione transferase belonging to the phi class of GSTs. Naming convention according to Wagner et al. (2002).	glutathione S-transferase F11 (GSTF11); CONTAINS InterPro DOMAIN/s: Thioredoxin fold (InterPro:IPR012335), Glutathione S-transferase, C-terminal (InterPro:IPR004046), Glutathione S-transferase, C-terminal-like (InterPro:IPR010987), Glutathione S-transferase/chloride channel, C-terminal (InterPro:IPR017933), Glutathione S-transferase, N-terminal (InterPro:IPR004045), Thioredoxin-like fold (InterPr…
Potri.011G025900.v4.1		2.50039	4.47725	2.01817e-132	3.68279e-131	3.21655	5.17965	6.85208e-299	2.45004e-297	2.69346	4.71002	1.31884e-177	1.97632e-176	3.37945	5.32062	0	0	2.62719	4.6929	3.25337e-173	4.54119e-172	YES	YES	YES	YES	YES	20.09	16.13	105.31	105.16	187.26	170.41	126.15	127.79	193.76	201.11	122.87	124.54	AT1G24020.2	MLP-like protein 423		MLP-like protein 423 (MLP423); INVOLVED IN: response to biotic stimulus, defense response; EXPRESSED IN: 22 plant structures; EXPRESSED DURING: 14 growth stages; CONTAINS InterPro DOMAIN/s: Bet v I allergen (InterPro:IPR000916); BEST Arabidopsis thaliana protein match is: MLP-like protein 28 (TAIR:AT1G70830.3).
Potri.001G028200.v4.1		1.866	6.40579	1.34809e-297	6.3674e-296	2.47073	6.94771	0	0	2.39458	6.89256	0	0	2.86025	7.28779	0	0	2.72336	7.20332	0	0	YES	YES	YES	YES	YES	27.2	26.36	105.2	97.55	162.46	156.48	154.68	156.57	209.08	203.95	196.24	191.54	AT3G54400.1	Eukaryotic aspartyl protease family protein		Eukaryotic aspartyl protease family protein; FUNCTIONS IN: aspartic-type endopeptidase activity; INVOLVED IN: proteolysis; LOCATED IN: apoplast, cell wall, chloroplast, plant-type cell wall; EXPRESSED IN: 21 plant structures; EXPRESSED DURING: 14 growth stages; CONTAINS InterPro DOMAIN/s: Peptidase aspartic (InterPro:IPR021109), Peptidase aspartic, catalytic (InterPro:IPR009007), Peptidase A1 (In…
Potri.012G125900.v4.1		2.46409	5.35247	1.23234e-232	4.32059e-231	2.10572	5.12167	3.35766e-158	5.96603e-157	2.51918	5.46379	2.92878e-262	6.51654e-261	2.54925	5.48908	2.48125e-253	6.15815e-252	2.48719	5.4732	2.72716e-263	5.9855e-262	YES	YES	YES	YES	YES	20.08	16.09	104.62	101.53	79.29	86.99	115.53	111.59	113.67	109.58	110.05	112.5	AT3G12800.1	short-chain dehydrogenase-reductase B		short-chain dehydrogenase-reductase B (SDRB); FUNCTIONS IN: oxidoreductase activity, binding, catalytic activity; INVOLVED IN: oxidation reduction, metabolic process; LOCATED IN: peroxisome, plasma membrane; EXPRESSED IN: 24 plant structures; EXPRESSED DURING: 13 growth stages; CONTAINS InterPro DOMAIN/s: NAD(P)-binding domain (InterPro:IPR016040), Glucose/ribitol dehydrogenase (InterPro:IPR00234…
Potri.003G128500.v4.1		1.0226	6.88552	8.56923e-118	1.39459e-116	1.2125	7.04953	1.53015e-185	3.17969e-184	1.41616	7.21206	1.7071e-286	4.17099e-285	1.33562	7.14611	2.79368e-210	5.55271e-209	1.21916	7.09613	6.39352e-220	1.15961e-218	YES	YES	YES	YES	YES	47.96	49.8	104.36	102.3	120.91	122.71	142.4	146.44	133.44	128.89	122.59	126.83	AT1G63690.1	SIGNAL PEPTIDE PEPTIDASE-LIKE 2		SIGNAL PEPTIDE PEPTIDASE-LIKE 2 (SPPL2); FUNCTIONS IN: peptidase activity, aspartic-type endopeptidase activity; INVOLVED IN: proteolysis; LOCATED IN: endosome, plasma membrane; EXPRESSED IN: 25 plant structures; EXPRESSED DURING: 13 growth stages; CONTAINS InterPro DOMAIN/s: Protease-associated PA (InterPro:IPR003137), Peptidase A22, presenilin signal peptide (InterPro:IPR006639), Peptidase A22B…
Potri.005G229000.v4.1		1.08609	5.53696	3.68288e-66	3.29674e-65	1.10558	5.59254	3.72995e-72	3.07336e-71	1.19347	5.66562	7.11036e-89	5.53667e-88	1.40908	5.81339	1.18652e-122	1.33203e-121	1.02468	5.5773	2.3356e-64	1.32674e-63	YES	YES	YES	YES	YES	45.49	45.29	103.75	95.59	109.32	99.94	113.46	114.52	128.8	126.04	102.55	100.95	AT1G19580.1	gamma carbonic anhydrase 1	Encodes mitochondrial gamma carbonic anhydrase. Component of the NADH dehydrogenase complex.	gamma carbonic anhydrase 1 (GAMMA CA1); FUNCTIONS IN: carbonate dehydratase activity; INVOLVED IN: photorespiration; LOCATED IN: mitochondrion, mitochondrial membrane, mitochondrial respiratory chain complex I, respiratory chain complex I; EXPRESSED IN: 23 plant structures; EXPRESSED DURING: 14 growth stages; CONTAINS InterPro DOMAIN/s: Trimeric LpxA-like (InterPro:IPR011004); BEST Arabidopsis th…
Potri.009G095100.v4.1		-1.65017	7.86329	0	0	-2.26706	7.73756	0	0	-2.3921	7.75707	0	0	-3.73695	7.59247	0	0	-3.79158	7.6116	0	0	YES	YES	YES	YES	YES	307.42	305.51	103.72	99.04	69	67.73	64.96	63.93	24.36	24.41	24.88	23.71	AT4G15480.1	UDP-Glycosyltransferase superfamily protein	Encodes a protein that might have sinapic acid:UDP-glucose glucosyltransferase activity.	UGT84A1; CONTAINS InterPro DOMAIN/s: UDP-glucuronosyl/UDP-glucosyltransferase (InterPro:IPR002213); BEST Arabidopsis thaliana protein match is: UDP-Glycosyltransferase superfamily protein (TAIR:AT4G15490.1); Has 7986 Blast hits to 7909 proteins in 477 species: Archae - 0; Bacteria - 354; Metazoa - 2305; Fungi - 71; Plants - 5077; Viruses - 110; Other Eukaryotes - 69 (source: NCBI BLink).
Potri.005G083100.v4.1		-1.13155	8.08158	1.60196e-211	4.99244e-210	-1.52773	7.97575	0	0	-2.04392	7.89583	0	0	-2.05578	7.87771	0	0	-2.01098	7.9122	0	0	YES	YES	YES	YES	YES	211.1	219.38	103.45	100.97	81.11	79.44	57.11	58.48	55.88	54.18	61.34	55.85	AT1G74040.1	2-isopropylmalate synthase 1	Encodes an active Arabidopsis isopropylmalate synthase IPMS2. Involved in leucine biosynthesis. Do not participate in the chain elongation of glucosinolates. Expressed constitutively throughout the plant. Loss of IPMS2 can be compensated by a second isopropylmalate synthase gene IPMS1 (At1g18500).	2-isopropylmalate synthase 1 (IMS1); FUNCTIONS IN: 2-isopropylmalate synthase activity; INVOLVED IN: leucine biosynthetic process; LOCATED IN: chloroplast, chloroplast envelope; EXPRESSED IN: 23 plant structures; EXPRESSED DURING: 13 growth stages; CONTAINS InterPro DOMAIN/s: Aldolase-type TIM barrel (InterPro:IPR013785), Alpha-isopropylmalate/homocitrate synthase, conserved site (InterPro:IPR002…
Potri.010G240800.v4.1	MYB	-1.04875	6.984	1.66235e-127	2.92087e-126	-1.01782	6.99787	4.1633e-130	6.02145e-129	-2.40672	6.70655	0	0	-1.36594	6.91268	1.31565e-201	2.48895e-200	-2.0524	6.7736	0	0	YES	YES	YES	YES	YES	209.21	200.09	103.15	101.98	109.88	106.83	40.6	44.44	87.1	80.83	56.28	52.32	AT5G04760.1	Duplicated homeodomain-like superfamily protein		Duplicated homeodomain-like superfamily protein; CONTAINS InterPro DOMAIN/s: SANT, DNA-binding (InterPro:IPR001005), Molecular chaperone, heat shock protein, Hsp40, DnaJ (InterPro:IPR015609), Homeodomain-like (InterPro:IPR009057), Myb, DNA-binding (InterPro:IPR014778), HTH transcriptional regulator, Myb-type, DNA-binding (InterPro:IPR017930), Myb-like DNA-binding domain, SHAQKYF class (InterPro:I…
Potri.014G141900.v4.1		-1.23516	7.80162	4.44568e-232	1.55148e-230	-2.08275	7.59884	0	0	-1.69859	7.72041	0	0	-1.89917	7.65982	0	0	-2.41055	7.58938	0	0	YES	YES	YES	YES	YES	231.52	228.31	103.02	99.98	61.18	55.49	78.8	77.75	67.37	63.44	46.32	48.42	AT3G58750.1	citrate synthase 2	Encodes a peroxisomal citrate synthase that is expressed throughout seedling and shoot development.	citrate synthase 2 (CSY2); FUNCTIONS IN: citrate (SI)-synthase activity; INVOLVED IN: fatty acid beta-oxidation, tricarboxylic acid cycle; LOCATED IN: peroxisome; EXPRESSED IN: 25 plant structures; EXPRESSED DURING: 16 growth stages; CONTAINS InterPro DOMAIN/s: Citrate synthase, type II (InterPro:IPR010953), Citrate synthase-like, large alpha subdomain (InterPro:IPR016142), Citrate synthase activ…
Potri.004G187500.v4.1		-1.28433	5.47771	2.8236e-86	3.30838e-85	-3.64909	5.06332	0	0	-3.03149	5.18645	4.02743e-281	9.70856e-280	-3.20246	5.14352	3.53353e-284	1.00757e-282	-1.88761	5.36425	6.84247e-163	9.02577e-162	YES	YES	YES	YES	YES	215.98	245.8	102.77	91.17	20.28	18.8	30.52	30.4	22.06	30.76	72.37	67.27	AT5G22580.1	Stress responsive A/B Barrel Domain		Stress responsive A/B Barrel Domain; FUNCTIONS IN: molecular_function unknown; INVOLVED IN: biological_process unknown; LOCATED IN: chloroplast; EXPRESSED IN: 22 plant structures; EXPRESSED DURING: 13 growth stages; CONTAINS InterPro DOMAIN/s: Stress responsive alpha-beta barrel (InterPro:IPR013097), Dimeric alpha-beta barrel (InterPro:IPR011008); BEST Arabidopsis thaliana protein match is: heat …
Potri.002G098400.v4.1		-2.20415	8.1734	0	0	-2.51191	8.12496	0	0	-3.49266	8.05373	0	0	-3.0381	8.08036	0	0	-4.26761	8.01072	0	0	YES	YES	YES	YES	YES	446.37	442.23	102.74	97.38	83.68	83.55	44.97	42.04	57.12	57.67	26.49	24.24	AT1G22360.1	UDP-glucosyl transferase 85A2		UDP-glucosyl transferase 85A2 (UGT85A2); FUNCTIONS IN: UDP-glycosyltransferase activity, transferase activity, transferring glycosyl groups, glucuronosyltransferase activity; INVOLVED IN: metabolic process; LOCATED IN: cellular_component unknown; EXPRESSED IN: 21 plant structures; EXPRESSED DURING: 11 growth stages; CONTAINS InterPro DOMAIN/s: UDP-glucuronosyl/UDP-glucosyltransferase (InterPro:IP…
Potri.002G112500.v4.1		2.28284	3.29052	6.54505e-54	4.86733e-53	1.67465	2.88332	7.05839e-27	2.63864e-26	1.8697	3.031	2.00006e-34	7.38764e-34	1.72931	2.92293	6.2526e-28	2.06488e-27	2.26668	3.38677	6.39276e-59	3.41054e-58	YES	YES	YES	YES	YES	21.17	20.88	102.69	105.11	72.1	69.24	85.28	77.18	71.41	72.44	112.34	116.69	AT5G17870.1	plastid-specific 50S ribosomal protein 6	plastid-specific ribosomal protein 6 precursor (Psrp-6) - like	plastid-specific 50S ribosomal protein 6 (PSRP6); FUNCTIONS IN: structural constituent of ribosome, rRNA binding; INVOLVED IN: translation; LOCATED IN: chloroplast; EXPRESSED IN: 23 plant structures; EXPRESSED DURING: 13 growth stages; CONTAINS InterPro DOMAIN/s: Ribosomal protein L6, chloroplast (InterPro:IPR020526); Has 30201 Blast hits to 17322 proteins in 780 species: Archae - 12; Bacteria - …
Potri.009G052000.v4.1		1.59124	5.71923	2.64287e-153	5.62204e-152	1.15699	5.4541	8.20376e-73	6.81538e-72	1.78678	5.92659	2.02211e-225	3.84184e-224	1.77243	5.91137	5.33117e-200	1.00292e-198	1.58753	5.80524	3.19576e-170	4.38782e-169	YES	YES	YES	YES	YES	31.98	33.29	102.55	101.56	74.71	81.41	127.05	120.92	117.34	119.09	107.07	108.78	AT1G51410.1	NAD(P)-binding Rossmann-fold superfamily protein	similar to Eucalyptus gunnii alcohol dehydrogenase of unknown physiological function (GI:1143445), apple tree, PIR:T16995; NOT a cinnamyl-alcohol dehydrogenase	NAD(P)-binding Rossmann-fold superfamily protein; FUNCTIONS IN: alcohol dehydrogenase (NAD) activity; INVOLVED IN: cellular metabolic process, metabolic process; LOCATED IN: cellular_component unknown; EXPRESSED IN: 6 plant structures; EXPRESSED DURING: L mature pollen stage, M germinated pollen stage, 4 anthesis, petal differentiation and expansion stage; CONTAINS InterPro DOMAIN/s: NAD-dependen…
Potri.014G043700.v4.1		1.42349	6.88601	5.02124e-223	1.66537e-221	1.16888	6.74258	1.6357e-150	2.75831e-149	1.06879	6.69079	7.15501e-131	7.84438e-130	1.09246	6.69893	4.82138e-119	5.25245e-118	1.35152	6.91346	2.70334e-245	5.49695e-244	YES	YES	YES	YES	YES	36.26	38.41	102.55	106.1	91.29	89.34	84.24	89.32	83.62	85.88	106.99	102	AT2G13560.1	NAD-dependent malic enzyme 1	Encodes an NAD-dependent malic enzyme (NAD-ME) that does not act on oxaloacetate, indicating that it belongs to EC 1.1.1.39. It is a member of the alpha family of NAD-MEs in plants. It appears to function as a homodimer or as a heterodimer with the beta-type NAD-ME2 (At4g00570). NAD-ME1 transcript and protein levels are higher during the night than during the day.	NAD-dependent malic enzyme 1 (NAD-ME1); FUNCTIONS IN: in 7 functions; INVOLVED IN: response to salt stress, malate metabolic process; LOCATED IN: mitochondrion, chloroplast; EXPRESSED IN: 23 plant structures; EXPRESSED DURING: 13 growth stages; CONTAINS InterPro DOMAIN/s: Malic enzyme, NAD-binding (InterPro:IPR012302), Malic oxidoreductase (InterPro:IPR001891), Malic enzyme, conserved site (Inter…
Potri.004G048900.v4.1		3.12479	5.19215	1.59225e-292	7.3376e-291	2.01569	4.3215	3.20009e-90	3.25202e-89	2.53583	4.74701	6.24877e-167	8.80583e-166	1.98636	4.29534	7.5373e-84	5.83008e-83	2.50417	4.75917	1.07077e-168	1.45741e-167	YES	YES	YES	YES	YES	12.66	10.7	101.48	109.42	51.58	49.4	75.31	73.09	49.16	48.49	71.11	74.5	AT5G46110.2	Glucose-6-phosphate/phosphate translocator-related	mutant has Altered acclimation responses; Chloroplast Triose Phosphate Translocator	ACCLIMATION OF PHOTOSYNTHESIS TO ENVIRONMENT 2 (APE2); FUNCTIONS IN: antiporter activity; INVOLVED IN: transport; LOCATED IN: chloroplast, membrane, chloroplast envelope; EXPRESSED IN: 24 plant structures; EXPRESSED DURING: 13 growth stages; CONTAINS InterPro DOMAIN/s: Protein of unknown function DUF250 (InterPro:IPR004853), Tpt phosphate/phosphoenolpyruvate translocator (InterPro:IPR004696); BES…
Potri.010G073400.v4.1		-1.38641	6.27353	1.85135e-155	4.01343e-154	-1.63252	6.2006	1.92276e-211	4.66008e-210	-2.03829	6.15791	0	0	-1.72012	6.20721	4.55095e-224	9.7091e-223	-2.22771	6.12455	0	0	YES	YES	YES	YES	YES	277.84	243.6	101.4	104.17	86.98	92.21	71.97	66.06	81.8	84.58	61.23	61.78	AT1G04340.1	HR-like lesion-inducing protein-related		HR-like lesion-inducing protein-related; FUNCTIONS IN: molecular_function unknown; INVOLVED IN: biological_process unknown; LOCATED IN: endomembrane system; EXPRESSED IN: 23 plant structures; EXPRESSED DURING: 15 growth stages; CONTAINS InterPro DOMAIN/s: HR-like lesion-inducer (InterPro:IPR008637); BEST Arabidopsis thaliana protein match is: HR-like lesion-inducing protein-related (TAIR:AT5G4346…
Potri.001G232000.v4.1		1.70837	5.25922	1.51152e-121	2.52688e-120	2.08375	5.61256	1.06488e-215	2.63323e-214	2.7746	6.19593	0	0	2.66995	6.10339	0	0	2.11198	5.67174	5.45719e-233	1.05145e-231	YES	YES	YES	YES	YES	30.68	30.72	101.34	106.52	136.65	141.92	236.88	223.66	216.09	196.21	145.32	147.37	AT2G44290.1	Bifunctional inhibitor/lipid-transfer protein/seed storage 2S albumin superfamily protein		Bifunctional inhibitor/lipid-transfer protein/seed storage 2S albumin superfamily protein; FUNCTIONS IN: lipid binding; INVOLVED IN: lipid transport; LOCATED IN: plasma membrane, anchored to membrane; CONTAINS InterPro DOMAIN/s: Bifunctional inhibitor/plant lipid transfer protein/seed storage (InterPro:IPR016140), Plant lipid transfer protein/seed storage/trypsin-alpha amylase inhibitor (InterPro…
Potri.001G409800.v4.1		-1.3143	5.69967	2.59573e-103	3.64027e-102	-1.07769	5.76456	3.20372e-79	2.86714e-78	-1.52711	5.67778	1.40073e-142	1.66262e-141	-1.32746	5.71336	6.5817e-104	6.22816e-103	-1.61285	5.66	1.11752e-162	1.46997e-161	YES	YES	YES	YES	YES	230.97	234.76	100.83	91.07	113.56	121.1	90.6	84.2	95.39	99.02	83.48	85.8	AT5G54580.1	RNA-binding (RRM/RBD/RNP motifs) family protein		RNA-binding (RRM/RBD/RNP motifs) family protein; FUNCTIONS IN: RNA binding, nucleotide binding, nucleic acid binding; INVOLVED IN: biological_process unknown; EXPRESSED IN: 22 plant structures; EXPRESSED DURING: 13 growth stages; CONTAINS InterPro DOMAIN/s: RNA recognition motif, RNP-1 (InterPro:IPR000504), Nucleotide-binding, alpha-beta plait (InterPro:IPR012677); BEST Arabidopsis thaliana prote…
Potri.004G174500.v4.1		1.96518	5.22408	2.82868e-150	5.86358e-149	1.60346	5.00292	8.68975e-96	9.36908e-95	2.15862	5.4416	1.10091e-204	1.90458e-203	2.1008	5.3932	1.25233e-178	2.08159e-177	1.85422	5.23278	5.33502e-143	6.23595e-142	YES	YES	YES	YES	YES	24.41	24.17	100.14	96.16	81.63	76.46	114.03	124.19	107.97	112.46	96.37	97.17	AT4G35000.1	ascorbate peroxidase 3	Encodes a microsomal ascorbate peroxidase APX3. Ascorbate peroxidases are enzymes that scavenge hydrogen peroxide in plant cells. Eight types of APX have been described for Arabidopsis: three cytosolic (APX1, APX2, APX6), two chloroplastic types (stromal sAPX, thylakoid tAPX), and three microsomal (APX3, APX4, APX5) isoforms. The APX3 protein interacts with AKR2 (ankyrin-containing protein that i…	ascorbate peroxidase 3 (APX3); FUNCTIONS IN: L-ascorbate peroxidase activity; INVOLVED IN: response to oxidative stress; LOCATED IN: in 7 components; EXPRESSED IN: 26 plant structures; EXPRESSED DURING: 16 growth stages; CONTAINS InterPro DOMAIN/s: Haem peroxidase (InterPro:IPR010255), Plant ascorbate peroxidase (InterPro:IPR002207), Peroxidases heam-ligand binding site (InterPro:IPR019793), Haem…
Potri.009G025200.v4.1		-1.93446	5.57384	9.35895e-177	2.3417e-175	-3.09957	5.36747	0	0	-2.18023	5.55755	8.60299e-223	1.61743e-221	-3.30349	5.38531	0	0	-1.72667	5.65265	9.3174e-169	1.27039e-167	YES	YES	YES	YES	YES	406.16	378.74	98.81	110.47	47.99	48.46	85.92	98.45	43.32	38.54	128.53	137.67	AT2G18370.1	Bifunctional inhibitor/lipid-transfer protein/seed storage 2S albumin superfamily protein	Predicted to encode a PR (pathogenesis-related) protein. Belongs to the lipid transfer protein (PR-14) family with the following members: At2g38540/LTP1, At2g38530/LTP2, At5g59320/LTP3, At5g59310/LTP4, At3g51600/LTP5, At3g08770/LTP6, At2g15050/LTP7, At2g18370/LTP8, At2g15325/LTP9, At5g01870/LTP10, At4g33355/LTP11, At3g51590/LTP12, At5g44265/LTP13, At5g62065/LTP14, At4g08530/LTP15.	Bifunctional inhibitor/lipid-transfer protein/seed storage 2S albumin superfamily protein; FUNCTIONS IN: lipid binding; INVOLVED IN: lipid transport; LOCATED IN: endomembrane system; EXPRESSED IN: leaf whorl, embryo, hypocotyl, male gametophyte, root; EXPRESSED DURING: C globular stage; CONTAINS InterPro DOMAIN/s: Bifunctional inhibitor/plant lipid transfer protein/seed storage (InterPro:IPR01614…
Potri.001G288301.v4.1		3.99	3.7244	1.02699e-145	2.06662e-144	5.34004	5.10712	0	0	4.32624	4.11675	4.03574e-209	7.17817e-208	6.11964	5.85844	0	0	4.76979	4.58607	0	5.00271e-307	YES	YES	YES	YES	YES	7.05	5.12	98.5	99.05	257.73	263.64	129.85	132.33	464.38	414.35	188.72	181.07	AT2G14580.1	basic pathogenesis-related protein 1	pathogenesis related protein, encodes a basic PR1-like protein. Expresses in flowers, roots, and not in leaves and responses to ethylene and methyl jasmonate. Salicylic acid represses gene expression.	basic pathogenesis-related protein 1 (PRB1); FUNCTIONS IN: molecular_function unknown; INVOLVED IN: response to ethylene stimulus, response to jasmonic acid stimulus, response to salicylic acid stimulus; LOCATED IN: endomembrane system, extracellular region; EXPRESSED IN: shoot, shoot apex, root, flower, leaf; CONTAINS InterPro DOMAIN/s: Allergen V5/Tpx-1 related, conserved site (InterPro:IPR0182…
Potri.017G100600.v4.1		4.86845	5.71002	0	0	4.91588	5.83389	0	0	4.79568	5.70941	0	0	5.13865	6.04244	0	0	4.8725	5.8252	0	0	YES	YES	YES	YES	YES	2.93	3.67	98.34	103	106.09	108.76	101.7	101.51	122.4	125.56	103.86	109.26	AT5G15780.1	Pollen Ole e 1 allergen and extensin family protein		Pollen Ole e 1 allergen and extensin family protein; FUNCTIONS IN: molecular_function unknown; INVOLVED IN: biological_process unknown; LOCATED IN: endomembrane system; EXPRESSED IN: 14 plant structures; EXPRESSED DURING: 10 growth stages; CONTAINS InterPro DOMAIN/s: Pollen Ole e 1 allergen/extensin (InterPro:IPR006041); Has 85252 Blast hits to 38354 proteins in 1825 species: Archae - 258; Bacter…
Potri.006G050400.v4.1		7.19905	5.22969	0	0	6.39053	4.52371	0	0	6.93809	5.04389	0	0	5.72918	3.86407	1.39878e-209	2.77085e-208	5.95864	4.12773	7.75058e-263	1.69475e-261	YES	YES	YES	YES	YES	0.68	0.57	97.57	95.55	58.32	55.61	83.46	87.61	36.25	34.88	44.72	41.99	AT2G41810.1	Protein of unknown function, DUF642		FUNCTIONS IN: molecular_function unknown; INVOLVED IN: biological_process unknown; LOCATED IN: endomembrane system; EXPRESSED IN: root; CONTAINS InterPro DOMAIN/s: Protein of unknown function DUF642 (InterPro:IPR006946), Galactose-binding domain-like (InterPro:IPR008979); BEST Arabidopsis thaliana protein match is: Protein of unknown function, DUF642 (TAIR:AT2G41800.1); Has 306 Blast hits to 298 …
Potri.007G137001.v4.1		4.62372	5.69841	0	0	3.6954	4.90371	2.37255e-295	8.35442e-294	4.2062	5.36956	0	0	3.38308	4.60857	4.44656e-216	9.11486e-215	3.76416	4.99807	0	0	YES	YES	YES	YES	YES	4.29	3.57	97.49	103.89	57.4	51.89	78.95	81.08	42.74	44.28	58.66	58.54	AT1G03820.1			unknown protein; FUNCTIONS IN: molecular_function unknown; INVOLVED IN: biological_process unknown; LOCATED IN: endomembrane system; EXPRESSED IN: 21 plant structures; EXPRESSED DURING: 13 growth stages; Has 1345 Blast hits to 1122 proteins in 102 species: Archae - 2; Bacteria - 28; Metazoa - 28; Fungi - 30; Plants - 109; Viruses - 0; Other Eukaryotes - 1148 (source: NCBI BLink).
Potri.015G092900.v4.1		-1.46235	7.9491	0	0	-1.00542	8.09343	3.0751e-184	6.35594e-183	-1.22308	8.05792	4.12223e-297	1.05799e-295	-1.32337	8.01448	4.06806e-268	1.07657e-266	-1.71956	7.93703	0	0	YES	YES	YES	YES	YES	253.6	259.64	97.39	96.28	133.27	141.42	122.08	121	105.89	112.24	82.67	88.05	AT1G56110.1	homolog of nucleolar protein NOP56	NOP56-like protein	homolog of nucleolar protein NOP56 (NOP56); LOCATED IN: nucleolus, cell wall; EXPRESSED IN: 22 plant structures; EXPRESSED DURING: 13 growth stages; CONTAINS InterPro DOMAIN/s: Pre-mRNA processing ribonucleoprotein, snoRNA-binding domain (InterPro:IPR002687), NOP5, N-terminal (InterPro:IPR012974), NOSIC (InterPro:IPR012976); BEST Arabidopsis thaliana protein match is: NOP56-like pre RNA processin…
Potri.009G031800.v4.1		2.49746	5.5332	1.40248e-266	5.78275e-265	2.2402	5.38279	1.32009e-210	3.17616e-209	1.93505	5.13606	3.98486e-141	4.66601e-140	1.43543	4.75388	5.60415e-64	3.41159e-63	1.59637	4.90875	1.51751e-90	1.15215e-89	YES	YES	YES	YES	YES	15.86	16.95	97.25	95.16	82.67	83.77	66.76	71.66	46.52	47.65	52.8	56.29	AT2G39700.1	expansin A4	putative expansin. Naming convention from the Expansin Working Group (Kende et al, 2004. Plant Mol Bio). Involved in the formation of nematode-induced syncytia in roots of Arabidopsis thaliana.	expansin A4 (EXPA4); CONTAINS InterPro DOMAIN/s: Barwin-related endoglucanase (InterPro:IPR009009), Pollen allergen, N-terminal (InterPro:IPR014734), Expansin (InterPro:IPR002963), Rare lipoprotein A (InterPro:IPR005132), Expansin/Lol pI (InterPro:IPR007118), Expansin 45, endoglucanase-like (InterPro:IPR007112), Pollen allergen/expansin, C-terminal (InterPro:IPR007117); BEST Arabidopsis thaliana …
Potri.009G112553.v4.1		6.50895	3.63681	1.18285e-192	3.28925e-191	6.44865	3.68068	9.03459e-197	2.00317e-195	5.58182	2.81367	4.92951e-104	4.42258e-103	7.5631	4.76455	0	0	7.59666	4.83646	0	0	YES	YES	YES	YES	YES	1.31	0.8	97.03	97.24	96.12	96.57	55.97	51.26	225.05	184.05	226.71	222.99	AT5G48490.1	Bifunctional inhibitor/lipid-transfer protein/seed storage 2S albumin superfamily protein		Bifunctional inhibitor/lipid-transfer protein/seed storage 2S albumin superfamily protein; FUNCTIONS IN: lipid binding; INVOLVED IN: lipid transport; LOCATED IN: endomembrane system; EXPRESSED IN: 20 plant structures; EXPRESSED DURING: 13 growth stages; CONTAINS InterPro DOMAIN/s: Bifunctional inhibitor/plant lipid transfer protein/seed storage (InterPro:IPR016140), Plant lipid transfer protein/s…
Potri.011G115000.v4.1		1.51233	5.63057	9.08892e-132	1.64797e-130	1.63636	5.77365	8.26803e-170	1.57801e-168	1.97778	6.04583	2.56446e-293	6.44751e-292	1.7754	5.88342	3.98813e-197	7.39044e-196	1.49735	5.70735	9.56352e-143	1.11287e-141	YES	YES	YES	YES	YES	32.38	30.77	96.63	89.94	101.5	108.87	136.69	137	116.41	112.39	98.43	97.55	AT5G57850.1	D-aminoacid aminotransferase-like PLP-dependent enzymes superfamily protein		D-aminoacid aminotransferase-like PLP-dependent enzymes superfamily protein; FUNCTIONS IN: 4-amino-4-deoxychorismate lyase activity, catalytic activity; INVOLVED IN: tetrahydrofolate biosynthetic process; LOCATED IN: chloroplast; EXPRESSED IN: 24 plant structures; EXPRESSED DURING: 15 growth stages; CONTAINS InterPro DOMAIN/s: Aminotransferase, class IV (InterPro:IPR001544); BEST Arabidopsis thal…
Potri.009G076200.v4.1		1.32701	5.48331	7.30201e-94	9.29901e-93	1.14115	5.39903	2.0287e-69	1.61331e-68	1.36195	5.56546	3.89545e-107	3.59404e-106	1.13314	5.3996	1.7189e-63	1.03755e-62	1.23248	5.50226	4.08666e-87	2.99723e-86	YES	YES	YES	YES	YES	37.12	36.06	96.53	93.58	88.17	84.73	103.64	102.98	86.5	83.17	93.52	95.68	AT1G07080.1	Thioredoxin superfamily protein		Thioredoxin superfamily protein; FUNCTIONS IN: catalytic activity; INVOLVED IN: biological_process unknown; LOCATED IN: vacuole; EXPRESSED IN: 23 plant structures; EXPRESSED DURING: 15 growth stages; CONTAINS InterPro DOMAIN/s: Gamma interferon inducible lysosomal thiol reductase GILT (InterPro:IPR004911), Thioredoxin-like fold (InterPro:IPR012336); BEST Arabidopsis thaliana protein match is: gam…
Potri.010G188000.v4.1		-1.22687	7.14934	1.53753e-183	4.0197e-182	-3.65366	6.73574	0	0	-3.85804	6.77455	0	0	-3.99089	6.74508	0	0	-3.59125	6.79363	0	0	YES	YES	YES	YES	YES	220.53	218.09	95.89	98.67	18.86	18.52	17.14	16.13	16.16	12.89	19.38	20.55	AT5G05600.1	2-oxoglutarate (2OG) and Fe(II)-dependent oxygenase superfamily protein		2-oxoglutarate (2OG) and Fe(II)-dependent oxygenase superfamily protein; FUNCTIONS IN: oxidoreductase activity, iron ion binding; INVOLVED IN: response to salt stress, response to karrikin; EXPRESSED IN: 15 plant structures; EXPRESSED DURING: 9 growth stages; CONTAINS InterPro DOMAIN/s: Isopenicillin N synthase (InterPro:IPR002283), Oxoglutarate/iron-dependent oxygenase (InterPro:IPR005123); BEST…
Potri.004G005900.v4.1		-1.85893	8.86849	0	0	-1.633	8.92988	0	0	-2.24055	8.83667	0	0	-2.21089	8.82771	0	0	-2.03092	8.88826	0	0	YES	YES	YES	YES	YES	347.47	336.41	94.98	101.48	117.79	119.37	81.58	78.69	79.24	77.92	93.24	90.02	AT4G22120.6	ERD (early-responsive to dehydration stress) family protein		ERD (early-responsive to dehydration stress) family protein; CONTAINS InterPro DOMAIN/s: Protein of unknown function DUF221 (InterPro:IPR003864); BEST Arabidopsis thaliana protein match is: ERD (early-responsive to dehydration stress) family protein (TAIR:AT4G04340.1).
Potri.008G106400.v4.1		2.04707	6.56411	0	0	1.51884	6.20254	1.0156e-189	2.17079e-188	1.0194	5.86172	2.78614e-74	1.85587e-73	1.84362	6.45549	2.13164e-286	6.13771e-285	1.92879	6.55705	0	0	YES	YES	YES	YES	YES	22.48	21.42	94.91	93.75	68.01	67.18	49.97	48.44	85.89	81.46	91.34	91.67	AT3G01420.1	Peroxidase superfamily protein	Encodes an alpha-dioxygenase involved in protection against oxidative stress and cell death. Induced in response to Salicylic acid and oxidative stress. Independent of NPR1 in induction by salicylic acid.	DOX1; FUNCTIONS IN: lipoxygenase activity; INVOLVED IN: in 6 processes; LOCATED IN: endomembrane system; EXPRESSED IN: 9 plant structures; EXPRESSED DURING: 4 anthesis; CONTAINS InterPro DOMAIN/s: Haem peroxidase (InterPro:IPR010255), Haem peroxidase, animal (InterPro:IPR002007); BEST Arabidopsis thaliana protein match is: alpha dioxygenase (TAIR:AT1G73680.1); Has 1465 Blast hits to 1381 proteins…
Potri.007G020800.v4.1		2.30943	5.9428	9.18407e-302	4.42061e-300	2.62566	6.26852	0	0	3.15208	6.73481	0	0	3.11779	6.70091	0	0	2.0546	5.82889	1.46168e-247	3.0086e-246	YES	YES	YES	YES	YES	17.68	18.78	94.42	93.55	123.94	118	175.79	182.55	166.45	170.01	85.3	81.2	AT5G17760.1	P-loop containing nucleoside triphosphate hydrolases superfamily protein		P-loop containing nucleoside triphosphate hydrolases superfamily protein; FUNCTIONS IN: nucleoside-triphosphatase activity, nucleotide binding, ATP binding; LOCATED IN: plasma membrane; EXPRESSED IN: 23 plant structures; EXPRESSED DURING: 13 growth stages; CONTAINS InterPro DOMAIN/s: ATPase, AAA+ type, core (InterPro:IPR003593), ATPase, AAA-type, core (InterPro:IPR003959), ATPase, AAA-type, conse…
Potri.009G092900.v4.1		-1.67784	8.25278	0	0	-2.38537	8.11656	0	0	-4.156	7.98152	0	0	-3.28933	8.02667	0	0	-5.19908	7.94724	0	0	YES	YES	YES	YES	YES	295.31	287.98	93.02	96.73	61.52	58.5	19.48	16.62	31.13	32.34	8.29	9.07	AT2G14960.1	Auxin-responsive GH3 family protein	encodes a protein similar to IAA-amido synthases. Lines carrying an insertion in this gene are hypersensitive to auxin.	GH3.1; CONTAINS InterPro DOMAIN/s: GH3 auxin-responsive promoter (InterPro:IPR004993); BEST Arabidopsis thaliana protein match is: Auxin-responsive GH3 family protein (TAIR:AT4G37390.1); Has 1628 Blast hits to 1412 proteins in 230 species: Archae - 1; Bacteria - 595; Metazoa - 55; Fungi - 2; Plants - 676; Viruses - 0; Other Eukaryotes - 299 (source: NCBI BLink).
Potri.008G114200.v4.1		1.63202	7.2006	0	0	1.44981	7.10265	2.37253e-261	7.26177e-260	2.1049	7.62467	0	0	1.5052	7.15197	2.80195e-264	7.30025e-263	1.55327	7.22053	0	0	YES	YES	YES	YES	YES	29.85	27.6	92.87	92.46	85.81	82.93	137.06	136.67	87.52	85.95	91.74	92.59	AT1G68750.1	phosphoenolpyruvate carboxylase 4	Encodes one of four Arabidopsis phosphoenolpyruvate (PEP) carboxylase proteins. But, it is more similar to bacterial PEP carboxylase than plant PEP carboxylase. Efforts to express this enzyme and to demonstrate its enzymatic activity in E.coli failed.	phosphoenolpyruvate carboxylase 4 (PPC4); CONTAINS InterPro DOMAIN/s: Pyruvate/Phosphoenolpyruvate kinase, catalytic core (InterPro:IPR015813), Phosphoenolpyruvate carboxylase, active site (InterPro:IPR018129), Phosphoenolpyruvate carboxylase (InterPro:IPR001449), Phosphoenolpyruvate carboxylase, C-terminal region (InterPro:IPR021135); BEST Arabidopsis thaliana protein match is: phosphoenolpyruva…
Potri.010G206766.v4.1		-1.2035	6.10153	1.08269e-108	1.60769e-107	-1.41289	6.03434	4.61146e-153	7.94996e-152	-1.86578	5.96953	3.94676e-250	8.3152e-249	-1.208	6.12046	3.10404e-109	3.08089e-108	-1.23124	6.1382	3.80036e-132	4.1053e-131	YES	YES	YES	YES	YES	202.36	216.16	92.78	94.99	82.05	85.85	66.17	59.05	94.68	96.23	96.72	100.43	AT3G46460.1	ubiquitin-conjugating enzyme 13		ubiquitin-conjugating enzyme 13 (UBC13); CONTAINS InterPro DOMAIN/s: Ubiquitin-conjugating enzyme/RWD-like (InterPro:IPR016135), Ubiquitin-conjugating enzyme, E2 (InterPro:IPR000608); BEST Arabidopsis thaliana protein match is: ubiquitin carrier protein 7 (TAIR:AT5G59300.1); Has 10290 Blast hits to 10255 proteins in 396 species: Archae - 0; Bacteria - 0; Metazoa - 4390; Fungi - 2251; Plants - 199…
Potri.013G009900.v4.1		-1.30978	6.16411	7.74313e-132	1.4062e-130	-1.68289	6.05649	7.68214e-217	1.91393e-215	-1.76993	6.08363	4.20727e-243	8.64615e-242	-1.55972	6.11555	2.98082e-177	4.92682e-176	-1.89071	6.06043	3.51549e-284	8.38085e-283	YES	YES	YES	YES	YES	232.01	222.62	92.21	97.17	70.77	80.25	72.7	72.68	78.69	83.78	68.15	67.42	AT4G02080.1	secretion-associated RAS super family 2	A member of ARF-like GTPase family. A thaliana has 21 members, in two subfamilies, ARF and ARF-like (ARL) GTPases.	secretion-associated RAS super family 2 (SAR2); FUNCTIONS IN: GTP binding; INVOLVED IN: intracellular protein transport; LOCATED IN: plasma membrane; EXPRESSED IN: 26 plant structures; EXPRESSED DURING: 15 growth stages; CONTAINS InterPro DOMAIN/s: Small GTP-binding protein (InterPro:IPR005225), Small GTPase SAR1-type (InterPro:IPR006687), ARF/SAR superfamily (InterPro:IPR006689); BEST Arabidopsi…
Potri.004G217800.v4.1		-1.52578	8.92295	0	0	-2.19482	8.78672	0	0	-1.89665	8.87945	0	0	-1.88296	8.8686	0	0	-2.26208	8.8218	0	0	YES	YES	YES	YES	YES	252.88	252.89	91.97	91	58.42	60.44	75.87	74.74	71.1	75.03	58.43	56.96	AT1G22930.1	T-complex protein 11		T-complex protein 11; CONTAINS InterPro DOMAIN/s: T-complex 11 (InterPro:IPR008862); BEST Arabidopsis thaliana protein match is: T-complex protein 11 (TAIR:AT4G09150.1); Has 9929 Blast hits to 7090 proteins in 817 species: Archae - 19; Bacteria - 1454; Metazoa - 4175; Fungi - 699; Plants - 382; Viruses - 14; Other Eukaryotes - 3186 (source: NCBI BLink).
Potri.018G109700.v4.1		4.14477	6.24002	0	0	2.96383	5.22698	9.34478e-281	3.10644e-279	3.70296	5.89102	0	0	3.23252	5.46147	0	0	3.6901	5.91793	0	0	YES	YES	YES	YES	YES	5.36	4.55	91.93	90.09	43.06	39.93	72.65	69.84	48.7	50.2	69.29	70.55	AT2G24270.3	aldehyde dehydrogenase 11A3	Encodes a protein with non-phosphorylating NADP-dependent glyceraldehyde-3-phosphate dehydrogenase activity. The activity of the enzyme was determined from leaf extracts; the enzyme has not been purified to confirm activity.	aldehyde dehydrogenase 11A3 (ALDH11A3); FUNCTIONS IN: 3-chloroallyl aldehyde dehydrogenase activity, glyceraldehyde-3-phosphate dehydrogenase (NADP+) activity; INVOLVED IN: oxidation reduction, metabolic process; EXPRESSED IN: 25 plant structures; EXPRESSED DURING: 14 growth stages; CONTAINS InterPro DOMAIN/s: Aldehyde/histidinol dehydrogenase (InterPro:IPR016161), Aldehyde dehydrogenase (InterPr…
Potri.015G027600.v4.1		2.59984	6.687	0	0	1.96979	6.21751	1.32123e-296	4.69523e-295	2.11814	6.34365	0	0	2.46978	6.63132	0	0	2.29098	6.51696	0	0	YES	YES	YES	YES	YES	15.33	14.6	91.92	96.99	59.51	66.47	72.33	71.49	88.11	88.21	80.91	79.43	AT5G52860.1	ABC-2 type transporter family protein		ABC-2 type transporter family protein; FUNCTIONS IN: ATPase activity, coupled to transmembrane movement of substances; LOCATED IN: membrane; EXPRESSED IN: 9 plant structures; EXPRESSED DURING: 6 growth stages; CONTAINS InterPro DOMAIN/s: ATPase, AAA+ type, core (InterPro:IPR003593), ABC transporter-like (InterPro:IPR003439), ABC-2 type transporter (InterPro:IPR013525), ABC transporter, conserved …
Potri.002G101101.v4.1		1.45591	4.13375	6.47816e-44	4.04667e-43	1.71726	4.38869	6.88935e-73	5.72753e-72	1.1545	3.98221	5.8205e-28	1.86964e-27	2.00468	4.6126	2.63259e-103	2.48022e-102	2.3886	4.96428	2.85602e-179	4.13894e-178	YES	YES	YES	YES	YES	32.1	31.21	91.64	86.44	106.73	114.51	79.32	72.92	130.93	134.92	186.46	182.85	#N/A	#N/A	#N/A	#N/A
Potri.008G010600.v4.1		-1.70132	8.11245	0	0	-2.32085	7.99136	0	0	-2.57209	7.99142	0	0	-3.11243	7.90875	0	0	-4.16826	7.85145	0	0	YES	YES	YES	YES	YES	289.61	290.92	90.65	95.14	62.32	62.54	54.38	53.55	34.16	37.3	16.86	18.46	AT5G13750.1	zinc induced facilitator-like 1		zinc induced facilitator-like 1 (ZIFL1); FUNCTIONS IN: tetracycline:hydrogen antiporter activity; INVOLVED IN: response to karrikin; LOCATED IN: integral to membrane; EXPRESSED IN: 24 plant structures; EXPRESSED DURING: 15 growth stages; CONTAINS InterPro DOMAIN/s: Major facilitator superfamily (InterPro:IPR020846), Tetracycline resistance protein, TetA (InterPro:IPR001958), Major facilitator sup…
Potri.002G075400.v4.1		1.07113	5.79454	5.7757e-75	5.85012e-74	1.07623	5.83862	4.81537e-80	4.36038e-79	1.99412	6.53168	0	0	1.96215	6.50153	0	0	1.95873	6.53356	0	0	YES	YES	YES	YES	YES	42.88	39.27	90.18	88.73	90.68	94.92	175.65	184.62	166.75	172.35	172.77	177.75	AT1G76980.1			BEST Arabidopsis thaliana protein match is: embryo defective 2170 (TAIR:AT1G21390.1); Has 65 Blast hits to 65 proteins in 23 species: Archae - 0; Bacteria - 8; Metazoa - 1; Fungi - 8; Plants - 40; Viruses - 3; Other Eukaryotes - 5 (source: NCBI BLink).
Potri.005G229500.v4.1		5.63943	5.21019	0	0	6.64953	6.2835	0	0	7.17543	6.7997	0	0	6.58082	6.21083	0	0	6.5527	6.22232	0	0	YES	YES	YES	YES	YES	1.98	1.55	90.09	92.64	184.93	195.15	282.97	279.03	176.04	182.29	182.57	181.88	AT5G42800.1	dihydroflavonol 4-reductase	dihydroflavonol reductase. Catalyzes the conversion of dihydroquercetin to leucocyanidin in the biosynthesis of anthocyanins.	dihydroflavonol 4-reductase (DFR); CONTAINS InterPro DOMAIN/s: NAD-dependent epimerase/dehydratase (InterPro:IPR001509), NAD(P)-binding domain (InterPro:IPR016040); BEST Arabidopsis thaliana protein match is: NAD(P)-binding Rossmann-fold superfamily protein (TAIR:AT2G45400.1); Has 1807 Blast hits to 1807 proteins in 277 species: Archae - 0; Bacteria - 0; Metazoa - 736; Fungi - 347; Plants - 385; …
Potri.009G129200.v4.1		-2.6746	6.42028	0	0	-3.54042	6.30489	0	0	-4.22252	6.31813	0	0	-4.97314	6.26469	0	0	-3.3956	6.37194	0	0	YES	YES	YES	YES	YES	580.17	594.14	89.76	98.89	53.11	53.84	36.48	30.96	19.95	18.88	59.47	64.98	AT2G21180.1			unknown protein; BEST Arabidopsis thaliana protein match is: unknown protein (TAIR:AT5G19875.1); Has 124 Blast hits to 124 proteins in 12 species: Archae - 0; Bacteria - 0; Metazoa - 0; Fungi - 0; Plants - 124; Viruses - 0; Other Eukaryotes - 0 (source: NCBI BLink).
Potri.010G129800.v4.1		4.00918	5.40997	0	0	4.38291	5.84103	0	0	5.07773	6.50282	0	0	4.36906	5.82206	0	0	3.83395	5.35757	0	0	YES	YES	YES	YES	YES	5.31	5.41	88.94	90.64	119.4	121	204.14	195.55	118.6	116.67	84.38	83.88	AT1G75290.1	NAD(P)-binding Rossmann-fold superfamily protein	encodes a protein whose sequence is similar to an isoflavone reductase	NAD(P)-binding Rossmann-fold superfamily protein; FUNCTIONS IN: oxidoreductase activity, acting on NADH or NADPH; INVOLVED IN: metabolic process; LOCATED IN: cellular_component unknown; EXPRESSED IN: sepal, male gametophyte, flower, carpel; EXPRESSED DURING: 4 anthesis, petal differentiation and expansion stage; CONTAINS InterPro DOMAIN/s: NAD(P)-binding domain (InterPro:IPR016040), NmrA-like (In…
Potri.005G040700.v4.1		3.33032	3.80024	1.3423e-125	2.32437e-124	3.50111	4.04595	2.50061e-158	4.45685e-157	3.86086	4.3617	3.25261e-220	6.06161e-219	4.13347	4.6222	1.71556e-268	4.54518e-267	3.49277	4.06693	2.11731e-165	2.8198e-164	YES	YES	YES	YES	YES	10.91	7.01	88.58	95.51	111.14	103.07	141.19	138.22	164.9	161.66	112.62	110.84	AT1G54690.1	gamma histone variant H2AX	Encodes HTA3, a histone H2A protein. H2AX is a meiosis-specific isoform of histone H2A. Upon DSB formation, rapid accumulation of phosphorylated H2AX (&#947;-H2AX) occurs around the break site. _x0001_H2AX foci accumulate in early G2. Immunolocalization studies in spread preparations of wild-type meiocytes at G2/early leptotene revealed the accumulation of numerous rather diffuse &#947;-H2AX foci…	gamma histone variant H2AX (GAMMA-H2AX); FUNCTIONS IN: DNA binding; INVOLVED IN: nucleosome assembly; LOCATED IN: nucleolus, nucleus; EXPRESSED IN: 28 plant structures; EXPRESSED DURING: 13 growth stages; CONTAINS InterPro DOMAIN/s: Histone H2A (InterPro:IPR002119), Histone-fold (InterPro:IPR009072), Histone core (InterPro:IPR007125); BEST Arabidopsis thaliana protein match is: Histone superfamil…
Potri.003G092200.v4.1	bHLH	-1.18943	8.17709	2.14285e-238	7.69091e-237	-1.72552	8.04021	0	0	-2.43612	7.9406	0	0	-2.3246	7.9429	0	0	-2.45466	7.94645	0	0	YES	YES	YES	YES	YES	191.84	197.1	88.36	89.23	63.88	62.64	40.31	39.28	39.04	43.75	38.54	39.13	AT1G32640.1	Basic helix-loop-helix (bHLH) DNA-binding family protein	Encodes a MYC-related transcriptional activator with a typical DNA binding domain of a basic helix-loop-helix leucine zipper motif. Binds to an extended G-Box promoter motif. Its transcription is induced by dehydration stress and ABA treatment. Negative regulator of blue lightmediated photomorphogenic growth and blue and far-red-lightregulated gene expression. Positive regulator of lateral root f…	MYC2; FUNCTIONS IN: DNA binding, transcription activator activity, sequence-specific DNA binding transcription factor activity; INVOLVED IN: in 13 processes; LOCATED IN: nucleus; EXPRESSED IN: 26 plant structures; EXPRESSED DURING: 13 growth stages; CONTAINS InterPro DOMAIN/s: Helix-loop-helix DNA-binding domain (InterPro:IPR001092), Helix-loop-helix DNA-binding (InterPro:IPR011598); BEST Arabido…
Potri.001G331500.v4.1		-1.21799	8.44686	7.73312e-266	3.17128e-264	-1.19301	8.46452	4.05761e-285	1.37449e-283	-2.02305	8.29192	0	0	-1.94865	8.29209	0	0	-2.5129	8.21739	0	0	YES	YES	YES	YES	YES	194.05	200.24	88.14	88.42	91.72	93.83	52.47	55.13	53.21	55.62	38.2	37.43	AT3G27150.1	Galactose oxidase/kelch repeat superfamily protein	Target gene of MIR2111-5p.	Galactose oxidase/kelch repeat superfamily protein; CONTAINS InterPro DOMAIN/s: Galactose oxidase/kelch, beta-propeller (InterPro:IPR011043), Kelch repeat type 1 (InterPro:IPR006652), Kelch related (InterPro:IPR013089), Kelch-type beta propeller (InterPro:IPR015915); BEST Arabidopsis thaliana protein match is: Galactose oxidase/kelch repeat superfamily protein (TAIR:AT5G40680.1); Has 8386 Blast h…
Potri.012G047400.v4.1		2.12723	6.26229	0	0	2.64837	6.75166	0	0	2.99287	7.05993	0	0	2.1806	6.36124	0	0	1.59211	5.93356	6.57347e-186	9.82301e-185	YES	YES	YES	YES	YES	19.96	19.57	87.83	91.93	132.53	133.83	173.66	174.38	94.41	96.14	61.69	68.78	AT1G48600.2	S-adenosyl-L-methionine-dependent methyltransferases superfamily protein	Encodes a phosphoethanolamine N-methyltransferase that catalyses the last two methylation steps of the three sequential methylations of phosphoethanolamine (PEA) that are required for the synthesis of phosphocholine (PCho) in plants.	phosphoethanolamine N-methyltransferase (PMEAMT); FUNCTIONS IN: phosphomethylethanolamine N-methyltransferase activity, phosphoethanolamine N-methyltransferase activity; INVOLVED IN: phosphatidylcholine biosynthetic process; EXPRESSED IN: sperm cell, cotyledon, male gametophyte, guard cell, pollen tube; EXPRESSED DURING: L mature pollen stage, M germinated pollen stage; CONTAINS InterPro DOMAIN/s…
Potri.004G156200.v4.1		-1.10206	5.94092	8.69923e-85	1.00426e-83	-1.3297	5.86595	4.528e-126	6.35456e-125	-1.63504	5.83078	6.62257e-178	9.94958e-177	-1.65532	5.80639	4.94339e-167	7.63987e-166	-1.63447	5.83468	1.03994e-186	1.56098e-185	YES	YES	YES	YES	YES	176.66	173.61	87.62	80.52	72.42	76.37	54.77	68.73	58.86	58.22	62.17	62.47	AT2G21620.1	Adenine nucleotide alpha hydrolases-like superfamily protein	Encodes gene that is induced in response to dessication; mRNA expression is seen 10 and 24 hrs after start of dessication treatment.	RD2; FUNCTIONS IN: molecular_function unknown; INVOLVED IN: response to desiccation, response to stress; LOCATED IN: cellular_component unknown; EXPRESSED IN: 24 plant structures; EXPRESSED DURING: 14 growth stages; CONTAINS InterPro DOMAIN/s: UspA (InterPro:IPR006016), Rossmann-like alpha/beta/alpha sandwich fold (InterPro:IPR014729); BEST Arabidopsis thaliana protein match is: Adenine nucleotid…
Potri.019G054800.v4.1		1.70909	5.05105	1.0057e-105	1.44703e-104	1.30841	4.81009	1.36768e-59	9.44533e-59	1.47408	4.9369	6.24678e-78	4.34527e-77	1.11726	4.68001	3.07791e-39	1.27116e-38	1.70362	5.14105	3.86695e-117	3.69798e-116	YES	YES	YES	YES	YES	27.33	25.05	87.62	89.53	71.13	67.6	80.56	78.81	59.77	60.17	93.6	94.3	AT3G02730.1	thioredoxin F-type 1		thioredoxin F-type 1 (TRXF1); FUNCTIONS IN: enzyme activator activity; INVOLVED IN: positive regulation of catalytic activity; LOCATED IN: chloroplast, chloroplast stroma; EXPRESSED IN: 23 plant structures; EXPRESSED DURING: 13 growth stages; CONTAINS InterPro DOMAIN/s: Thioredoxin fold (InterPro:IPR012335), Thioredoxin-like subdomain (InterPro:IPR006662), Thioredoxin, core (InterPro:IPR015467), …
Potri.001G257000.v4.1		-2.71375	9.55063	0	0	-3.03008	9.52257	0	0	-3.34304	9.5249	0	0	-3.55983	9.4928	0	0	-3.68762	9.50985	0	0	YES	YES	YES	YES	YES	540.38	541.38	87.1	84.58	70.48	71.98	56.65	61.6	48.31	49.37	46.27	45.64	AT5G04590.1	sulfite reductase	A.thaliana gene encoding sulfite reductase.	sulfite reductase (SIR); FUNCTIONS IN: sulfite reductase activity, sulfite reductase (ferredoxin) activity, copper ion binding; INVOLVED IN: sulfate reduction, response to salt stress, response to cold; LOCATED IN: in 7 components; EXPRESSED IN: 25 plant structures; EXPRESSED DURING: 15 growth stages; CONTAINS InterPro DOMAIN/s: Sulphite reductase, ferredoxin dependent (InterPro:IPR011787), Nitri…
Potri.014G019400.v4.1		1.61769	5.7655	2.08236e-162	4.73564e-161	1.39688	5.65168	1.26725e-116	1.64771e-115	1.95049	6.08127	3.8958e-292	9.73201e-291	1.67918	5.86639	5.97471e-176	9.7656e-175	1.35712	5.66171	2.52022e-115	2.38679e-114	YES	YES	YES	YES	YES	28.29	27.51	87.09	90.85	82.09	75.62	121.45	116.24	95.9	93.51	77.33	79.63	AT4G24220.2	NAD(P)-binding Rossmann-fold superfamily protein	encodes a novel protein containing mammalian death domain involved in programmed cell death. Gene is expressed in vascular system and mutants carrying dominant mutation in the gene have defective vascular patterning. Gene expression is induced specifically by wounding.	VEIN PATTERNING 1 (VEP1); FUNCTIONS IN: binding, catalytic activity; INVOLVED IN: xylem and phloem pattern formation, response to wounding; LOCATED IN: cellular_component unknown; EXPRESSED IN: 25 plant structures; EXPRESSED DURING: 15 growth stages; CONTAINS InterPro DOMAIN/s: NAD(P)-binding domain (InterPro:IPR016040); BEST Arabidopsis thaliana protein match is: NAD(P)-binding Rossmann-fold sup…
Potri.019G094000.v4.1		5.44444	4.85238	0	0	5.43112	4.93097	0	0	4.39114	3.91257	1.69375e-184	2.64304e-183	3.87758	3.4393	1.70221e-117	1.82154e-116	2.78549	2.49685	5.985e-43	2.51445e-42	YES	YES	YES	YES	YES	2	1.95	87.03	88.91	90.71	89.44	43.56	46.38	31.81	28.67	15.02	14.58	AT3G54420.1	homolog of carrot EP3-3 chitinase	encodes an EP3 chitinase that is expressed during somatic embryogenesis in 'nursing' cells surrounding the embryos but not in embryos themselves. The gene is also expressed in mature pollen and growing pollen tubes until they enter the receptive synergid, but not in endosperm and integuments as in carrot. Post-embryonically, expression is found in hydathodes, stipules, root epidermis and emerging…	homolog of carrot EP3-3 chitinase (EP3); FUNCTIONS IN: chitinase activity; INVOLVED IN: somatic embryogenesis, plant-type hypersensitive response; LOCATED IN: cell wall; EXPRESSED IN: 18 plant structures; EXPRESSED DURING: 6 growth stages; CONTAINS InterPro DOMAIN/s: Chitin-binding, type 1, conserved site (InterPro:IPR018371), Glycoside hydrolase, family 19 (InterPro:IPR016283), Chitin-binding, t…
Potri.014G108800.v4.1		2.2441	3.97588	5.34187e-81	5.82911e-80	2.4483	4.22028	9.08855e-107	1.08715e-105	1.55926	3.50909	3.35322e-34	1.23081e-33	2.47443	4.23655	3.26595e-113	3.37678e-112	1.2191	3.29769	4.21497e-20	1.1011e-19	YES	YES	YES	YES	YES	21.82	14.17	86.88	87.13	114.68	92.83	57.17	56.86	101.29	106.83	43.34	49.08	AT4G01575.1	serine protease inhibitor, Kazal-type family protein		serine protease inhibitor, Kazal-type family protein; FUNCTIONS IN: serine-type endopeptidase inhibitor activity; INVOLVED IN: biological_process unknown; LOCATED IN: endomembrane system; EXPRESSED IN: 24 plant structures; EXPRESSED DURING: 15 growth stages; BEST Arabidopsis thaliana protein match is: serine protease inhibitor, Kazal-type family protein (TAIR:AT3G61980.1); Has 54 Blast hits to 54…
Potri.002G016300.v4.1		1.8314	6.28925	4.97872e-271	2.08693e-269	1.74807	6.2733	3.93425e-256	1.17621e-254	2.00591	6.48478	0	0	2.01125	6.48458	0	0	1.78387	6.33998	1.00843e-298	2.51635e-297	YES	YES	YES	YES	YES	24.55	23.7	86.85	91.8	87.92	86.19	107.03	107.16	107.17	99.25	89.47	92.52	AT1G20330.1	sterol methyltransferase 2	Encodes a sterol-C24-methyltransferases involved in sterol biosynthesis. Mutants display altered sterol composition, serrated petals and sepals and altered cotyledon vascular patterning as well as ectopic endoreduplication. This suggests that suppression of endoreduplication is important for petal morphogenesis and that normal sterol composition is required for this suppression.	sterol methyltransferase 2 (SMT2); FUNCTIONS IN: S-adenosylmethionine-dependent methyltransferase activity; INVOLVED IN: xylem and phloem pattern formation, negative regulation of DNA endoreduplication, multidimensional cell growth, sterol biosynthetic process, pattern specification process; LOCATED IN: endoplasmic reticulum; EXPRESSED IN: 30 plant structures; EXPRESSED DURING: 14 growth stages; …
Potri.004G121400.v4.1		-1.29113	7.67362	9.67439e-243	3.52797e-241	-1.06236	7.75017	7.07763e-184	1.46157e-182	-1.26001	7.72372	1.43332e-280	3.43748e-279	-1.41037	7.66632	4.21943e-277	1.17056e-275	-1.59303	7.64359	0	0	YES	YES	YES	YES	YES	209.93	202.32	86.38	88.85	102.48	109.54	94.75	95.52	80.9	83.97	72.28	77.35	AT5G14520.1	pescadillo-related		pescadillo-related; FUNCTIONS IN: transcription coactivator activity; INVOLVED IN: cell proliferation; LOCATED IN: nucleolus, intracellular; EXPRESSED IN: 22 plant structures; EXPRESSED DURING: 13 growth stages; CONTAINS InterPro DOMAIN/s: Pescadillo, N-terminal (InterPro:IPR010613), BRCT (InterPro:IPR001357); Has 503 Blast hits to 494 proteins in 230 species: Archae - 0; Bacteria - 0; Metazoa - …
Potri.007G108301.v4.1		-1.76808	6.43578	5.60021e-267	2.32174e-265	-2.4316	6.2945	0	0	-2.54807	6.32841	0	0	-2.42137	6.32694	0	0	-2.15896	6.39476	0	0	YES	YES	YES	YES	YES	277.34	282.74	86.36	83.31	51.96	58.88	53.85	50.67	59.6	50.1	67.19	71.28	AT5G64620.1	cell wall / vacuolar inhibitor of fructosidase 2	Plant cell wall (CWI) and vacuolar invertases (VI) play important roles in carbohydrate metabolism, stress responses and sugar signaling.	cell wall / vacuolar inhibitor of fructosidase 2 (C/VIF2); FUNCTIONS IN: enzyme inhibitor activity, pectinesterase inhibitor activity, pectinesterase activity; INVOLVED IN: response to karrikin; LOCATED IN: endomembrane system; EXPRESSED IN: 20 plant structures; EXPRESSED DURING: 13 growth stages; CONTAINS InterPro DOMAIN/s: Pectinesterase inhibitor (InterPro:IPR006501); BEST Arabidopsis thaliana…
Potri.017G144421.v4.1		1.60888	5.95468	2.50071e-178	6.33373e-177	1.84744	6.18719	3.80145e-263	1.16972e-261	1.88062	6.22107	1.47001e-296	3.7564e-295	1.81813	6.16802	4.19245e-241	9.87449e-240	1.42333	5.90397	9.46891e-148	1.13617e-146	YES	YES	YES	YES	YES	28.32	25.97	86.33	85.55	109.15	100.5	111.04	109.42	103.64	99.27	81.85	77.89	AT5G17330.1	glutamate decarboxylase	Encodes one of two isoforms of glutamate decarboxylase.	glutamate decarboxylase (GAD); FUNCTIONS IN: calmodulin binding, glutamate decarboxylase activity; INVOLVED IN: response to cadmium ion; EXPRESSED IN: 13 plant structures; EXPRESSED DURING: 6 growth stages; CONTAINS InterPro DOMAIN/s: Pyridoxal phosphate-dependent transferase, major domain (InterPro:IPR015424), Pyridoxal phosphate-dependent decarboxylase (InterPro:IPR002129), Glutamate decarboxyl…
Potri.011G168700.v4.1		1.9164	5.45631	1.72847e-166	4.03589e-165	1.1311	4.92799	7.52268e-50	4.49808e-49	1.54233	5.23093	4.64886e-102	4.09853e-101	1.05443	4.88153	1.11058e-39	4.62966e-39	1.57741	5.28929	1.60929e-112	1.48812e-111	YES	YES	YES	YES	YES	21.65	21.14	86.3	81.17	50.82	49.7	65.42	71.99	50.82	43.07	66.61	73.56	AT1G55670.1	photosystem I subunit G	Encodes subunit G of photosystem I, an 11-kDa membrane protein that plays an important role in electron transport between plastocyanin and PSI and is involved in the stability of the PSI complex. PSI-G subunit is bound to PSI-B and is in contact with Lhca1. The protein inserts into thylakoids by a direct or "spontaneous" pathway that does not involve the activities of any known chloroplast protei…	photosystem I subunit G (PSAG); FUNCTIONS IN: molecular_function unknown; INVOLVED IN: photosynthetic NADP+ reduction, photosystem I stabilization, protein stabilization, photosynthetic electron transport in photosystem I, photosynthesis; LOCATED IN: in 7 components; EXPRESSED IN: 24 plant structures; EXPRESSED DURING: 14 growth stages; CONTAINS InterPro DOMAIN/s: Photosystem I reaction centre, P…
Potri.013G040600.v4.1		1.37666	6.04022	1.19719e-138	2.28948e-137	1.34553	6.06201	1.86598e-139	2.88809e-138	1.3114	6.04942	2.30106e-135	2.59946e-134	1.59885	6.25432	2.81846e-198	5.24769e-197	1.35731	6.11009	5.94855e-154	7.44154e-153	YES	YES	YES	YES	YES	33.01	30.74	86.25	85.63	85.81	88.01	85.17	89.47	103.79	100.98	90.14	88.98	AT5G28840.2	GDP-D-mannose 3',5'-epimerase	Encodes a protein with GDP-D-mannose 3',5'-epimerase activity. The enzyme is involved in ascorbate biosynthesis. It catalyzes the conversion of GDP-D-mannose to GDP-L-galactose.	GDP-D-mannose 3',5'-epimerase (GME); CONTAINS InterPro DOMAIN/s: NAD-dependent epimerase/dehydratase (InterPro:IPR001509), NAD(P)-binding domain (InterPro:IPR016040); BEST Arabidopsis thaliana protein match is: NAD(P)-binding Rossmann-fold superfamily protein (TAIR:AT3G62830.2).
Potri.014G171800.v4.1		1.9391	6.64417	0	0	1.86583	6.63279	0	0	2.35581	7.04055	0	0	2.23097	6.93158	0	0	2.33254	7.05059	0	0	YES	YES	YES	YES	YES	20.88	22.01	86.08	85.23	83.67	84.57	122.51	120.8	107.17	107.21	117.69	119.05	AT5G48300.1	ADP glucose pyrophosphorylase 1	Encodes the small subunit of ADP-glucose pyrophosphorylase. The small subunit is the catalytic isoform responsible for ADP-glucose pyrophosphorylase activity. The presence of the small subunit is required for large subunit stability. Two isoforms of the small subunit (ApS1 and ApS2) have been described. ApS1 is the major small subunit isoform present in all plant tissues tested.	ADP glucose pyrophosphorylase 1 (ADG1); FUNCTIONS IN: glucose-1-phosphate adenylyltransferase activity; INVOLVED IN: photoperiodism, flowering, starch biosynthetic process; LOCATED IN: heterotetrameric ADPG pyrophosphorylase complex, apoplast, chloroplast, chloroplast stroma; EXPRESSED IN: 28 plant structures; EXPRESSED DURING: 14 growth stages; CONTAINS InterPro DOMAIN/s: Glucose-1-phosphate ade…
Potri.019G017300.v4.1		-1.32304	4.39842	1.21651e-42	7.3977e-42	-1.72309	4.27219	1.35385e-70	1.09451e-69	-2.55858	4.175	1.71459e-116	1.69697e-115	-2.15165	4.21621	3.53509e-92	2.97683e-91	-1.74948	4.32188	6.33577e-75	4.06132e-74	YES	YES	YES	YES	YES	214.85	222.25	85.66	91.06	65.79	73.12	38.89	38.88	52.69	48	75.79	72.18	#N/A	#N/A	#N/A	#N/A
Potri.001G449500.v4.1		2.0426	6.33584	0	0	2.1436	6.46834	0	0	2.544	6.80979	0	0	1.89401	6.27171	9.3038e-275	2.55102e-273	2.86263	7.11646	0	0	YES	YES	YES	YES	YES	19.72	18.37	85.49	77.47	92.07	88.76	121.61	124.08	76.14	74.25	154.79	148.62	AT1G32900.1	UDP-Glycosyltransferase superfamily protein		UDP-Glycosyltransferase superfamily protein; FUNCTIONS IN: protein binding, transferase activity, transferring glycosyl groups; INVOLVED IN: biosynthetic process, glucan biosynthetic process; LOCATED IN: chloroplast; EXPRESSED IN: 21 plant structures; EXPRESSED DURING: 13 growth stages; CONTAINS InterPro DOMAIN/s: Glycogen/starch synthases, ADP-glucose type (InterPro:IPR011835), Starch synthase, …
Potri.001G122400.v4.1		1.4152	5.69831	6.03748e-121	1.00561e-119	1.51266	5.81779	2.02292e-152	3.4668e-151	1.29659	5.67047	2.46619e-104	2.21512e-103	2.27248	6.41952	0	0	1.03527	5.51721	3.50782e-63	1.96228e-62	YES	YES	YES	YES	YES	30.36	29.44	85.21	80.15	90.69	92.33	80.86	81.02	156.65	149.46	67.17	67.41	AT4G17260.1	Lactate/malate dehydrogenase family protein		Lactate/malate dehydrogenase family protein; FUNCTIONS IN: in 6 functions; INVOLVED IN: response to salt stress, response to abscisic acid stimulus; LOCATED IN: plasma membrane; EXPRESSED IN: 24 plant structures; EXPRESSED DURING: 13 growth stages; CONTAINS InterPro DOMAIN/s: L-lactate dehydrogenase (InterPro:IPR011304), Lactate/malate dehydrogenase, C-terminal (InterPro:IPR022383), NAD(P)-bindin…
Potri.008G110100.v4.1		-1.43129	5.67354	7.79602e-119	1.27975e-117	-1.03069	5.78545	1.21894e-73	1.02627e-72	-1.11995	5.79826	2.5006e-85	1.88023e-84	-1.00994	5.81704	1.43302e-65	8.93856e-65	-1.56478	5.67724	2.6228e-155	3.30749e-154	YES	YES	YES	YES	YES	238.72	235.68	85.09	96.05	125.68	121.18	122.05	113.92	121.38	125.23	87.26	90.95	AT5G08180.2	Ribosomal protein L7Ae/L30e/S12e/Gadd45 family protein		Ribosomal protein L7Ae/L30e/S12e/Gadd45 family protein; FUNCTIONS IN: RNA binding; EXPRESSED IN: 22 plant structures; EXPRESSED DURING: 13 growth stages; CONTAINS InterPro DOMAIN/s: H/ACA ribonucleoprotein complex, subunit Nhp2, eukaryote (InterPro:IPR002415), Ribosomal protein L7Ae/L8/Nhp2 family (InterPro:IPR018492), Ribosomal protein L7Ae/L30e/S12e/Gadd45 (InterPro:IPR004038); BEST Arabidopsis…
Potri.016G025000.v4.1		2.06446	5.6551	3.09186e-213	9.70221e-212	1.28167	5.11509	2.029e-69	1.61331e-68	1.68992	5.42302	8.43637e-135	9.48008e-134	1.28604	5.12245	1.55977e-65	9.71882e-65	1.84178	5.57278	2.63239e-175	3.72304e-174	YES	YES	YES	YES	YES	19.9	18.99	84.69	84.14	49.37	52.03	67.28	71.11	50.82	49.7	75.98	76.99	AT3G56940.1	dicarboxylate diiron protein, putative (Crd1)	Encodes a putative ZIP protein with varying mRNA accumulation in leaves, stems and roots. Has a consensus carboxylate-bridged di-iron binding site.	COPPER RESPONSE DEFECT 1 (CRD1); FUNCTIONS IN: magnesium-protoporphyrin IX monomethyl ester (oxidative) cyclase activity, DNA binding; INVOLVED IN: chlorophyll biosynthetic process, oxidation reduction, photosynthesis; LOCATED IN: chloroplast thylakoid membrane, chloroplast, chloroplast inner membrane, chloroplast envelope; EXPRESSED IN: 23 plant structures; EXPRESSED DURING: 14 growth stages; CO…
Potri.001G345300.v4.1		2.10987	9.08525	0	0	2.82074	9.71288	0	0	2.54883	9.50055	0	0	2.5945	9.52971	0	0	1.74829	8.86992	0	0	YES	YES	YES	YES	YES	19.7	19.58	84.67	92.29	143.6	155.4	131.74	123.72	118.85	134.41	71.68	72.48	AT5G40450.1			unknown protein; FUNCTIONS IN: molecular_function unknown; INVOLVED IN: biological_process unknown; LOCATED IN: chloroplast, plasma membrane; EXPRESSED IN: 24 plant structures; EXPRESSED DURING: 13 growth stages; Has 30201 Blast hits to 17322 proteins in 780 species: Archae - 12; Bacteria - 1396; Metazoa - 17338; Fungi - 3422; Plants - 5037; Viruses - 0; Other Eukaryotes - 2996 (source: NCBI BLin…
Potri.008G116500.v4.1		2.68577	5.26817	4.17347e-251	1.58823e-249	3.53774	6.09793	0	0	4.21591	6.72977	0	0	3.64683	6.19537	0	0	3.23465	5.85721	0	0	YES	YES	YES	YES	YES	11.23	12.96	84.62	77.06	148.54	153.54	248.56	247.89	161.84	160.08	124.48	126.42	AT1G75290.1	NAD(P)-binding Rossmann-fold superfamily protein	encodes a protein whose sequence is similar to an isoflavone reductase	NAD(P)-binding Rossmann-fold superfamily protein; FUNCTIONS IN: oxidoreductase activity, acting on NADH or NADPH; INVOLVED IN: metabolic process; LOCATED IN: cellular_component unknown; EXPRESSED IN: sepal, male gametophyte, flower, carpel; EXPRESSED DURING: 4 anthesis, petal differentiation and expansion stage; CONTAINS InterPro DOMAIN/s: NAD(P)-binding domain (InterPro:IPR016040), NmrA-like (In…
Potri.004G012100.v4.1		-1.86934	8.58769	0	0	-1.62956	8.65078	0	0	-1.849	8.63404	0	0	-2.68242	8.4748	0	0	-2.10083	8.59488	0	0	YES	YES	YES	YES	YES	293.67	297.39	84.06	84.37	102.33	103.13	90.76	91.01	48.22	49.81	76.53	74.42	AT4G21990.1	APS reductase 3	Encodes a protein disulfide isomerase-like (PDIL) protein, a member of a multigene family within the thioredoxin (TRX) superfamily. This protein also belongs to the adenosine 5'-phosphosulfate reductase-like (APRL) group.	APS reductase 3 (APR3); FUNCTIONS IN: adenylyl-sulfate reductase activity; INVOLVED IN: sulfate assimilation; LOCATED IN: chloroplast; EXPRESSED IN: 23 plant structures; EXPRESSED DURING: 15 growth stages; CONTAINS InterPro DOMAIN/s: Rossmann-like alpha/beta/alpha sandwich fold (InterPro:IPR014729), Thioredoxin-independent 5&apos;-adenylylsulphate reductase (InterPro:IPR004508), Thioredoxin fold …
Potri.001G186100.v4.1		-2.01513	7.66223	0	0	-1.78961	7.71016	0	0	-2.09608	7.68543	0	0	-2.2342	7.64415	0	0	-1.98063	7.71709	0	0	YES	YES	YES	YES	YES	331.03	333.49	83.64	87.17	101.97	104.27	87.06	84.24	72.27	77.71	92.86	92.1	AT4G29080.1	phytochrome-associated protein 2	phytochrome-associated protein 2 (PAP2)	phytochrome-associated protein 2 (PAP2); FUNCTIONS IN: sequence-specific DNA binding transcription factor activity; INVOLVED IN: response to auxin stimulus, regulation of translation; LOCATED IN: intracellular, nucleus; EXPRESSED IN: 22 plant structures; EXPRESSED DURING: 13 growth stages; CONTAINS InterPro DOMAIN/s: Aux/IAA-ARF-dimerisation (InterPro:IPR011525), AUX/IAA protein (InterPro:IPR0033…
Potri.013G073300.v4.1		3.73357	5.76016	0	0	4.41503	6.47083	0	0	5.3351	7.35869	0	0	4.97502	7.00593	0	0	4.86766	6.93938	0	0	YES	YES	YES	YES	YES	7.12	4.89	83.47	81.76	140.79	133.11	262.28	270.77	201.47	197.68	187.51	194.93	AT5G07990.1	Cytochrome P450 superfamily protein	Required for flavonoid 3' hydroxylase activity.	TRANSPARENT TESTA 7 (TT7); CONTAINS InterPro DOMAIN/s: Cytochrome P450 (InterPro:IPR001128), Cytochrome P450, E-class, group I (InterPro:IPR002401), Cytochrome P450, conserved site (InterPro:IPR017972); BEST Arabidopsis thaliana protein match is: cytochrome P450, family 706, subfamily A, polypeptide 6 (TAIR:AT4G12320.1); Has 35179 Blast hits to 34934 proteins in 1774 species: Archae - 51; Bacteri…
Potri.009G125100.v4.1		1.61732	5.18844	1.21396e-105	1.74556e-104	1.78266	5.37051	1.10658e-141	1.73709e-140	2.21869	5.72236	1.26138e-256	2.73381e-255	2.1742	5.68378	6.78184e-225	1.45476e-223	1.7701	5.39749	7.34495e-147	8.78181e-146	YES	YES	YES	YES	YES	24.93	26.77	82.76	81.78	99.91	90.96	133.77	130.98	124.6	122.55	98.53	95.94	AT2G21250.1	NAD(P)-linked oxidoreductase superfamily protein		NAD(P)-linked oxidoreductase superfamily protein; FUNCTIONS IN: oxidoreductase activity; INVOLVED IN: response to cadmium ion; EXPRESSED IN: cultured cell, leaf; EXPRESSED DURING: seedling growth; CONTAINS InterPro DOMAIN/s: Aldo/keto reductase (InterPro:IPR001395), Aldo/keto reductase subgroup (InterPro:IPR020471), Aldo/keto reductase, conserved site (InterPro:IPR018170); BEST Arabidopsis thalia…
Potri.007G038300.v4.1		1.21296	6.03004	2.74863e-108	4.0655e-107	2.2538	6.87194	0	0	1.44663	6.25166	2.34809e-184	3.65924e-183	1.40124	6.21282	2.41062e-151	3.39172e-150	1.46917	6.29632	5.50677e-202	9.0519e-201	YES	YES	YES	YES	YES	32.96	33.68	82.57	77.9	170.28	171.21	98.47	102.28	95.39	91.47	100.23	102.24	AT5G66920.1	SKU5 similar 17		SKU5 similar 17 (sks17); FUNCTIONS IN: oxidoreductase activity, copper ion binding; INVOLVED IN: response to karrikin; LOCATED IN: cell wall, plant-type cell wall; EXPRESSED IN: 21 plant structures; EXPRESSED DURING: 13 growth stages; CONTAINS InterPro DOMAIN/s: Multicopper oxidase, type 3 (InterPro:IPR011707), Cupredoxin (InterPro:IPR008972), Multicopper oxidase, type 2 (InterPro:IPR011706), Mul…
Potri.011G053600.v4.1		1.86698	4.75934	1.17544e-100	1.60101e-99	1.72085	4.70793	1.01805e-89	1.02692e-88	1.17554	4.31327	1.58543e-35	5.98938e-35	1.45597	4.50958	1.10344e-56	6.05108e-56	1.36835	4.47989	3.29089e-53	1.61663e-52	YES	YES	YES	YES	YES	20.59	22.01	82.5	78.28	72.43	77.92	52.08	53.46	64.25	59.07	61.66	59.9	AT2G33790.1	arabinogalactan protein 30	pollen Ole e 1 allergen protein containing 14.6% proline residues, similar to arabinogalactan protein (Daucus carota) GI:11322245, SP:Q03211 Pistil-specific extensin-like protein precursor (PELP) {Nicotiana tabacum}; contains Pfam profile PF01190: Pollen proteins Ole e I family	arabinogalactan protein 30 (AGP30); FUNCTIONS IN: molecular_function unknown; INVOLVED IN: biological_process unknown; LOCATED IN: endomembrane system; EXPRESSED IN: root; CONTAINS InterPro DOMAIN/s: Pollen Ole e 1 allergen/extensin (InterPro:IPR006041); BEST Arabidopsis thaliana protein match is: arabinogalactan protein 31 (TAIR:AT1G28290.1); Has 4773 Blast hits to 1945 proteins in 284 species: …
Potri.010G152000.v4.1		3.89782	5.64051	0	0	5.39652	7.14312	0	0	4.46729	6.24788	0	0	4.46037	6.24146	0	0	4.01092	5.8552	0	0	YES	YES	YES	YES	YES	5.57	5.26	82.45	85.48	248.6	241.54	130.07	134.65	128.32	124.84	93.3	98.24	AT1G48100.1	Pectin lyase-like superfamily protein		Pectin lyase-like superfamily protein; FUNCTIONS IN: polygalacturonase activity; INVOLVED IN: carbohydrate metabolic process; EXPRESSED IN: 19 plant structures; EXPRESSED DURING: 10 growth stages; CONTAINS InterPro DOMAIN/s: Pectin lyase fold/virulence factor (InterPro:IPR011050), Pectin lyase fold (InterPro:IPR012334), Glycoside hydrolase, family 28 (InterPro:IPR000743), Parallel beta-helix repe…
Potri.019G042600.v4.1		2.50177	4.98005	1.01726e-186	2.73505e-185	2.12856	4.73983	1.40605e-128	2.00604e-127	2.3747	4.93951	2.97191e-171	4.25986e-170	1.91114	4.56347	9.77784e-93	8.27813e-92	2.50922	5.09064	1.89419e-209	3.27629e-208	YES	YES	YES	YES	YES	14.81	13.44	82.31	83.32	68.27	63.93	78.33	82.49	57.32	54.86	89.82	87.16	AT5G17170.1	rubredoxin family protein		enhancer of sos3-1 (ENH1); FUNCTIONS IN: electron carrier activity, metal ion binding; LOCATED IN: chloroplast thylakoid membrane, chloroplast, chloroplast envelope; EXPRESSED IN: 22 plant structures; EXPRESSED DURING: 14 growth stages; CONTAINS InterPro DOMAIN/s: Rubredoxin-type Fe(Cys)4 protein (InterPro:IPR004039), PDZ/DHR/GLGF (InterPro:IPR001478); BEST Arabidopsis thaliana protein match is: …
Potri.007G115500.v4.1		4.30063	5.45358	0	0	5.05654	6.25437	0	0	4.73289	5.93678	0	0	4.95284	6.15038	0	0	5.06133	6.29395	0	0	YES	YES	YES	YES	YES	4.02	3.86	82.15	79.16	142.32	139.34	112.67	118.78	134.85	123.99	135.86	152.69	AT4G37370.1	cytochrome P450, family 81, subfamily D, polypeptide 8	member of CYP81D	cytochrome P450, family 81, subfamily D, polypeptide 8 (CYP81D8); FUNCTIONS IN: electron carrier activity, monooxygenase activity, iron ion binding, oxygen binding, heme binding; INVOLVED IN: response to karrikin; LOCATED IN: endoplasmic reticulum, plasma membrane; EXPRESSED IN: 20 plant structures; EXPRESSED DURING: 13 growth stages; CONTAINS InterPro DOMAIN/s: Cytochrome P450 (InterPro:IPR00112…
Potri.005G026500.v4.1		3.14685	3.75128	5.54423e-114	8.67489e-113	3.33031	4.00558	1.49511e-147	2.47618e-146	3.92787	4.53944	5.42255e-251	1.14657e-249	4.02095	4.63085	6.75554e-264	1.75042e-262	3.42148	4.11831	9.25566e-168	1.24821e-166	YES	YES	YES	YES	YES	9.76	8.84	82.14	87.28	96.72	102.22	153.29	152.95	152.35	164.02	102.85	118.73	AT5G27670.1	histone H2A 7	Encodes HTA7, a histone H2A protein.	histone H2A 7 (HTA7); FUNCTIONS IN: DNA binding; INVOLVED IN: nucleosome assembly; LOCATED IN: nucleolus; EXPRESSED IN: 23 plant structures; EXPRESSED DURING: 13 growth stages; CONTAINS InterPro DOMAIN/s: Histone H2A (InterPro:IPR002119), Histone-fold (InterPro:IPR009072), Histone core (InterPro:IPR007125); BEST Arabidopsis thaliana protein match is: histone H2A 6 (TAIR:AT5G59870.1); Has 1807 Bla…
Potri.013G055100.v4.1		1.51577	5.24489	1.14629e-97	1.50709e-96	1.62943	5.38326	1.23986e-124	1.71508e-123	1.41793	5.23285	5.42414e-88	4.19158e-87	1.35288	5.18153	2.42689e-74	1.69064e-73	1.32254	5.19418	4.9154e-78	3.26112e-77	YES	YES	YES	YES	YES	28	27.68	82.14	82.88	94.32	90.27	83.46	79.97	74.39	76.14	74.89	78.3	AT5G32450.1	RNA binding (RRM/RBD/RNP motifs) family protein		RNA binding (RRM/RBD/RNP motifs) family protein; FUNCTIONS IN: oxidoreductase activity, nucleotide binding, nucleic acid binding; INVOLVED IN: oxidation reduction; EXPRESSED IN: 22 plant structures; EXPRESSED DURING: 13 growth stages; CONTAINS InterPro DOMAIN/s: Aldo/keto reductase (InterPro:IPR001395), RNA recognition motif, RNP-1 (InterPro:IPR000504), Nucleotide-binding, alpha-beta plait (Inter…
Potri.001G346800.v4.1		8.7223	5.339	0	0	9.90466	6.59117	0	0	8.77443	5.4626	0	0	9.52894	6.21565	0	0	9.87049	6.59354	0	0	YES	YES	YES	YES	YES	0.16	0.2	81.94	79.33	194.23	183.34	88.6	88.93	144.4	143.46	186.48	190.69	AT5G14650.1	Pectin lyase-like superfamily protein		Pectin lyase-like superfamily protein; FUNCTIONS IN: polygalacturonase activity; INVOLVED IN: carbohydrate metabolic process; LOCATED IN: endomembrane system; EXPRESSED IN: 7 plant structures; EXPRESSED DURING: F mature embryo stage, LP.02 two leaves visible, petal differentiation and expansion stage; CONTAINS InterPro DOMAIN/s: Pectin lyase fold/virulence factor (InterPro:IPR011050), Glycoside h…
Potri.015G128300.v4.1		-4.77178	9.32557	0	0	-5.04433	9.32335	0	0	-8.43463	9.31963	0	0	-7.93291	9.30683	0	0	-4.82781	9.3772	0	0	YES	YES	YES	YES	YES	2262.07	2267.59	81.88	89.92	76.5	70.34	8.57	5.65	9.53	10.04	86.45	89.43	AT5G62360.1	Plant invertase/pectin methylesterase inhibitor superfamily protein		Plant invertase/pectin methylesterase inhibitor superfamily protein; FUNCTIONS IN: enzyme inhibitor activity, pectinesterase inhibitor activity, pectinesterase activity; INVOLVED IN: biological_process unknown; LOCATED IN: cellular_component unknown; EXPRESSED IN: 22 plant structures; EXPRESSED DURING: 13 growth stages; CONTAINS InterPro DOMAIN/s: Pectinesterase inhibitor (InterPro:IPR006501); BE…
Potri.009G133500.v4.1		-2.25032	8.56802	0	0	-2.44021	8.54208	0	0	-3.78327	8.43601	0	0	-3.91576	8.41165	0	0	-3.98394	8.43206	0	0	YES	YES	YES	YES	YES	356.02	360.08	80.97	75.49	72.99	68.93	28.47	29.13	23.39	27.21	25.87	23.79	AT2G17840.1	Senescence/dehydration-associated protein-related	Identified as drought-inducible gene by differential hybridization. Upregulated by high light, drought, cold and salt stress determined by microarray analysis.	EARLY-RESPONSIVE TO DEHYDRATION 7 (ERD7); FUNCTIONS IN: molecular_function unknown; INVOLVED IN: response to water deprivation, response to high light intensity, response to salt stress, response to cold; LOCATED IN: plasma membrane; EXPRESSED IN: 24 plant structures; EXPRESSED DURING: 14 growth stages; CONTAINS InterPro DOMAIN/s: Senescence/spartin-associated (InterPro:IPR009686); BEST Arabidops…
Potri.006G270200.v4.1		2.31168	3.98129	2.60766e-85	3.02881e-84	2.28848	4.03588	5.4614e-91	5.60162e-90	3.01183	4.64813	1.72959e-198	2.90628e-197	2.8949	4.54858	1.77094e-171	2.83748e-170	2.86677	4.56193	1.39108e-179	2.01968e-178	YES	YES	YES	YES	YES	14.57	14.81	80.91	68.92	78.89	74.02	123.13	134.58	115.95	113.43	120.83	117.2	AT4G22160.1			unknown protein; Has 42 Blast hits to 42 proteins in 7 species: Archae - 0; Bacteria - 0; Metazoa - 0; Fungi - 0; Plants - 42; Viruses - 0; Other Eukaryotes - 0 (source: NCBI BLink).
Potri.001G249600.v4.1		2.79884	3.23855	6.1976e-70	5.86925e-69	2.22245	2.8362	3.22528e-40	1.60778e-39	2.07191	2.70675	4.78651e-33	1.7189e-32	1.67801	2.40283	2.07487e-19	5.58571e-19	2.07681	2.75033	9.39974e-34	3.34672e-33	YES	YES	YES	YES	YES	11.46	11.24	80.86	80.51	57.6	54.54	50.04	52.15	36.15	39.43	51.42	56.06	AT3G47070.1			LOCATED IN: thylakoid, chloroplast thylakoid membrane, chloroplast, chloroplast envelope; EXPRESSED IN: 22 plant structures; EXPRESSED DURING: 13 growth stages; CONTAINS InterPro DOMAIN/s: Thylakoid soluble phosphoprotein TSP9 (InterPro:IPR021584); Has 37 Blast hits to 37 proteins in 10 species: Archae - 0; Bacteria - 0; Metazoa - 0; Fungi - 0; Plants - 37; Viruses - 0; Other Eukaryotes - 0 (sour…
Potri.005G039800.v4.1	bHLH	2.36743	5.37913	1.29715e-223	4.33381e-222	1.95893	5.10982	1.12571e-143	1.80503e-142	1.66514	4.88254	2.70135e-93	2.20315e-92	2.47273	5.53097	5.36634e-249	1.30978e-247	1.89867	5.09776	1.15339e-136	1.28552e-135	YES	YES	YES	YES	YES	14.53	15.47	80.62	80.27	63.81	61.5	48.63	56.49	87.75	89.08	60.09	62.92	AT1G72210.1	basic helix-loop-helix (bHLH) DNA-binding superfamily protein		basic helix-loop-helix (bHLH) DNA-binding superfamily protein; FUNCTIONS IN: DNA binding, sequence-specific DNA binding transcription factor activity; INVOLVED IN: regulation of transcription; LOCATED IN: nucleus; CONTAINS InterPro DOMAIN/s: Helix-loop-helix DNA-binding domain (InterPro:IPR001092), Helix-loop-helix DNA-binding (InterPro:IPR011598); BEST Arabidopsis thaliana protein match is: basi…
Potri.015G049100.v4.1		1.41685	6.63118	8.54928e-197	2.41882e-195	1.14834	6.48009	1.22586e-128	1.7522e-127	1.46274	6.71899	7.66177e-242	1.56355e-240	1.35654	6.63521	1.11478e-174	1.81328e-173	1.11857	6.5006	1.16026e-135	1.28586e-134	YES	YES	YES	YES	YES	29.53	28.29	80.31	80.31	68.9	68.85	88.6	87.77	80.4	76.94	67.88	69.51	AT5G07830.1	glucuronidase 2	Belongs to the plant glycoside hydrolase family 79. Encodes a protein with several posttranslational modification sites including O-&#946;-GlcNAc attachment sites and serine-, threonine- and tyrosine-phosphorylation sites, suggesting that this protein is extensively modified posttranslationally. The protein is predicted (WoLF PSORT program) to be membrane-associated.	glucuronidase 2 (GUS2); FUNCTIONS IN: beta-glucuronidase activity; LOCATED IN: cell wall, plant-type cell wall; EXPRESSED IN: 22 plant structures; EXPRESSED DURING: 13 growth stages; CONTAINS InterPro DOMAIN/s: Glycoside hydrolase family 79, N-terminal (InterPro:IPR005199); BEST Arabidopsis thaliana protein match is: glucuronidase 1 (TAIR:AT5G61250.1); Has 380 Blast hits to 370 proteins in 68 spe…
Potri.014G095500.v4.1		-2.43788	8.45801	0	0	-3.22096	8.36279	0	0	-3.39534	8.38566	0	0	-3.1125	8.39678	0	0	-2.86026	8.4505	0	0	YES	YES	YES	YES	YES	418.67	418.2	79.95	80.69	46.28	50.11	45.24	42.62	53.38	49.27	60.7	65.49	AT2G46370.4	Auxin-responsive GH3 family protein	Encodes a jasmonate-amido synthetase that is a member of the GH3 family of proteins. JAR1 catalyzes the formation of a biologically active jasmonyl-isoleucine (JA-Ile) conjugate. JA-Ile promotes the interaction between JAZ1 and COI1 in the jasmonate signaling pathway. JAR1 localizes to the cytoplasm and is also a phytochrome A signaling component. JAR1 is an auxin-induced gene. Loss of function m…	JASMONATE RESISTANT 1 (JAR1); FUNCTIONS IN: catalytic activity, adenylyltransferase activity, ATP binding, jasmonate-amino synthetase activity; INVOLVED IN: in 13 processes; LOCATED IN: cytoplasm; EXPRESSED IN: 24 plant structures; EXPRESSED DURING: 13 growth stages; CONTAINS InterPro DOMAIN/s: GH3 auxin-responsive promoter (InterPro:IPR004993); BEST Arabidopsis thaliana protein match is: Auxin-r…
Potri.002G112100.v4.1		1.18909	6.14987	6.3357e-111	9.68645e-110	1.20727	6.20309	2.67729e-122	3.6447e-121	1.65219	6.5406	1.95156e-278	4.63288e-277	1.87045	6.70329	0	0	1.65293	6.56954	2.02723e-297	5.03722e-296	YES	YES	YES	YES	YES	32.62	33.73	79.18	78.06	84.18	80.43	112.66	117.89	127.57	130.22	113.94	114.86	AT5G49630.1	amino acid permease 6	Is a high affinity amino acid transporter capable of transporting aspartate and tryptophan. May be involved in the amino acid uptake from xylem.	amino acid permease 6 (AAP6); FUNCTIONS IN: acidic amino acid transmembrane transporter activity, neutral amino acid transmembrane transporter activity, amino acid transmembrane transporter activity; INVOLVED IN: response to water deprivation, response to salt stress, aspartate transport, tryptophan transport; LOCATED IN: plasma membrane, membrane; EXPRESSED IN: 22 plant structures; EXPRESSED DUR…
Potri.018G007100.v4.1		-1.32022	7.80849	5.65656e-264	2.29076e-262	-1.26586	7.8303	4.30524e-273	1.38738e-271	-1.74745	7.7405	0	0	-2.00374	7.66964	0	0	-1.82627	7.73236	0	0	YES	YES	YES	YES	YES	189.98	190.71	78.95	79.71	84.17	86.01	61.37	64.16	51.1	49.78	58.37	59.22	AT2G24540.1	Galactose oxidase/kelch repeat superfamily protein		ATTENUATED FAR-RED RESPONSE (AFR); CONTAINS InterPro DOMAIN/s: F-box domain, cyclin-like (InterPro:IPR001810), Galactose oxidase/kelch, beta-propeller (InterPro:IPR011043), Kelch repeat type 1 (InterPro:IPR006652), Kelch related (InterPro:IPR013089), Kelch-type beta propeller (InterPro:IPR015915); BEST Arabidopsis thaliana protein match is: Galactose oxidase/kelch repeat superfamily protein (TAIR…
Potri.001G286900.v4.1		1.24565	5.40434	1.44063e-79	1.54531e-78	1.04395	5.31068	8.11498e-56	5.28901e-55	1.1984	5.42869	9.13909e-77	6.27143e-76	1.16485	5.39998	5.84579e-67	3.71923e-66	1.16576	5.43411	3.99605e-75	2.56924e-74	YES	YES	YES	YES	YES	33.8	34.01	78.56	88.49	76.62	73.26	87.26	83.81	81.71	79.16	82.75	84.62	AT5G09650.1	pyrophosphorylase 6	Encodes a protein with inorganic pyrophosphatase activity.	pyrophosphorylase 6 (PPa6); FUNCTIONS IN: inorganic diphosphatase activity, pyrophosphatase activity; INVOLVED IN: in 7 processes; LOCATED IN: thylakoid, chloroplast, chloroplast stroma, membrane, chloroplast envelope; EXPRESSED IN: 26 plant structures; EXPRESSED DURING: 14 growth stages; CONTAINS InterPro DOMAIN/s: Inorganic pyrophosphatase (InterPro:IPR008162); BEST Arabidopsis thaliana protein…
Potri.018G127800.v4.1		-1.12402	6.55082	1.06387e-119	1.76038e-118	-2.57935	6.21741	0	0	-3.01775	6.21556	0	0	-3.23865	6.17064	0	0	-3.00122	6.2161	0	0	YES	YES	YES	YES	YES	162.43	168.2	78.44	78.9	29.23	30.06	22.03	22.9	18.73	18.33	20.97	24.31	AT1G04550.2	AUX/IAA transcriptional regulator family protein	IAA12/BDL plays a role in auxin-mediated processes of apical-basal patterning in the embryo. bdl mutants lack a primary root meristem	indole-3-acetic acid inducible 12 (IAA12); FUNCTIONS IN: transcription repressor activity, sequence-specific DNA binding transcription factor activity; INVOLVED IN: xylem and phloem pattern formation, response to auxin stimulus, embryonic pattern specification, root development; LOCATED IN: nucleus; EXPRESSED IN: 22 plant structures; EXPRESSED DURING: 13 growth stages; CONTAINS InterPro DOMAIN/s:…
Potri.010G130800.v4.1		1.71348	6.83034	0	5.65861e-308	1.24472	6.52635	3.77488e-154	6.5418e-153	1.49861	6.72404	4.4309e-254	9.47161e-253	1.49414	6.7141	6.04896e-218	1.25525e-216	1.29879	6.60567	4.74102e-192	7.3221e-191	YES	YES	YES	YES	YES	22.78	23.17	78.19	78.8	58.41	58.76	73.56	70.32	66.79	71.15	60.54	63.17	AT3G25690.2	Hydroxyproline-rich glycoprotein family protein	actin binding protein required for normal chloroplast positioning	CHLOROPLAST UNUSUAL POSITIONING 1 (CHUP1); BEST Arabidopsis thaliana protein match is: Tetratricopeptide repeat (TPR)-like superfamily protein (TAIR:AT4G18570.1).
Potri.014G080500.v4.1		1.90711	4.893	2.77573e-114	4.36112e-113	2.16535	5.16395	6.31511e-173	1.22753e-171	2.40479	5.36087	7.68966e-229	1.4802e-227	2.29851	5.27158	4.60017e-191	8.25821e-190	1.65535	4.79525	8.5754e-90	6.47314e-89	YES	YES	YES	YES	YES	22.61	18.55	77.88	81.68	98.48	98.65	118.3	120.2	104.23	109.34	72.43	70.17	AT2G45790.1	phosphomannomutase	encodes a phosphomannomutase, involved in ascorbate biosynthesis	phosphomannomutase (PMM); FUNCTIONS IN: protein binding, phosphomannomutase activity; INVOLVED IN: L-ascorbic acid biosynthetic process, response to salt stress, mannose biosynthetic process; LOCATED IN: cytoplasm; EXPRESSED IN: 24 plant structures; EXPRESSED DURING: 13 growth stages; CONTAINS InterPro DOMAIN/s: Eukaryotic phosphomannomutase (InterPro:IPR005002), HAD-superfamily hydrolase, subfam…
Potri.005G251000.v4.1		1.45222	6.83188	3.25043e-226	1.11048e-224	1.71784	7.0707	0	0	2.7609	7.94301	0	0	2.40625	7.63237	0	0	1.97923	7.31624	0	0	YES	YES	YES	YES	YES	27.31	28.03	77.85	79.94	98.28	97.62	207.03	208.78	155.74	156.63	117.87	121.02	AT5G03650.1	starch branching enzyme 2.2	Encodes starch branching enzyme (E.C.2.4.1.18) similar to SBE2 from maize and rice. Expressed throughout the plant and highest in seedlings and cauline leaves.	starch branching enzyme 2.2 (SBE2.2); FUNCTIONS IN: 1,4-alpha-glucan branching enzyme activity; INVOLVED IN: amylopectin biosynthetic process, starch metabolic process; LOCATED IN: chloroplast, chloroplast stroma; EXPRESSED IN: 25 plant structures; EXPRESSED DURING: 15 growth stages; CONTAINS InterPro DOMAIN/s: Glycoside hydrolase, family 13, N-terminal (InterPro:IPR004193), Immunoglobulin E-set …
Potri.008G031700.v4.1		1.93739	5.78829	2.83888e-208	8.64564e-207	1.81169	5.74458	2.25573e-204	5.2528e-203	2.00666	5.90378	9.8655e-246	2.04537e-244	1.64133	5.61614	6.74652e-135	8.403e-134	1.53927	5.57395	2.1267e-129	2.24979e-128	YES	YES	YES	YES	YES	19.27	20.38	77.33	80.72	74.53	75.07	87.5	88.62	67.68	63.62	63.97	62.63	AT5G58330.1	lactate/malate dehydrogenase family protein		lactate/malate dehydrogenase family protein; FUNCTIONS IN: oxidoreductase activity, binding, malate dehydrogenase activity, catalytic activity, malate dehydrogenase (NADP+) activity; INVOLVED IN: oxidation reduction, malate metabolic process, carbohydrate metabolic process, metabolic process; LOCATED IN: in 6 components; EXPRESSED IN: 23 plant structures; EXPRESSED DURING: 14 growth stages; CONTA…
Potri.017G026300.v4.1		1.36091	6.13157	2.24243e-142	4.42623e-141	1.17469	6.04258	1.42792e-106	1.70453e-105	1.46329	6.26157	4.53868e-189	7.26158e-188	1.40999	6.21679	1.85635e-153	2.65629e-152	1.38636	6.23338	1.35673e-173	1.90056e-172	YES	YES	YES	YES	YES	31.55	29.68	77.22	86.46	72.92	75.46	96.55	89.78	83.05	89.89	86.24	89.13	AT1G08450.1	calreticulin 3	Encodes one of three Arabidopsis calreticulins. In CRT-deficient mouse fibroblasts, this protein restores ER Ca2+ levels. Non-receptor component required for EFR-mediated immunity. Mutants show de-repressed anthocyanin accumulation in the presence of elf18, and EFR accumulation and signalling.	calreticulin 3 (CRT3); FUNCTIONS IN: unfolded protein binding, calcium ion binding; INVOLVED IN: in 6 processes; LOCATED IN: endoplasmic reticulum, endoplasmic reticulum membrane; EXPRESSED IN: 23 plant structures; EXPRESSED DURING: 13 growth stages; CONTAINS InterPro DOMAIN/s: Calreticulin/calnexin, P (InterPro:IPR009033), Calreticulin/calnexin (InterPro:IPR001580), Calreticulin/calnexin, conser…
Potri.018G029300.v4.1		-1.5202	5.49141	3.19291e-111	4.91462e-110	-1.47648	5.48787	2.01088e-122	2.74233e-121	-1.49555	5.53087	7.51852e-117	7.47922e-116	-1.24611	5.58197	6.21758e-85	4.85875e-84	-1.47302	5.54109	2.26913e-119	2.20588e-118	YES	YES	YES	YES	YES	237.81	237.73	77.08	93.7	87.05	94.35	95.73	85.96	100.9	108.75	94.13	96.8	AT2G34160.1	Alba DNA/RNA-binding protein		Alba DNA/RNA-binding protein; FUNCTIONS IN: nucleic acid binding; INVOLVED IN: biological_process unknown; LOCATED IN: cellular_component unknown; EXPRESSED IN: 23 plant structures; EXPRESSED DURING: 13 growth stages; CONTAINS InterPro DOMAIN/s: Alba, DNA/RNA-binding protein (InterPro:IPR002775), Uncharacterised conserved protein UCP030333, DNA/RNA-binding Alba-related (InterPro:IPR014560); BEST …
Potri.005G143900.v4.1		2.27683	5.61516	2.14861e-243	7.86058e-242	2.85412	6.16938	0	0	1.96411	5.42397	9.44607e-174	1.3819e-172	2.67922	6.01647	0	0	2.37142	5.79148	3.0205e-301	7.60169e-300	YES	YES	YES	YES	YES	15.22	14.95	77.07	74.78	116.65	117.6	61.11	68.97	102.37	102.78	84.22	87.05	AT4G37370.1	cytochrome P450, family 81, subfamily D, polypeptide 8	member of CYP81D	cytochrome P450, family 81, subfamily D, polypeptide 8 (CYP81D8); FUNCTIONS IN: electron carrier activity, monooxygenase activity, iron ion binding, oxygen binding, heme binding; INVOLVED IN: response to karrikin; LOCATED IN: endoplasmic reticulum, plasma membrane; EXPRESSED IN: 20 plant structures; EXPRESSED DURING: 13 growth stages; CONTAINS InterPro DOMAIN/s: Cytochrome P450 (InterPro:IPR00112…
Potri.003G112600.v4.1		2.17518	6.38195	0	0	3.15948	7.28014	0	0	1.88136	6.20546	9.29877e-295	2.36326e-293	2.04165	6.32841	0	0	1.71058	6.10339	1.23557e-237	2.43039e-236	YES	YES	YES	YES	YES	15.27	16.86	76.68	74.5	153.97	155.15	67.13	64.06	69.7	71.24	56.64	58.62	AT1G12240.1	Glycosyl hydrolases family 32 protein		ATBETAFRUCT4; FUNCTIONS IN: hydrolase activity, hydrolyzing O-glycosyl compounds, beta-fructofuranosidase activity; INVOLVED IN: sucrose catabolic process, using beta-fructofuranosidase, carbohydrate metabolic process; LOCATED IN: vacuole, plant-type cell wall; EXPRESSED IN: 25 plant structures; EXPRESSED DURING: 16 growth stages; CONTAINS InterPro DOMAIN/s: Protein of unknown function DUF3357 (I…
Potri.005G198900.v4.1		-1.56453	6.54238	2.04324e-223	6.8165e-222	-1.41285	6.5767	3.05639e-204	7.1101e-203	-1.53669	6.58604	1.86122e-247	3.87249e-246	-1.57977	6.55777	1.42619e-226	3.10166e-225	-1.76363	6.53702	0	0	YES	YES	YES	YES	YES	218.92	226.48	76.68	79.34	88.91	90.18	84.54	83.9	77.11	80.5	70.54	73.93	AT5G18400.1	Cytokine-induced anti-apoptosis inhibitor 1, Fe-S biogenesis		Cytokine-induced anti-apoptosis inhibitor 1, Fe-S biogenesis; FUNCTIONS IN: molecular_function unknown; INVOLVED IN: biological_process unknown; LOCATED IN: endomembrane system; EXPRESSED IN: 23 plant structures; EXPRESSED DURING: 14 growth stages; CONTAINS InterPro DOMAIN/s: Protein of unknown function DUF689 (InterPro:IPR007785); BEST Arabidopsis thaliana protein match is: Cytokine-induced anti…
Potri.012G049300.v4.1		2.31794	6.74396	0	0	1.28559	5.99098	6.48958e-124	8.95555e-123	1.37606	6.06773	4.34535e-150	5.45956e-149	1.38888	6.07121	4.67001e-138	5.98438e-137	1.23243	5.99307	4.02743e-119	3.90709e-118	YES	YES	YES	YES	YES	14.83	14.73	76.5	77.02	38.46	39.06	43.31	41.7	40.57	41.87	38.04	37.97	AT3G18080.1	B-S glucosidase 44		B-S glucosidase 44 (BGLU44); FUNCTIONS IN: in 6 functions; INVOLVED IN: carbohydrate metabolic process; LOCATED IN: cytosolic ribosome, cell wall, plant-type cell wall; EXPRESSED IN: 22 plant structures; EXPRESSED DURING: 13 growth stages; CONTAINS InterPro DOMAIN/s: Glycoside hydrolase, family 1 (InterPro:IPR001360), Glycoside hydrolase, catalytic core (InterPro:IPR017853), Glycoside hydrolase, …
Potri.009G063300.v4.1		-2.8928	7.49451	0	0	-3.8207	7.40052	0	0	-4.88653	7.39727	0	0	-5.29247	7.36628	0	0	-4.75442	7.40443	0	0	YES	YES	YES	YES	YES	553.7	563	76.36	79.29	40.41	44.08	21.25	20.06	14.21	15.94	23.49	22.19	AT4G37980.1	elicitor-activated gene 3-1		elicitor-activated gene 3-1 (ELI3-1); FUNCTIONS IN: oxidoreductase activity, zinc ion binding; INVOLVED IN: response to bacterium, plant-type hypersensitive response; EXPRESSED IN: 20 plant structures; EXPRESSED DURING: 13 growth stages; CONTAINS InterPro DOMAIN/s: GroES-like (InterPro:IPR011032), Polyketide synthase, enoylreductase (InterPro:IPR020843), Alcohol dehydrogenase GroES-like (InterPro…
Potri.006G065500.v4.1		2.35331	4.55196	4.64432e-127	8.13527e-126	2.01088	4.34193	8.42585e-91	8.61929e-90	1.58572	4.01151	1.81815e-49	8.7639e-49	3.15456	5.31349	9.99773e-307	3.11065e-305	3.0693	5.27606	7.47365043189884e-310	0	YES	YES	YES	YES	YES	13.63	13.33	75.94	66.34	60.53	55.8	44.31	44.41	123.5	130.35	123.85	125.8	AT2G10940.2	Bifunctional inhibitor/lipid-transfer protein/seed storage 2S albumin superfamily protein		Bifunctional inhibitor/lipid-transfer protein/seed storage 2S albumin superfamily protein; FUNCTIONS IN: lipid binding; INVOLVED IN: lipid transport; LOCATED IN: chloroplast thylakoid membrane, apoplast, chloroplast, membrane; EXPRESSED IN: 21 plant structures; EXPRESSED DURING: 13 growth stages; CONTAINS InterPro DOMAIN/s: Bifunctional inhibitor/plant lipid transfer protein/seed storage (InterPr…
Potri.003G176800.v4.1		4.99122	5.27071	0	0	5.84648	6.18366	0	0	6.48482	6.80708	0	0	6.39515	6.71737	0	0	6.24542	6.60828	0	0	YES	YES	YES	YES	YES	2.81	1.96	75.88	80.89	147.16	145.63	231.1	237.26	213.42	209.78	195.69	199.17	AT5G13930.1	Chalcone and stilbene synthase family protein	Encodes chalcone synthase (CHS), a key enzyme involved in the biosynthesis of flavonoids. Required for the accumulation of purple anthocyanins in leaves and stems. Also involved in the regulation of auxin transport and the modulation of root gravitropism.	TRANSPARENT TESTA 4 (TT4); FUNCTIONS IN: naringenin-chalcone synthase activity; INVOLVED IN: in 11 processes; LOCATED IN: plant-type vacuole membrane, endoplasmic reticulum, nucleus; EXPRESSED IN: 22 plant structures; EXPRESSED DURING: 14 growth stages; CONTAINS InterPro DOMAIN/s: Chalcone/stilbene synthase, N-terminal (InterPro:IPR001099), Thiolase-like (InterPro:IPR016039), Polyketide synthase,…
Potri.007G115800.v4.1		-1.21796	5.86596	1.42596e-98	1.89564e-97	-1.50926	5.77471	3.16501e-151	5.36846e-150	-1.5507	5.81094	5.2084e-160	7.00248e-159	-1.74303	5.74505	8.96327e-178	1.48566e-176	-1.96623	5.71828	1.0413e-218	1.87561e-217	YES	YES	YES	YES	YES	162.87	155.39	75.31	65.56	57.23	62.16	64.58	53.9	51.93	48.08	42.96	46.78	AT4G33625.1			FUNCTIONS IN: molecular_function unknown; INVOLVED IN: biological_process unknown; LOCATED IN: plasma membrane, vacuole; EXPRESSED IN: cultured cell; CONTAINS InterPro DOMAIN/s: Golgi apparatus membrane protein TVP15 (InterPro:IPR013714); Has 59 Blast hits to 59 proteins in 18 species: Archae - 0; Bacteria - 0; Metazoa - 0; Fungi - 0; Plants - 50; Viruses - 0; Other Eukaryotes - 9 (source: NCBI B…
Potri.019G018100.v4.1		2.21383	5.23762	3.31899e-184	8.73744e-183	2.31524	5.38626	1.07528e-219	2.71693e-218	2.11174	5.21862	1.81682e-171	2.61218e-170	1.29668	4.59482	7.92788e-49	3.86355e-48	1.82904	5.02808	5.11491e-123	5.11404e-122	YES	YES	YES	YES	YES	14.64	16.71	74.99	76.29	86.15	81.59	75.05	74.5	39.65	42.21	62.68	60.1	AT3G04530.1	phosphoenolpyruvate carboxylase kinase 2	Encodes a second Arabidopsis phosphoenolpyruvate carboxylase kinase gene product with a different expression pattern from PPCK1. Expression of the gene is upregulated by exposure of the plant to light.	phosphoenolpyruvate carboxylase kinase 2 (PPCK2); CONTAINS InterPro DOMAIN/s: Protein kinase, ATP binding site (InterPro:IPR017441), Serine/threonine-protein kinase domain (InterPro:IPR002290), Serine/threonine-protein kinase-like domain (InterPro:IPR017442), Protein kinase-like domain (InterPro:IPR011009), Serine/threonine-protein kinase, active site (InterPro:IPR008271), Protein kinase, catalyt…
Potri.006G102800.v4.1		-1.00653	6.76128	3.84655e-107	5.6055e-106	-1.21028	6.69782	1.99519e-161	3.61726e-160	-2.36263	6.47699	0	0	-1.66709	6.5968	1.52427e-256	3.83968e-255	-1.39973	6.69085	2.47609e-236	4.82611e-235	YES	YES	YES	YES	YES	139.24	138.88	74.8	68.74	64.97	64.05	30.39	29.22	49.88	42.72	53.95	61.51	AT2G38290.1	ammonium transporter 2	encodes a high-affinity ammonium transporter, which is expressed in shoot and root. Expression in root and shoot is under nitrogen and carbon dioxide regulation, respectively.	ammonium transporter 2 (AMT2); FUNCTIONS IN: ammonium transmembrane transporter activity, high affinity secondary active ammonium transmembrane transporter activity; INVOLVED IN: ammonium transport, response to nematode, cellular response to nitrogen starvation; LOCATED IN: plasma membrane; EXPRESSED IN: 24 plant structures; EXPRESSED DURING: 13 growth stages; CONTAINS InterPro DOMAIN/s: Ammonium…
Potri.008G121100.v4.1		1.78906	4.8244	3.0175e-98	3.98805e-97	1.29113	4.51228	2.5655e-48	1.48458e-47	1.64644	4.77843	1.03268e-85	7.79239e-85	1.32352	4.53713	5.15841e-49	2.52067e-48	1.29742	4.55359	9.71732e-51	4.61352e-50	YES	YES	YES	YES	YES	19.69	22.46	74.77	76.36	53.84	56.76	73.02	71.98	49.66	62.46	59.82	54.76	AT3G25920.1	ribosomal protein L15	encodes a plastid ribosomal protein CL15, a constituent of the large subunit of the ribosomal complex	ribosomal protein L15 (RPL15); FUNCTIONS IN: structural constituent of ribosome; INVOLVED IN: translation; LOCATED IN: plastid large ribosomal subunit, chloroplast stroma, chloroplast; EXPRESSED IN: 24 plant structures; EXPRESSED DURING: 15 growth stages; CONTAINS InterPro DOMAIN/s: Ribosomal protein L18e/L15 (InterPro:IPR021131), Ribosomal protein L15, bacterial-type (InterPro:IPR005749), Riboso…
Potri.009G096600.v4.1		-1.31798	7.48635	4.69455e-238	1.67961e-236	-1.14669	7.54248	4.36728e-201	9.96944e-200	-1.51865	7.47295	0	0	-1.32173	7.51109	1.37946e-233	3.11808e-232	-2.11622	7.3481	0	0	YES	YES	YES	YES	YES	168.17	174.75	74.7	68.17	80.98	85.47	63.41	69.1	72.72	73.12	43.02	43.67	AT4G34200.1	D-3-phosphoglycerate dehydrogenase		embryo sac development arrest 9 (EDA9); FUNCTIONS IN: ATP binding; INVOLVED IN: megagametogenesis; LOCATED IN: mitochondrion, chloroplast, membrane; EXPRESSED IN: 26 plant structures; EXPRESSED DURING: 14 growth stages; CONTAINS InterPro DOMAIN/s: D-3-phosphoglycerate dehydrogenase (InterPro:IPR006236), D-isomer specific 2-hydroxyacid dehydrogenase, catalytic domain (InterPro:IPR006139), D-isomer…
Potri.003G089300.v4.1		2.92075	4.15788	9.86163e-134	1.83194e-132	1.64919	3.18795	2.75957e-31	1.14422e-30	2.15036	3.57667	5.76421e-61	3.25822e-60	1.58084	3.13616	1.24309e-27	4.08177e-27	2.01993	3.51174	1.1953e-53	5.91508e-53	YES	YES	YES	YES	YES	9.64	8.85	74.62	69.79	32.58	29.37	41.49	48.25	30.2	27.96	39.44	43.38	AT1G32470.1	Single hybrid motif superfamily protein		Single hybrid motif superfamily protein; FUNCTIONS IN: glycine dehydrogenase (decarboxylating) activity; INVOLVED IN: glycine catabolic process, glycine decarboxylation via glycine cleavage system; LOCATED IN: mitochondrion, glycine cleavage complex, chloroplast; EXPRESSED IN: 23 plant structures; EXPRESSED DURING: 13 growth stages; CONTAINS InterPro DOMAIN/s: 2-oxo acid dehydrogenase, lipoyl-bin…
Potri.001G462200.v4.1		3.99896	5.26327	0	0	4.95477	6.25132	0	0	2.3179	3.83552	1.97992e-81	1.43435e-80	4.26683	5.58915	0	0	3.03956	4.49819	3.65373e-186	5.47384e-185	YES	YES	YES	YES	YES	4.41	4.56	74.23	74.97	148.22	150.88	23.25	26.21	92.52	91.02	39.35	41.7	AT1G30700.1	FAD-binding Berberine family protein		FAD-binding Berberine family protein; FUNCTIONS IN: electron carrier activity, oxidoreductase activity, FAD binding, catalytic activity; LOCATED IN: endomembrane system; EXPRESSED IN: stem, hypocotyl, root, stamen; EXPRESSED DURING: 4 anthesis; CONTAINS InterPro DOMAIN/s: FAD-binding, type 2 (InterPro:IPR016166), Berberine/berberine-like (InterPro:IPR012951), FAD linked oxidase, N-terminal (Inter…
Potri.005G187300.v4.1		1.25818	5.06556	4.01473e-62	3.38947e-61	1.69682	5.43918	1.29197e-137	1.97071e-136	1.85167	5.56376	1.14787e-172	1.66676e-171	1.61443	5.37844	6.04524e-114	6.29459e-113	1.0618	5.01602	7.1048e-47	3.16898e-46	YES	YES	YES	YES	YES	31.27	28.33	74.19	73.29	104.2	102.51	117.98	117.97	93.25	99.73	68.1	68.75	AT1G21460.1	Nodulin MtN3 family protein		Nodulin MtN3 family protein; INVOLVED IN: biological_process unknown; LOCATED IN: endomembrane system, integral to membrane, membrane; EXPRESSED IN: 24 plant structures; EXPRESSED DURING: 14 growth stages; CONTAINS InterPro DOMAIN/s: MtN3/saliva-related transmembrane protein, conserved region (InterPro:IPR018169), RAG1-activating protein 1 homologue (InterPro:IPR018179), RAG1-activating protein-1…
Potri.001G047400.v4.1		-1.51627	6.80557	7.70717e-238	2.74881e-236	-1.35235	6.84699	3.79764e-208	9.02476e-207	-1.48578	6.85081	1.11738e-265	2.52701e-264	-1.47751	6.83679	6.25425e-226	1.35268e-224	-1.69386	6.80633	0	0	YES	YES	YES	YES	YES	214.16	214.88	73.98	81.84	84.4	95.61	89.33	78.93	77.96	85.44	74.23	71.75	AT1G80750.1	Ribosomal protein L30/L7 family protein		Ribosomal protein L30/L7 family protein; FUNCTIONS IN: structural constituent of ribosome, transcription regulator activity; INVOLVED IN: translation; LOCATED IN: cytosolic large ribosomal subunit, nucleolus, large ribosomal subunit; EXPRESSED IN: 22 plant structures; EXPRESSED DURING: 13 growth stages; CONTAINS InterPro DOMAIN/s: Ribosomal protein L30, N-terminal (InterPro:IPR012988), Ribosomal …
Potri.005G228700.v4.1		1.7703	5.00849	3.99351e-109	5.99264e-108	1.36512	4.76298	4.65125e-62	3.33342e-61	1.37561	4.77673	1.91655e-62	1.10169e-61	1.87098	5.14752	6.67541e-127	7.74893e-126	2.15165	5.40786	2.26239e-202	3.73454e-201	YES	YES	YES	YES	YES	23.61	19.9	73.95	79.69	59.19	60.61	60.56	63.23	88.91	78.74	104.5	107.84	AT1G75280.1	NmrA-like negative transcriptional regulator family protein	isoflavone reductase, putative, identical to SP:P52577 Isoflavone reductase homolog P3 (EC 1.3.1.-) {Arabidopsis thaliana}; contains Pfam profile PF02716: isoflavone reductase. Involved in response to oxidative stress.	NmrA-like negative transcriptional regulator family protein; FUNCTIONS IN: binding, catalytic activity; INVOLVED IN: response to oxidative stress, response to cadmium ion, response to cyclopentenone; LOCATED IN: plasma membrane; EXPRESSED IN: 26 plant structures; EXPRESSED DURING: 13 growth stages; CONTAINS InterPro DOMAIN/s: NAD(P)-binding domain (InterPro:IPR016040), NmrA-like (InterPro:IPR0080…
Potri.001G438700.v4.1		5.46695	2.98843	3.08523e-115	4.90163e-114	3.57175	1.31964	3.1759e-27	1.1969e-26	4.56011	2.20277	3.29181e-60	1.83894e-59	4.58492	2.23717	1.57059e-61	9.19515e-61	4.90686	2.5815	5.32332e-81	3.6513e-80	YES	YES	YES	YES	YES	1.99	1.14	73.64	69.02	20.67	19.04	38.41	41.51	42.6	35.95	49.93	56.06	AT1G79040.1	photosystem II subunit R	Encodes for the 10 kDa PsbR subunit of photosystem II (PSII). This subunit appears to be involved in the stable assembly of PSII, particularly that of the oxygen-evolving complex subunit PsbP. Mutants defective in this gene have reduced amounts of subunits PsbP and PsbQ in PSII. In turn, assembly of PsbR is dependent on the presence of PsbJ.	photosystem II subunit R (PSBR); FUNCTIONS IN: molecular_function unknown; INVOLVED IN: photosystem II oxygen evolving complex assembly, photosynthesis, response to light intensity; LOCATED IN: thylakoid, chloroplast thylakoid membrane, chloroplast, photosystem II; EXPRESSED IN: 25 plant structures; EXPRESSED DURING: 14 growth stages; CONTAINS InterPro DOMAIN/s: Photosystem II protein PsbR (Inter…
Potri.009G046700.v4.1		-1.40765	8.62452	0	0	-2.05999	8.48065	0	0	-2.36538	8.46223	0	0	-2.02635	8.50842	0	0	-1.67155	8.61248	0	0	YES	YES	YES	YES	YES	190.22	197.27	73.39	78.92	49.27	50.73	41.93	41.47	49.74	51.63	65.67	67.38	AT1G07200.2	Double Clp-N motif-containing P-loop nucleoside triphosphate hydrolases superfamily protein		Double Clp-N motif-containing P-loop nucleoside triphosphate hydrolases superfamily protein; FUNCTIONS IN: ATP binding; INVOLVED IN: biological_process unknown; LOCATED IN: cellular_component unknown; BEST Arabidopsis thaliana protein match is: Double Clp-N motif-containing P-loop nucleoside triphosphate hydrolases superfamily protein (TAIR:AT2G29970.1); Has 14612 Blast hits to 14412 proteins in …
Potri.006G092700.v4.1		2.37488	4.3242	1.50694e-110	2.29311e-109	2.71493	4.6897	2.1216e-179	4.27456e-178	3.41103	5.30039	0	0	2.85981	4.80939	9.79017e-198	1.81995e-196	2.62623	4.64483	4.09993e-168	5.55464e-167	YES	YES	YES	YES	YES	13.43	14.48	72.72	77.26	95.12	101.04	160.25	164.86	105.88	108.12	96.44	94.55	AT3G53990.1	Adenine nucleotide alpha hydrolases-like superfamily protein		Adenine nucleotide alpha hydrolases-like superfamily protein; FUNCTIONS IN: molecular_function unknown; INVOLVED IN: response to cold, response to stress; LOCATED IN: cellular_component unknown; EXPRESSED IN: 23 plant structures; EXPRESSED DURING: 14 growth stages; CONTAINS InterPro DOMAIN/s: UspA (InterPro:IPR006016), Rossmann-like alpha/beta/alpha sandwich fold (InterPro:IPR014729), Universal s…
Potri.005G133800.v4.1		-4.55912	8.97419	0	0	-5.07282	8.96038	0	0	-5.76067	8.98155	0	0	-5.35026	8.97501	0	0	-5.66822	8.99366	0	0	YES	YES	YES	YES	YES	1637.48	1638.8	72.69	71	49.91	54.24	32.71	33.45	43.38	41.31	37.13	34.04	AT2G23620.1	methyl esterase 1	Encodes a protein shown to have carboxylesterase activity, methyl salicylate esterase activity, methyl jasmonate esterase activity, and methyl IAA esterase activity in vitro. MES1 appears to be involved in MeSA hydrolysis in planta. Expression of MES1 can restore systemic acquired resistance in SAR-deficient tobacco plants. This protein does not act on MeGA4, or MEGA9 in vitro.	methyl esterase 1 (MES1); CONTAINS InterPro DOMAIN/s: Alpha/beta hydrolase fold-1 (InterPro:IPR000073); BEST Arabidopsis thaliana protein match is: acetone-cyanohydrin lyase (TAIR:AT2G23600.1); Has 1884 Blast hits to 1883 proteins in 431 species: Archae - 2; Bacteria - 1054; Metazoa - 5; Fungi - 43; Plants - 631; Viruses - 0; Other Eukaryotes - 149 (source: NCBI BLink).
Potri.002G261900.v4.1		3.58729	3.97199	3.85314e-153	8.18126e-152	3.70937	4.17609	1.98479e-185	4.12075e-184	3.8921	4.32881	3.95197e-217	7.25521e-216	3.72125	4.17579	3.71929e-183	6.39419e-182	3.47161	3.98742	5.78584e-156	7.34352e-155	YES	YES	YES	YES	YES	6.01	5.7	72.46	72.91	77.25	86.36	96.85	92.81	82.89	79.66	65.52	78.12	AT3G46940.1	DUTP-PYROPHOSPHATASE-LIKE 1		DUTP-PYROPHOSPHATASE-LIKE 1 (DUT1); FUNCTIONS IN: hydrolase activity, dUTP diphosphatase activity; INVOLVED IN: DNA repair, 2'-deoxyribonucleotide metabolic process; LOCATED IN: cellular_component unknown; EXPRESSED IN: 22 plant structures; EXPRESSED DURING: 13 growth stages; CONTAINS InterPro DOMAIN/s: DeoxyUTP pyrophosphatase domain, subfamily 1, (InterPro:IPR008181), DeoxyUTP pyrophosphatase d…
Potri.001G368000.v4.1		1.68701	6.13065	1.63905e-214	5.17188e-213	1.36612	5.93975	3.00584e-131	4.38572e-130	1.5013	6.04916	1.61509e-175	2.38815e-174	1.33031	5.91939	4.00055e-117	4.26936e-116	1.88902	6.37502	0	0	YES	YES	YES	YES	YES	20.99	22.82	72.33	74.63	57.87	63.59	67.12	70.27	57.09	60.23	88.75	89.29	AT5G47650.1	nudix hydrolase homolog 2	Encodes an ADP-ribose pyrophosphatase that confers enhanced tolerance to oxidative stress.	nudix hydrolase homolog 2 (NUDT2); FUNCTIONS IN: hydrolase activity, ADP-ribose diphosphatase activity, NAD or NADH binding; INVOLVED IN: response to oxidative stress; LOCATED IN: cytosol; EXPRESSED IN: 17 plant structures; EXPRESSED DURING: 12 growth stages; CONTAINS InterPro DOMAIN/s: NUDIX hydrolase domain-like (InterPro:IPR015797), Nudix hydrolase 6-like (InterPro:IPR003293), NUDIX hydrolase …
Potri.016G015200.v4.1		2.07972	4.28284	1.75717e-87	2.0976e-86	2.23748	4.48204	3.74031e-118	4.92124e-117	1.80903	4.13593	5.51111e-67	3.36635e-66	1.93541	4.23435	2.0134e-77	1.46048e-76	1.96638	4.29521	4.8011e-87	3.51572e-86	YES	YES	YES	YES	YES	18.06	15.85	72.23	75.65	86.95	83.57	65.2	64.27	68.25	68.11	73.25	73.16	AT3G27200.1	Cupredoxin superfamily protein		Cupredoxin superfamily protein; FUNCTIONS IN: electron carrier activity, copper ion binding; LOCATED IN: anchored to membrane; EXPRESSED IN: 22 plant structures; EXPRESSED DURING: 12 growth stages; CONTAINS InterPro DOMAIN/s: Plastocyanin-like (InterPro:IPR003245), Cupredoxin (InterPro:IPR008972); BEST Arabidopsis thaliana protein match is: uclacyanin 1 (TAIR:AT2G32300.1); Has 1603 Blast hits to …
Potri.005G091901.v4.1		2.23533	2.89029	1.38063e-40	8.06751e-40	-3.09884	0.614413	4.61926e-16	1.24307e-15	-3.94305	0.630353	1.20525e-18	3.05482e-18	-3.27962	0.645311	2.25056e-16	5.50612e-16	-6.33531	0.543011	1.5766e-24	4.59797e-24	YES	YES	YES	YES	YES	13.84	16.52	72.22	73.83	2.15	1.53	0.66	1.38	2.1	1.01	0.36	0	#N/A	#N/A	#N/A	#N/A
Potri.010G230600.v4.1		1.57963	3.64714	2.89617e-37	1.57149e-36	1.57879	3.70988	1.15083e-40	5.79293e-40	2.2496	4.23628	6.24126e-101	5.445e-100	2.34361	4.31425	8.01193e-110	7.98582e-109	1.91212	4.00217	4.53915e-69	2.72117e-68	YES	YES	YES	YES	YES	25.88	24.18	72.22	81.37	75.52	83.08	135.91	119.96	128.44	136.73	98.08	111.9	AT3G53650.1	Histone superfamily protein		Histone superfamily protein; FUNCTIONS IN: DNA binding; INVOLVED IN: nucleosome assembly; LOCATED IN: nucleus, nucleosome; EXPRESSED IN: 22 plant structures; EXPRESSED DURING: 12 growth stages; CONTAINS InterPro DOMAIN/s: Histone H2B (InterPro:IPR000558), Histone-fold (InterPro:IPR009072), Histone core (InterPro:IPR007125); BEST Arabidopsis thaliana protein match is: Histone superfamily protein (…
Potri.003G166500.v4.1	NAC	-2.12364	7.80903	0	0	-2.31596	7.7741	0	0	-2.70435	7.75632	0	0	-2.5765	7.75768	0	0	-2.20474	7.84232	0	0	YES	YES	YES	YES	YES	303.43	304.64	72.15	72.88	62.27	68.81	54.75	48.12	52.07	56.32	71.2	73.45	AT5G13180.1	NAC domain containing protein 83	Encodes a NAC domain transcription factor that interacts with VND7 and negatively regulates xylem vessel formation.	NAC domain containing protein 83 (NAC083); CONTAINS InterPro DOMAIN/s: No apical meristem (NAM) protein (InterPro:IPR003441); BEST Arabidopsis thaliana protein match is: NAC domain containing protein 41 (TAIR:AT2G33480.1); Has 1807 Blast hits to 1807 proteins in 277 species: Archae - 0; Bacteria - 0; Metazoa - 736; Fungi - 347; Plants - 385; Viruses - 0; Other Eukaryotes - 339 (source: NCBI BLink…
Potri.001G091001.v4.1		1.08177	4.90238	1.28057e-42	7.7852e-42	1.03242	4.91443	8.07567e-42	4.16733e-41	1.55405	5.29436	1.03256e-107	9.55681e-107	2.04603	5.67235	9.24589e-203	1.76474e-201	1.37741	5.19586	6.21475e-84	4.40942e-83	YES	YES	YES	YES	YES	31.59	34.82	71.77	73.96	71.57	73.97	106.22	107.87	140.31	150.07	91.55	98.82	AT4G23900.1	Nucleoside diphosphate kinase family protein		Nucleoside diphosphate kinase family protein; FUNCTIONS IN: nucleoside diphosphate kinase activity, zinc ion binding, ATP binding; INVOLVED IN: UTP biosynthetic process, GTP biosynthetic process, CTP biosynthetic process; LOCATED IN: mitochondrion; EXPRESSED IN: 24 plant structures; EXPRESSED DURING: 15 growth stages; CONTAINS InterPro DOMAIN/s: Nucleoside diphosphate kinase, core (InterPro:IPR00…
Potri.014G029400.v4.1		5.32073	4.84435	0	0	5.12356	4.74561	0	0	4.83321	4.44757	1.9237e-283	4.66128e-282	3.9841	3.64932	3.3335e-139	4.30685e-138	3.93144	3.63931	1.15129e-139	1.31116e-138	YES	YES	YES	YES	YES	2.28	1.29	71.5	76.18	67.73	65.26	54.87	56.8	29.6	30.05	31.43	28.36	AT4G25000.1	alpha-amylase-like	Predicted to be secreted protein based on signalP prediction. Involved in starch mobilization. Mutants are defective in alpha-amylase activity. (Note: AMY1 has been found in the literature to be referred to as AMY3, which is not to be confused with AMY3/At1g69830).	alpha-amylase-like (AMY1); FUNCTIONS IN: alpha-amylase activity; INVOLVED IN: response to gibberellin stimulus, response to abscisic acid stimulus; LOCATED IN: extracellular region, apoplast; EXPRESSED IN: 20 plant structures; EXPRESSED DURING: 11 growth stages; CONTAINS InterPro DOMAIN/s: Glycoside hydrolase family 13 (InterPro:IPR006046), Alpha-amylase, plant (InterPro:IPR013775), Glycoside hyd…
Potri.002G047100.v4.1		2.15294	5.39923	1.03762e-194	2.90317e-193	1.80334	5.18158	2.3317e-131	3.40425e-130	2.27999	5.56654	3.57776e-242	7.32032e-241	2.16637	5.47161	3.74197e-196	6.91251e-195	2.12222	5.47173	3.81278e-207	6.47566e-206	YES	YES	YES	YES	YES	15.36	15.35	71.48	70.38	58.02	57.07	83.78	80.74	73.74	72.52	74.37	72.54	AT3G63410.1	S-adenosyl-L-methionine-dependent methyltransferases superfamily protein	Encodes a MPBQ/MSBQ methyltransferase located in the chloroplast inner envelope membrane. Mutant plants lack plastoquinone (PQ), suggesting that the APG1 protein is involved in the methylation step of PQ biosynthesis. The gene product is also involved in tocopherol (vitamin E) biosynthesis.	ALBINO OR PALE GREEN MUTANT 1 (APG1); FUNCTIONS IN: S-adenosylmethionine-dependent methyltransferase activity, methyltransferase activity, 2-methyl-6-phytyl-1,4-benzoquinone methyltransferase activity; INVOLVED IN: plastoquinone biosynthetic process, vitamin E biosynthetic process; LOCATED IN: chloroplast, chloroplast inner membrane, chloroplast envelope; EXPRESSED IN: 23 plant structures; EXPRES…
Potri.009G098966.v4.1		-2.29832	7.79692	0	0	-1.63105	7.93505	0	0	-3.54258	7.68785	0	0	-2.35196	7.81045	0	0	-3.60273	7.68873	0	0	YES	YES	YES	YES	YES	355.41	356.65	71.24	79.4	122.11	124.63	34.52	32.83	72.73	75.33	32.88	31.52	AT4G34131.1	UDP-glucosyl transferase 73B3		UDP-glucosyl transferase 73B3 (UGT73B3); FUNCTIONS IN: transferase activity, transferring hexosyl groups, quercetin 3-O-glucosyltransferase activity, UDP-glycosyltransferase activity, UDP-glucosyltransferase activity; INVOLVED IN: response to cyclopentenone, response to other organism; LOCATED IN: endomembrane system; CONTAINS InterPro DOMAIN/s: UDP-glucuronosyl/UDP-glucosyltransferase (InterPro:…
Potri.002G124000.v4.1	ERF	-1.11916	5.53686	4.71096e-69	4.4099e-68	-1.57965	5.39491	2.07807e-120	2.78156e-119	-2.44296	5.27343	1.11746e-220	2.08917e-219	-2.19205	5.2927	2.65051e-181	4.48151e-180	-2.11194	5.329	2.65207e-191	4.08517e-190	YES	YES	YES	YES	YES	135.17	148.43	71.08	63.4	48.71	52.63	29.67	27.2	29.58	36.09	37.02	35.66	AT1G46768.1	related to AP2 1	encodes a member of the DREB subfamily A-5 of ERF/AP2 transcription factor family (RAP2.1). The protein contains one AP2 domain. There are 16 members in this subfamily including RAP2.9 and RAP2.10.	related to AP2 1 (RAP2.1); CONTAINS InterPro DOMAIN/s: DNA-binding, integrase-type (InterPro:IPR016177), Pathogenesis-related transcriptional factor/ERF, DNA-binding (InterPro:IPR001471); BEST Arabidopsis thaliana protein match is: related to AP2 10 (TAIR:AT4G36900.1); Has 5681 Blast hits to 5559 proteins in 243 species: Archae - 0; Bacteria - 0; Metazoa - 0; Fungi - 0; Plants - 5675; Viruses - 0…
Potri.007G071100.v4.1		-1.95573	8.05279	0	0	-1.24217	8.23682	1.46016e-294	5.12606e-293	-1.51449	8.19501	0	0	-1.603	8.15831	0	0	-2.09888	8.07534	0	0	YES	YES	YES	YES	YES	256.78	260.69	70.95	67.74	116.93	118.22	101.63	98.74	87.39	93.93	67.72	64.74	AT1G48920.1	nucleolin like 1	Encodes ATNUC-L1 (NUCLEOLIN LIKE 1), the predominant form of the two nucleolin proteins found in Arabidopsis. This protein is involved in rRNA processing, ribosome biosynthesis, and vascular pattern formation. PARL1 localizes to the nucleolus and parl1 mutants accumulate elevated levels of the unspliced 35S pre-rRNA. parl1 mutants also have defects in cotyledon, leaf, sepal, and petal vein patter…	nucleolin like 1 (NUC-L1); FUNCTIONS IN: nucleotide binding, nucleic acid binding; INVOLVED IN: in 12 processes; LOCATED IN: nucleolus; EXPRESSED IN: 33 plant structures; EXPRESSED DURING: 13 growth stages; CONTAINS InterPro DOMAIN/s: RNA recognition motif, RNP-1 (InterPro:IPR000504), Nucleotide-binding, alpha-beta plait (InterPro:IPR012677); BEST Arabidopsis thaliana protein match is: nucleolin …
Potri.016G072100.v4.1		1.68814	5.12667	9.14354e-109	1.36039e-107	1.64469	5.1501	8.40736e-110	1.03616e-108	2.08956	5.50215	4.49887e-202	7.66971e-201	1.75146	5.23295	3.47245e-120	3.81467e-119	1.31361	4.94254	1.69041e-65	9.73889e-65	YES	YES	YES	YES	YES	22.09	19.8	70.76	69	70.62	69.63	97.26	98.74	71.9	77.47	55.07	59.16	AT5G06290.1	2-cysteine peroxiredoxin B	Encodes a 2-Cys peroxiredoxin (2-Cys PrxB) that contains two catalytic Cys residues.	2-cysteine peroxiredoxin B (2-Cys Prx B); FUNCTIONS IN: peroxiredoxin activity, antioxidant activity; INVOLVED IN: response to cold, defense response to bacterium; LOCATED IN: apoplast, stromule, chloroplast stroma, chloroplast; EXPRESSED IN: 23 plant structures; EXPRESSED DURING: 13 growth stages; CONTAINS InterPro DOMAIN/s: Peroxiredoxin, C-terminal (InterPro:IPR019479), Thioredoxin fold (Inter…
Potri.013G012100.v4.1		-1.13782	8.27027	5.98538e-224	2.00859e-222	-1.26889	8.2397	3.35852e-306	1.22934e-304	-1.73207	8.15281	0	0	-1.72113	8.14037	0	0	-1.49108	8.22421	0	0	YES	YES	YES	YES	YES	149.81	147.77	70.56	70.32	66	66.88	48.35	51.04	49.56	46.46	58.78	57.07	AT5G27030.1	TOPLESS-related 3		TOPLESS-related 3 (TPR3); FUNCTIONS IN: protein binding; INVOLVED IN: primary shoot apical meristem specification; LOCATED IN: endomembrane system; CONTAINS InterPro DOMAIN/s: WD40 repeat 2 (InterPro:IPR019782), WD40 repeat, conserved site (InterPro:IPR019775), WD40 repeat (InterPro:IPR001680), CTLH, C-terminal LisH motif (InterPro:IPR006595), WD40 repeat-like-containing domain (InterPro:IPR01104…
Potri.012G045875.v4.1		1.38191	5.01496	2.93845e-71	2.83116e-70	1.18261	4.9239	6.59831e-54	4.19432e-53	2.06124	5.5926	6.62898e-210	1.18537e-208	2.02092	5.55785	1.04456e-184	1.81168e-183	2.20809	5.74558	3.0427e-262	6.62238e-261	YES	YES	YES	YES	YES	25.95	26.02	70.49	69.87	62.28	64.12	121.11	117.21	111.44	111.77	138.42	126.37	AT3G17940.1	Galactose mutarotase-like superfamily protein		Galactose mutarotase-like superfamily protein; FUNCTIONS IN: isomerase activity, carbohydrate binding, aldose 1-epimerase activity, catalytic activity; INVOLVED IN: galactose metabolic process, hexose metabolic process, carbohydrate metabolic process; LOCATED IN: cellular_component unknown; EXPRESSED IN: 25 plant structures; EXPRESSED DURING: 16 growth stages; CONTAINS InterPro DOMAIN/s: Glycosid…
Potri.008G094200.v4.1		-1.84642	8.08384	0	0	-2.89912	7.91184	0	0	-2.84589	7.95916	0	0	-3.62115	7.8672	0	0	-3.49403	7.90087	0	0	YES	YES	YES	YES	YES	236.87	234.04	70.46	65.67	35.88	32.03	36.71	35.77	20.12	20.59	22.7	23.06	AT1G26560.1	beta glucosidase 40		beta glucosidase 40 (BGLU40); FUNCTIONS IN: cation binding, hydrolase activity, hydrolyzing O-glycosyl compounds, catalytic activity; INVOLVED IN: carbohydrate metabolic process; LOCATED IN: apoplast, chloroplast; EXPRESSED IN: 23 plant structures; EXPRESSED DURING: 13 growth stages; CONTAINS InterPro DOMAIN/s: Glycoside hydrolase, family 1 (InterPro:IPR001360), Glycoside hydrolase, family 1, act…
Potri.013G121300.v4.1		-2.30426	7.2775	0	0	-1.86134	7.35811	0	0	-5.7906	7.0755	0	0	-5.59771	7.05866	0	0	-4.57323	7.11001	0	0	YES	YES	YES	YES	YES	325.81	322.58	70.44	65.47	96.86	94.45	7.53	5.25	5.99	8.26	16.66	13.43	AT4G35160.1	O-methyltransferase family protein		O-methyltransferase family protein; FUNCTIONS IN: methyltransferase activity, O-methyltransferase activity, protein dimerization activity; LOCATED IN: cytosol; CONTAINS InterPro DOMAIN/s: Winged helix-turn-helix transcription repressor DNA-binding (InterPro:IPR011991), Plant methyltransferase dimerisation (InterPro:IPR012967), O-methyltransferase, family 2 (InterPro:IPR001077), O-methyltransferas…
Potri.001G180500.v4.1		4.58404	3.36591	2.98957e-131	5.41196e-130	3.52026	2.47538	3.39456e-57	2.26077e-56	3.90922	2.81088	3.09493e-80	2.20259e-79	4.45081	3.32385	7.46672e-124	8.45905e-123	3.96927	2.91395	1.53065e-86	1.11599e-85	YES	YES	YES	YES	YES	1.71	3.85	70.36	69.64	35.57	33.71	45.17	47.18	59.79	70.61	50.74	48.51	#N/A	#N/A	#N/A	#N/A
Potri.014G111800.v4.1		-1.83756	6.3869	3.76398e-279	1.65404e-277	-1.4525	6.47146	3.18291e-204	7.39699e-203	-3.66965	6.17655	0	0	-3.99881	6.13175	0	0	-3.38119	6.19688	0	0	YES	YES	YES	YES	YES	255.55	248.63	69.84	76.18	94.72	102.09	19.85	23.57	15.6	17.73	25.04	28.22	AT4G01700.1	Chitinase family protein		Chitinase family protein; FUNCTIONS IN: chitinase activity; INVOLVED IN: carbohydrate metabolic process, cell wall macromolecule catabolic process; LOCATED IN: cell wall; EXPRESSED IN: 18 plant structures; EXPRESSED DURING: 13 growth stages; CONTAINS InterPro DOMAIN/s: Glycoside hydrolase, family 19 (InterPro:IPR016283), Glycoside hydrolase, family 19, catalytic (InterPro:IPR000726); BEST Arabido…
Potri.010G255200.v4.1		1.44696	5.51053	4.6778e-106	6.76049e-105	1.32076	5.4681	2.19639e-95	2.36041e-94	1.58454	5.67005	1.3353e-152	1.70515e-151	1.3723	5.50989	5.5958e-97	4.96414e-96	1.52652	5.65723	1.26419e-143	1.48283e-142	YES	YES	YES	YES	YES	24.81	23.78	69.07	68.44	64.94	65.29	79.14	81.59	67.38	65.98	76.69	76.97	AT5G08380.1	alpha-galactosidase 1		alpha-galactosidase 1 (AGAL1); FUNCTIONS IN: alpha-galactosidase activity, hydrolase activity, hydrolyzing O-glycosyl compounds, catalytic activity; INVOLVED IN: carbohydrate metabolic process, metabolic process, lactose catabolic process; LOCATED IN: apoplast, cell wall, plant-type cell wall; EXPRESSED IN: 21 plant structures; EXPRESSED DURING: 13 growth stages; CONTAINS InterPro DOMAIN/s: Glyco…
Potri.001G286500.v4.1		1.12783	4.70429	6.11085e-40	3.51564e-39	1.07726	4.7168	5.37536e-40	2.67211e-39	1.56552	5.0737	2.35972e-94	1.94076e-93	1.64164	5.12821	6.9476e-101	6.40708e-100	1.28559	4.90096	1.28477e-61	7.0742e-61	YES	YES	YES	YES	YES	30.56	29.8	69	67.34	67.01	69.18	96.89	98.77	102.33	96.23	79.86	82.44	AT4G21860.3	methionine sulfoxide reductase B 2		methionine sulfoxide reductase B 2 (MSRB2); FUNCTIONS IN: peptide-methionine-(S)-S-oxide reductase activity; INVOLVED IN: oxidation reduction; LOCATED IN: chloroplast; EXPRESSED IN: 24 plant structures; EXPRESSED DURING: 13 growth stages; CONTAINS InterPro DOMAIN/s: Methionine sulphoxide reductase B (InterPro:IPR002579), Mss4-like (InterPro:IPR011057); BEST Arabidopsis thaliana protein match is: …
Potri.006G177900.v4.1		-1.21448	6.33481	1.16156e-124	2.00376e-123	-1.51878	6.2435	1.20117e-199	2.71789e-198	-1.51549	6.28893	7.39398e-205	1.28296e-203	-1.5585	6.25987	2.34079e-191	4.21504e-190	-1.25772	6.36783	3.88567e-159	5.02125e-158	YES	YES	YES	YES	YES	156.32	155.46	68.98	70.3	58.06	58.5	60.06	59.78	57.44	54.41	71.43	72.05	AT2G23810.1	tetraspanin8	Member of TETRASPANIN family	tetraspanin8 (TET8); FUNCTIONS IN: molecular_function unknown; INVOLVED IN: aging; LOCATED IN: plasma membrane, membrane; EXPRESSED IN: 25 plant structures; EXPRESSED DURING: 14 growth stages; CONTAINS InterPro DOMAIN/s: Tetraspanin (InterPro:IPR018499), Tetraspanin, conserved site (InterPro:IPR018503), Tetraspanin, subgroup (InterPro:IPR000301); BEST Arabidopsis thaliana protein match is: tetras…
Potri.002G018300.v4.1		2.11132	5.00782	3.74464e-146	7.55545e-145	2.27579	5.20792	6.18639e-194	1.3459e-192	3.205	6.01139	0	0	2.99091	5.8195	0	0	3.13435	5.98498	0	0	YES	YES	YES	YES	YES	15.31	14.88	68.74	66.49	78.05	78.69	156.17	150.14	127.26	126.95	143.76	147.66	AT4G39330.1	cinnamyl alcohol dehydrogenase 9		cinnamyl alcohol dehydrogenase 9 (CAD9); FUNCTIONS IN: oxidoreductase activity, zinc ion binding; INVOLVED IN: oxidation reduction; LOCATED IN: apoplast; EXPRESSED IN: 25 plant structures; EXPRESSED DURING: 15 growth stages; CONTAINS InterPro DOMAIN/s: GroES-like (InterPro:IPR011032), Polyketide synthase, enoylreductase (InterPro:IPR020843), Alcohol dehydrogenase, zinc-containing, conserved site …
Potri.003G105500.v4.1		-1.03644	6.67623	1.22612e-108	1.81829e-107	-1.18077	6.63071	5.3417e-146	8.74062e-145	-2.27759	6.41521	0	0	-1.66258	6.52201	4.94284e-246	1.20143e-244	-2.89654	6.32683	0	0	YES	YES	YES	YES	YES	144.25	135.3	68.68	72.92	64.52	67.72	30.4	33.21	48.08	45.41	21.5	19.77	AT4G19460.1	UDP-Glycosyltransferase superfamily protein		UDP-Glycosyltransferase superfamily protein; FUNCTIONS IN: transferase activity, transferring glycosyl groups; INVOLVED IN: biosynthetic process; LOCATED IN: cellular_component unknown; EXPRESSED IN: 10 plant structures; EXPRESSED DURING: 4 anthesis, C globular stage, petal differentiation and expansion stage; CONTAINS InterPro DOMAIN/s: Glycosyl transferase, group 1 (InterPro:IPR001296); BEST Ar…
Potri.001G454300.v4.1		1.43505	6.4433	2.42744e-184	6.40522e-183	1.32048	6.40217	4.62262e-161	8.3481e-160	1.49752	6.54417	3.1901e-231	6.20188e-230	1.52051	6.555	3.62874e-209	7.1641e-208	1.71575	6.73619	0	0	YES	YES	YES	YES	YES	24.67	24.15	68.39	69.03	66.71	64.41	76.94	75.68	75.42	73.52	88.24	87.37	AT1G33170.1	S-adenosyl-L-methionine-dependent methyltransferases superfamily protein		S-adenosyl-L-methionine-dependent methyltransferases superfamily protein; CONTAINS InterPro DOMAIN/s: Protein of unknown function DUF248, methyltransferase putative (InterPro:IPR004159); BEST Arabidopsis thaliana protein match is: S-adenosyl-L-methionine-dependent methyltransferases superfamily protein (TAIR:AT4G10440.1); Has 1106 Blast hits to 1098 proteins in 101 species: Archae - 5; Bacteria -…
Potri.014G082400.v4.1		-1.09178	7.8178	8.66438e-184	2.27305e-182	-1.65394	7.66568	0	0	-2.33953	7.56621	0	0	-2.03271	7.60512	0	0	-2.12504	7.6119	0	0	YES	YES	YES	YES	YES	135.95	139.17	67.76	66.63	47.11	46.95	30.24	29.99	35.54	36.05	34.13	34.89	AT4G00710.1	BR-signaling kinase 3	Encodes BR-signaling kinase 3 (BSK3), one of the three homologous BR-signaling kinases (BSK1, AT4G35230; BSK2, AT5G46570; BSK3, AT4G00710). Mediates signal transduction from receptor kinase BRI1 by functioning as the substrate of BRI1. Plasma membrane localized.	BR-signaling kinase 3 (BSK3); FUNCTIONS IN: binding, protein kinase activity, kinase activity, ATP binding; INVOLVED IN: brassinosteroid mediated signaling pathway, N-terminal protein myristoylation; LOCATED IN: plasma membrane, membrane; EXPRESSED IN: 22 plant structures; EXPRESSED DURING: 13 growth stages; CONTAINS InterPro DOMAIN/s: Tetratricopeptide-like helical (InterPro:IPR011990), Protein …
Potri.006G120000.v4.1		1.72389	4.98611	6.83947e-103	9.54459e-102	1.34136	4.75819	1.86833e-60	1.30941e-59	1.57389	4.93444	4.35701e-87	3.33829e-86	1.77616	5.0852	1.4241e-112	1.46343e-111	1.5999	4.98616	3.60066e-95	2.86711e-94	YES	YES	YES	YES	YES	20.53	18.97	67.53	67.65	54.18	53.01	64.14	65.1	68.48	74.85	66.43	65.24	AT3G53140.1	O-methyltransferase family protein		O-methyltransferase family protein; FUNCTIONS IN: methyltransferase activity, protein dimerization activity, O-methyltransferase activity; INVOLVED IN: biological_process unknown; CONTAINS InterPro DOMAIN/s: Winged helix-turn-helix transcription repressor DNA-binding (InterPro:IPR011991), Plant methyltransferase dimerisation (InterPro:IPR012967), O-methyltransferase, family 2 (InterPro:IPR001077)…
Potri.010G045600.v4.1		1.60057	6.45331	4.60552e-228	1.58535e-226	1.59821	6.49571	3.7339e-243	1.05377e-241	1.76186	6.63194	0	0	1.63476	6.52926	7.35167e-237	1.69261e-235	1.40402	6.39169	2.05416e-196	3.25153e-195	YES	YES	YES	YES	YES	21.24	20.84	67.49	65.29	69.13	67.9	79.72	78.32	72.44	66.44	60.31	61.57	AT2G42490.1	Copper amine oxidase family protein		Copper amine oxidase family protein; FUNCTIONS IN: quinone binding, primary amine oxidase activity, copper ion binding; INVOLVED IN: oxidation reduction, amine metabolic process; LOCATED IN: peroxisome; EXPRESSED IN: 22 plant structures; EXPRESSED DURING: 13 growth stages; CONTAINS InterPro DOMAIN/s: Copper amine oxidase, N-terminal (InterPro:IPR016182), Copper amine oxidase, N2/N3-terminal (Inte…
Potri.010G106800.v4.1		1.26587	5.93575	7.41539e-112	1.14372e-110	1.14635	5.89498	3.82916e-94	4.06793e-93	1.39458	6.08319	1.83831e-155	2.40119e-154	1.26227	5.98272	1.02311e-109	1.01848e-108	1.51928	6.20307	1.05628e-202	1.74729e-201	YES	YES	YES	YES	YES	27.32	27.09	67.49	68.59	63.42	65.96	79.41	78.69	66.65	72.18	84.7	86.3	AT2G01680.1	Ankyrin repeat family protein		Ankyrin repeat family protein; INVOLVED IN: biological_process unknown; LOCATED IN: plasma membrane; EXPRESSED IN: 22 plant structures; EXPRESSED DURING: 13 growth stages; CONTAINS InterPro DOMAIN/s: Ankyrin repeat-containing domain (InterPro:IPR020683), Ankyrin repeat (InterPro:IPR002110); BEST Arabidopsis thaliana protein match is: Ankyrin repeat family protein (TAIR:AT2G31820.1); Has 36872 Bla…
Potri.010G071000.v4.1		1.28604	5.6153	4.98152e-96	6.44506e-95	1.1188	5.54337	9.61658e-73	7.97767e-72	1.32674	5.70083	3.25318e-111	3.09416e-110	1.31925	5.68997	8.77902e-101	8.08336e-100	1.14285	5.59957	2.11809e-80	1.44104e-79	YES	YES	YES	YES	YES	24.81	26.6	67.25	62.98	59.14	60.83	73.15	69.25	67.02	69.34	63.42	61.35	AT5G43330.1	Lactate/malate dehydrogenase family protein		Lactate/malate dehydrogenase family protein; FUNCTIONS IN: in 6 functions; INVOLVED IN: in 6 processes; LOCATED IN: plasma membrane; EXPRESSED IN: 25 plant structures; EXPRESSED DURING: 15 growth stages; CONTAINS InterPro DOMAIN/s: Malate dehydrogenase, NAD-dependent, cytosolic (InterPro:IPR011274), Lactate/malate dehydrogenase, N-terminal (InterPro:IPR001236), Malate dehydrogenase, NAD/NADP (Int…
Potri.018G020600.v4.1		1.63283	5.7899	1.50038e-167	3.53235e-166	1.96072	6.09578	1.4701e-284	4.96535e-283	2.62074	6.64885	0	0	2.37813	6.43936	0	0	2.0125	6.17511	0	0	YES	YES	YES	YES	YES	21.21	20.51	67.18	67.29	89.97	84.46	139.52	143.99	113.51	116.89	91.75	92.76	AT2G24270.4	aldehyde dehydrogenase 11A3	Encodes a protein with non-phosphorylating NADP-dependent glyceraldehyde-3-phosphate dehydrogenase activity. The activity of the enzyme was determined from leaf extracts; the enzyme has not been purified to confirm activity.	aldehyde dehydrogenase 11A3 (ALDH11A3); FUNCTIONS IN: 3-chloroallyl aldehyde dehydrogenase activity, glyceraldehyde-3-phosphate dehydrogenase (NADP+) activity; INVOLVED IN: oxidation reduction, metabolic process; EXPRESSED IN: 25 plant structures; EXPRESSED DURING: 14 growth stages; CONTAINS InterPro DOMAIN/s: Aldehyde/histidinol dehydrogenase (InterPro:IPR016161), Aldehyde dehydrogenase (InterPr…
Potri.006G252000.v4.1		-1.45629	5.2148	3.77777e-87	4.48887e-86	-1.23295	5.26444	3.16608e-73	2.64926e-72	-1.21513	5.31566	2.85293e-70	1.82206e-69	-1.01872	5.35992	5.44572e-51	2.74008e-50	-1.53069	5.23167	8.48791e-105	7.38131e-104	YES	YES	YES	YES	YES	177.35	179.23	67.13	66.16	79.13	82.07	89.7	76.03	88.26	96.08	73.33	64.38	AT2G34160.1	Alba DNA/RNA-binding protein		Alba DNA/RNA-binding protein; FUNCTIONS IN: nucleic acid binding; INVOLVED IN: biological_process unknown; LOCATED IN: cellular_component unknown; EXPRESSED IN: 23 plant structures; EXPRESSED DURING: 13 growth stages; CONTAINS InterPro DOMAIN/s: Alba, DNA/RNA-binding protein (InterPro:IPR002775), Uncharacterised conserved protein UCP030333, DNA/RNA-binding Alba-related (InterPro:IPR014560); BEST …
Potri.001G084400.v4.1		-1.47787	7.49039	1.33589e-295	6.25777e-294	-2.78009	7.23917	0	0	-2.8149	7.28029	0	0	-2.81664	7.26202	0	0	-1.96769	7.42443	0	0	YES	YES	YES	YES	YES	188.85	182.25	66.91	71.78	28.16	29.76	30.88	27.31	28.42	27.49	51.03	52.9	AT4G24120.1	YELLOW STRIPE like 1	Member of a small family of oligopeptide transporters similar to the yellow stripe locus of maize (ZmYS1).	YELLOW STRIPE like 1 (YSL1); CONTAINS InterPro DOMAIN/s: Oligopeptide transporter OPT superfamily (InterPro:IPR004813); BEST Arabidopsis thaliana protein match is: YELLOW STRIPE like 3 (TAIR:AT5G53550.2); Has 1803 Blast hits to 1757 proteins in 564 species: Archae - 19; Bacteria - 895; Metazoa - 0; Fungi - 312; Plants - 459; Viruses - 1; Other Eukaryotes - 117 (source: NCBI BLink).
Potri.015G063700.v4.1		2.00072	5.50341	1.02092e-184	2.70014e-183	2.19205	5.71744	2.40887e-248	6.94199e-247	2.29639	5.80542	6.34988e-286	1.54986e-284	1.88088	5.46691	1.29627e-155	1.87307e-154	2.05371	5.64105	6.76634e-219	1.22158e-217	YES	YES	YES	YES	YES	14.74	16.08	66.71	61.5	73.8	77.66	82.65	84.84	56.35	64.6	70.38	70.23	AT5G62550.1			unknown protein; FUNCTIONS IN: molecular_function unknown; INVOLVED IN: biological_process unknown; LOCATED IN: plasma membrane; EXPRESSED IN: 17 plant structures; EXPRESSED DURING: 9 growth stages; Has 14949 Blast hits to 9947 proteins in 971 species: Archae - 43; Bacteria - 3248; Metazoa - 4424; Fungi - 1542; Plants - 562; Viruses - 55; Other Eukaryotes - 5075 (source: NCBI BLink).
Potri.001G287700.v4.1		1.36093	5.26169	9.25084e-82	1.02272e-80	1.38614	5.32996	2.22704e-91	2.29642e-90	1.70191	5.57255	1.27373e-150	1.60636e-149	1.67544	5.54833	3.79194e-134	4.68335e-133	1.45705	5.42027	1.77252e-106	1.56576e-105	YES	YES	YES	YES	YES	25.45	26.54	66.53	72.32	73.98	71.88	94.94	91.38	83.05	93.36	76	80.95	AT2G14260.1	proline iminopeptidase	encodes proline iminopeptidase	proline iminopeptidase (PIP); FUNCTIONS IN: aminopeptidase activity; INVOLVED IN: proteolysis; LOCATED IN: chloroplast; EXPRESSED IN: 25 plant structures; EXPRESSED DURING: 15 growth stages; CONTAINS InterPro DOMAIN/s: Peptidase S33, proline iminopeptidase 1 (InterPro:IPR005944), Peptidase S33, prolyl aminopeptidase (InterPro:IPR002410), Alpha/beta hydrolase fold-1 (InterPro:IPR000073); Has 7088 …
Potri.014G133400.v4.1		2.06002	5.35683	1.33055e-176	3.3182e-175	1.26665	4.81199	3.99214e-56	2.61663e-55	1.51731	5.0005	4.03814e-85	3.02466e-84	1.29263	4.83429	1.27013e-55	6.86446e-55	1.98039	5.38956	1.8134e-175	2.57092e-174	YES	YES	YES	YES	YES	15.64	14.25	66.28	62.95	37.33	39.77	48.17	46.1	39.54	38.02	64.36	64.96	AT3G62910.1	Peptide chain release factor 1	Isolated in a screen for chloroplast development mutants. Pale green, albino seedlings arrest early in seedling development.	ALBINO AND PALE GREEN (APG3); FUNCTIONS IN: translation release factor activity, codon specific, translation release factor activity; INVOLVED IN: translational termination, chloroplast organization; LOCATED IN: chloroplast, cytoplasm; EXPRESSED IN: 20 plant structures; EXPRESSED DURING: 13 growth stages; CONTAINS InterPro DOMAIN/s: Peptide chain release factor 1 (InterPro:IPR004373), Class I pep…
Potri.016G127700.v4.1		1.30383	5.92123	1.26522e-117	2.05318e-116	1.47975	6.09353	2.00866e-166	3.75935e-165	1.80613	6.35085	4.19937e-297	1.07661e-295	1.48546	6.10294	9.47969e-160	1.40513e-158	2.04944	6.57358	0	0	YES	YES	YES	YES	YES	24.04	26.88	66.16	64.71	73.44	79.33	97.21	100	76.05	75.65	115.48	116	AT3G51670.1	SEC14 cytosolic factor family protein / phosphoglyceride transfer family protein		SEC14 cytosolic factor family protein / phosphoglyceride transfer family protein; FUNCTIONS IN: transporter activity; INVOLVED IN: transport; LOCATED IN: plasma membrane; EXPRESSED IN: 23 plant structures; EXPRESSED DURING: 13 growth stages; CONTAINS InterPro DOMAIN/s: Cellular retinaldehyde-binding/triple function, C-terminal (InterPro:IPR001251), Cellular retinaldehyde-binding/triple function, …
Potri.014G021700.v4.1		1.92131	5.44708	1.58076e-166	3.69478e-165	1.78649	5.39936	1.31665e-147	2.18218e-146	2.31511	5.82781	1.85561e-293	4.67035e-292	2.47675	5.96105	0	0	2.45693	5.98125	0	0	YES	YES	YES	YES	YES	17.08	17	65.91	68.29	63.55	62.7	94.23	92.95	96.58	105.04	100.64	104.71	AT5G10600.1	cytochrome P450, family 81, subfamily K, polypeptide 2	member of CYP81K	cytochrome P450, family 81, subfamily K, polypeptide 2 (CYP81K2); FUNCTIONS IN: electron carrier activity, monooxygenase activity, iron ion binding, oxygen binding, heme binding; INVOLVED IN: oxidation reduction; CONTAINS InterPro DOMAIN/s: Cytochrome P450 (InterPro:IPR001128), Cytochrome P450, E-class, group I (InterPro:IPR002401), Cytochrome P450, conserved site (InterPro:IPR017972); BEST Arabi…
Potri.010G081200.v4.1		-2.03855	7.65742	0	0	-2.39421	7.59166	0	0	-1.83273	7.73862	0	0	-1.71192	7.75047	0	0	-1.77666	7.76082	0	0	YES	YES	YES	YES	YES	271.91	263.09	65.57	69.91	53.02	56.23	82.85	83	87.72	85.59	84.31	86.88	AT3G22890.1	ATP sulfurylase 1	encodes ATP sulfurylase, the first enzyme in the sulfate assimilation pathway of Arabidopsis.	ATP sulfurylase 1 (APS1); FUNCTIONS IN: sulfate adenylyltransferase (ATP) activity; INVOLVED IN: response to cadmium ion, response to salt stress; LOCATED IN: chloroplast, plasma membrane, chloroplast stroma; EXPRESSED IN: 24 plant structures; EXPRESSED DURING: 15 growth stages; CONTAINS InterPro DOMAIN/s: Rossmann-like alpha/beta/alpha sandwich fold (InterPro:IPR014729), Pseudouridine synthase/a…
Potri.003G058900.v4.1		-1.11748	7.47963	2.28872e-172	5.54935e-171	-1.18403	7.4639	2.25014e-204	5.24505e-203	-1.40608	7.43614	0	5.13125e-308	-1.50846	7.39314	6.10208e-290	1.77874e-288	-1.39484	7.4496	0	0	YES	YES	YES	YES	YES	141.44	143.83	65.51	71.49	64.01	70.92	58.72	60.46	54.06	52.51	60.2	58.7	AT1G80300.1	nucleotide transporter 1		nucleotide transporter 1 (NTT1); FUNCTIONS IN: ATP:ADP antiporter activity; INVOLVED IN: transport; LOCATED IN: membrane, chloroplast envelope; EXPRESSED IN: stem, root, guard cell, callus, leaf; EXPRESSED DURING: seedling growth; CONTAINS InterPro DOMAIN/s: ADP/ATP carrier protein (InterPro:IPR004667); BEST Arabidopsis thaliana protein match is: TLC ATP/ADP transporter (TAIR:AT1G15500.1); Has 78…
Potri.016G070400.v4.1		-1.18353	5.99191	2.37548e-99	3.18775e-98	-1.05957	6.02684	7.78398e-89	7.78062e-88	-1.2838	5.99915	1.10571e-125	1.17004e-124	-1.14788	6.02285	3.53972e-94	3.03941e-93	-1.25279	6.01523	1.48783e-126	1.53122e-125	YES	YES	YES	YES	YES	151.64	146.4	65.3	70.65	77.53	75.43	66.8	67.33	71.98	69.92	67.31	70.43	AT5G06360.1	Ribosomal protein S8e family protein		Ribosomal protein S8e family protein; CONTAINS InterPro DOMAIN/s: Ribosomal protein S8e/ribosomal biogenesis NSA2= (InterPro:IPR022309); Has 1807 Blast hits to 1807 proteins in 277 species: Archae - 0; Bacteria - 0; Metazoa - 736; Fungi - 347; Plants - 385; Viruses - 0; Other Eukaryotes - 339 (source: NCBI BLink).
Potri.014G067100.v4.1		6.30914	5.26104	0	0	5.47573	4.53652	0	0	4.26668	3.35793	4.21768e-124	4.41517e-123	6.04173	5.07649	0	0	5.64625	4.72956	0	0	YES	YES	YES	YES	YES	0.72	0.85	64.96	65.69	36.91	38.79	18.03	15.61	57.45	53.28	44.62	42.47	AT2G45220.1	Plant invertase/pectin methylesterase inhibitor superfamily		Plant invertase/pectin methylesterase inhibitor superfamily; FUNCTIONS IN: enzyme inhibitor activity, pectinesterase activity; INVOLVED IN: cell wall modification; LOCATED IN: membrane, plant-type cell wall; EXPRESSED IN: 9 plant structures; EXPRESSED DURING: 4 anthesis, C globular stage, petal differentiation and expansion stage; CONTAINS InterPro DOMAIN/s: Carbohydrate-binding/sugar hydrolysis …
Potri.010G124800.v4.1		1.01153	4.93833	1.62881e-38	9.12353e-38	1.13664	5.06828	6.77344e-54	4.30446e-53	1.11792	5.06577	1.48383e-51	7.38192e-51	1.02864	4.99999	8.92104e-41	3.78453e-40	1.07425	5.06407	1.78073e-49	8.28691e-49	YES	YES	YES	YES	YES	31.68	31.82	64.89	67.81	70.84	78.64	73.67	77.71	68.03	68.98	74.51	72.89	AT1G13380.1	Protein of unknown function (DUF1218)		Protein of unknown function (DUF1218); FUNCTIONS IN: molecular_function unknown; INVOLVED IN: biological_process unknown; LOCATED IN: endomembrane system; EXPRESSED IN: 22 plant structures; EXPRESSED DURING: 13 growth stages; CONTAINS InterPro DOMAIN/s: Protein of unknown function DUF1218 (InterPro:IPR009606); BEST Arabidopsis thaliana protein match is: Protein of unknown function (DUF1218) (TAIR…
Potri.010G047200.v4.1		-1.18929	6.87192	1.20961e-154	2.60485e-153	-1.29772	6.83979	9.11663e-197	2.01943e-195	-1.51603	6.81981	8.30054e-272	1.91231e-270	-1.4445	6.82231	3.32894e-215	6.79433e-214	-1.76196	6.76677	0	0	YES	YES	YES	YES	YES	139.27	141.97	64.68	63.43	61.31	61.54	56.88	51.58	53.36	56.46	43.99	46.91	AT1G67850.2	Protein of unknown function (DUF707)		Protein of unknown function (DUF707); CONTAINS InterPro DOMAIN/s: Protein of unknown function DUF707 (InterPro:IPR007877); BEST Arabidopsis thaliana protein match is: Protein of unknown function (DUF707) (TAIR:AT1G13000.2); Has 35333 Blast hits to 34131 proteins in 2444 species: Archae - 798; Bacteria - 22429; Metazoa - 974; Fungi - 991; Plants - 531; Viruses - 0; Other Eukaryotes - 9610 (source:…
Potri.017G051300.v4.1		1.44643	6.14592	2.00786e-161	4.54347e-160	2.27466	6.84017	0	0	2.12237	6.72464	0	0	1.76456	6.4358	5.45789e-262	1.40032e-260	1.91618	6.58913	0	0	YES	YES	YES	YES	YES	21.99	24.45	64.67	67.24	121.93	119.95	112.99	111.01	83.74	84.25	95.81	96.47	AT1G17840.1	white-brown complex homolog protein 11	Encodes a plasma membrane-localized ATP-binding cassette transporter, that is required for cutin transport to the extracellular matrix.	white-brown complex homolog protein 11 (WBC11); FUNCTIONS IN: ATPase activity, coupled to transmembrane movement of substances, fatty acid transporter activity; INVOLVED IN: cutin transport, fatty acid transport; LOCATED IN: plasma membrane, external side of plasma membrane; EXPRESSED IN: 26 plant structures; EXPRESSED DURING: 13 growth stages; CONTAINS InterPro DOMAIN/s: ATPase, AAA+ type, core …
Potri.016G139100.v4.1		-1.27587	6.42539	1.30061e-143	2.59653e-142	-1.27273	6.4228	2.67675e-154	4.6492e-153	-1.53687	6.3921	5.6009e-223	1.05386e-221	-1.58209	6.36281	2.77894e-207	5.43624e-206	-1.87902	6.31661	0	0	YES	YES	YES	YES	YES	150.33	144.46	64.32	61.8	66.81	63.98	55.6	56.19	52.97	51.2	46.41	41.85	AT1G14360.1	UDP-galactose transporter 3		UDP-galactose transporter 3 (UTR3); FUNCTIONS IN: pyrimidine nucleotide sugar transmembrane transporter activity; INVOLVED IN: transmembrane transport; LOCATED IN: endomembrane system; EXPRESSED IN: 24 plant structures; EXPRESSED DURING: 15 growth stages; CONTAINS InterPro DOMAIN/s: UAA transporter (InterPro:IPR013657); BEST Arabidopsis thaliana protein match is: UDP-galactose transporter 1 (TAIR…
Potri.006G252200.v4.1		1.89237	3.19236	9.09908e-38	5.0078e-37	2.87397	4.0854	3.81699e-130	5.52747e-129	2.34329	3.62125	1.74226e-71	1.12717e-70	2.95754	4.15024	6.55384e-138	8.38472e-137	3.11505	4.32842	1.52501e-172	2.11736e-171	YES	YES	YES	YES	YES	17	17.68	64.31	67.57	134.08	135.57	93.68	95.29	139.01	141.7	175.51	162.4	AT2G18660.1	plant natriuretic peptide A	Encodes PNP-A (Plant Natriuretic Peptide A). PNPs are a class of systemically mobile molecules distantly related to expansins; their biological role has remained elusive. PNP-A contains a signal peptide domain and is secreted into the extracellular space. Co-expression analyses using microarray data suggest that PNP-A may function as a component of plant defence response and SAR in particular, an…	plant natriuretic peptide A (PNP-A); LOCATED IN: extracellular region, cell wall; EXPRESSED IN: 19 plant structures; EXPRESSED DURING: 13 growth stages; CONTAINS InterPro DOMAIN/s: Barwin-related endoglucanase (InterPro:IPR009009), Pollen allergen, N-terminal (InterPro:IPR014734), Rare lipoprotein A (InterPro:IPR005132), Expansin 45, endoglucanase-like (InterPro:IPR007112); BEST Arabidopsis thali…
Potri.011G156300.v4.1		-1.75245	6.17338	1.7417e-229	6.01363e-228	-1.28441	6.28611	1.76381e-147	2.91911e-146	-1.59541	6.24493	3.5146e-220	6.54466e-219	-1.66596	6.20929	1.75054e-211	3.506e-210	-1.89068	6.18108	8.07098e-307	2.06663e-305	YES	YES	YES	YES	YES	210.85	204.59	64.28	63.08	89.43	92.84	75.62	74.77	70.84	67.04	63.81	59.96	AT1G25260.1	Ribosomal protein L10 family protein		Ribosomal protein L10 family protein; FUNCTIONS IN: structural constituent of ribosome; INVOLVED IN: translation, ribosome biogenesis; LOCATED IN: cytosolic ribosome, ribosome; EXPRESSED IN: 23 plant structures; EXPRESSED DURING: 13 growth stages; CONTAINS InterPro DOMAIN/s: Ribosomal protein L10 (InterPro:IPR001790); BEST Arabidopsis thaliana protein match is: Ribosomal protein L10 family protei…
Potri.015G010600.v4.1		2.34478	5.06971	1.71479e-179	4.37734e-178	1.88678	4.76441	4.42532e-108	5.3487e-107	2.15089	4.97496	3.78089e-150	4.75291e-149	1.78233	4.68188	1.36e-88	1.10152e-87	1.89901	4.80879	9.77153e-114	9.11466e-113	YES	YES	YES	YES	YES	12.04	11.49	64.17	59.74	45.12	48.19	56.76	58.42	43.55	42.2	48.28	48.09	AT4G27800.1	thylakoid-associated phosphatase 38	Choroplast protein phosphatase TAP38/PPH1 is required for efficient dephosphorylation of the LHCII anthena and state transition from state 2 to state 1.	thylakoid-associated phosphatase 38 (TAP38); FUNCTIONS IN: phosphatase activity, protein serine/threonine phosphatase activity; INVOLVED IN: photosynthetic electron transport chain, photosystem stoichiometry adjustment, dephosphorylation; LOCATED IN: in 7 components; EXPRESSED IN: 23 plant structures; EXPRESSED DURING: 13 growth stages; CONTAINS InterPro DOMAIN/s: Protein phosphatase 2C, manganes…
Potri.008G190000.v4.1		3.11838	5.97056	0	0	3.34258	6.23774	0	0	2.47212	5.47178	1.89e-256	4.09244e-255	3.28819	6.18704	0	0	3.5005	6.41749	0	0	YES	YES	YES	YES	YES	7.55	6.48	63.97	62.6	76.85	75.94	44.15	41.87	75.78	69.61	84.14	89.34	AT1G70370.2	polygalacturonase 2		polygalacturonase 2 (PG2); FUNCTIONS IN: polygalacturonase activity; INVOLVED IN: biological_process unknown; LOCATED IN: endomembrane system; EXPRESSED IN: 23 plant structures; EXPRESSED DURING: 13 growth stages; CONTAINS InterPro DOMAIN/s: BURP (InterPro:IPR004873); BEST Arabidopsis thaliana protein match is: BURP domain-containing protein (TAIR:AT1G23760.1).
Potri.013G032300.v4.1		-1.73802	7.42251	0	0	-1.11079	7.59612	1.03687e-195	2.27072e-194	-1.22728	7.59561	4.22102e-254	9.0312e-253	-1.338	7.54872	1.69501e-241	4.00828e-240	-1.79209	7.45762	0	0	YES	YES	YES	YES	YES	213.23	209.63	63.82	68.08	104.18	106.1	99.16	100.36	84.29	93.63	64.52	69.25	AT5G27120.1	NOP56-like pre RNA processing ribonucleoprotein	SAR DNA-binding protein, putative, strong similarity to SAR DNA-binding protein-1 (Pisum sativum) GI:3132696; contains Pfam profile PF01798: Putative snoRNA binding domain; has similarity to MAR binding NOP58 protein	NOP56-like pre RNA processing ribonucleoprotein; FUNCTIONS IN: DNA binding; INVOLVED IN: biological_process unknown; LOCATED IN: nucleolus; CONTAINS InterPro DOMAIN/s: Pre-mRNA processing ribonucleoprotein, snoRNA-binding domain (InterPro:IPR002687), NOP5, N-terminal (InterPro:IPR012974), NOSIC (InterPro:IPR012976); BEST Arabidopsis thaliana protein match is: NOP56-like pre RNA processing ribonuc…
Potri.003G079200.v4.1		-1.08366	7.55097	7.80709e-167	1.82855e-165	-1.26704	7.50002	2.17765e-242	6.13821e-241	-1.54055	7.46176	0	0	-1.18585	7.54619	1.65832e-191	2.9884e-190	-1.72292	7.42623	0	0	YES	YES	YES	YES	YES	129.81	126.79	63.73	62.25	58.32	56.35	48.52	49.17	58.48	61.61	41.72	43.34	AT4G16760.1	acyl-CoA oxidase 1	Encodes a medium to long-chain acyl-CoA oxidase. Catalyzes the first step of fatty acid beta-oxidation. Involved in jasmonate biosynthesis. Gene expression is induced by wounding, drought stress, abscisic acid, and jasmonate.	acyl-CoA oxidase 1 (ACX1); FUNCTIONS IN: acyl-CoA oxidase activity; INVOLVED IN: in 8 processes; LOCATED IN: peroxisome; EXPRESSED IN: 25 plant structures; EXPRESSED DURING: 15 growth stages; CONTAINS InterPro DOMAIN/s: Acyl-CoA oxidase/dehydrogenase, type1/2, C-terminal (InterPro:IPR013764), Acyl-CoA dehydrogenase/oxidase (InterPro:IPR009100), Acyl-CoA oxidase (InterPro:IPR012258), Acyl-CoA dehy…
Potri.004G171300.v4.1		3.22654	5.44649	0	0	2.20192	4.63407	4.92825e-128	7.00537e-127	2.40665	4.799	3.93843e-160	5.2981e-159	1.88726	4.3777	4.40692e-81	3.313e-80	1.52559	4.13697	6.80112e-52	3.27261e-51	YES	YES	YES	YES	YES	6.43	7.01	63.54	67.64	32.84	33.71	37.25	41.73	26.2	26.73	20.92	21.58	AT4G34880.1	Amidase family protein		Amidase family protein; FUNCTIONS IN: amidase activity, carbon-nitrogen ligase activity, with glutamine as amido-N-donor; INVOLVED IN: acrylonitrile catabolic process, aldoxime metabolic process; LOCATED IN: endomembrane system; EXPRESSED IN: root; CONTAINS InterPro DOMAIN/s: Amidase (InterPro:IPR000120); BEST Arabidopsis thaliana protein match is: Amidase family protein (TAIR:AT5G07360.2); Has 1…
Potri.008G002900.v4.1		3.32293	5.87436	0	0	2.31787	5.06618	9.38864e-181	1.90319e-179	2.78599	5.46161	1.59256e-302	4.17436e-301	2.10979	4.8929	6.17776e-133	7.56262e-132	2.64669	5.37864	1.25919e-270	2.85151e-269	YES	YES	YES	YES	YES	6.56	5.63	62.93	63.79	33.34	31.89	45.2	47.73	28.66	27.15	42.65	40.83	AT4G37930.1	serine transhydroxymethyltransferase 1	Encodes a protein with mitochondrial serine hydroxymethyltransferase activity, which functions in the photorespiratory pathway, catalyzes the conversion of serine and tetrahydrofolate to glycine and 5,10-methylene tetrahydrofolate. Involved in controlling cell damage caused by abiotic stress, such as high light and salt and the hypersensitive defense response of plants.	serine transhydroxymethyltransferase 1 (SHM1); FUNCTIONS IN: poly(U) RNA binding, glycine hydroxymethyltransferase activity; INVOLVED IN: in 8 processes; LOCATED IN: in 9 components; EXPRESSED IN: 28 plant structures; EXPRESSED DURING: 17 growth stages; CONTAINS InterPro DOMAIN/s: Pyridoxal phosphate-dependent transferase, major domain (InterPro:IPR015424), Serine hydroxymethyltransferase, pyrido…
Potri.014G109200.v4.1		1.55721	5.10303	3.6819e-93	4.65493e-92	2.27749	5.72826	2.79252e-267	8.7792e-266	1.37214	5.02749	1.10475e-72	7.25351e-72	1.66499	5.2408	6.5387e-111	6.58708e-110	2.17232	5.67771	1.14975e-244	2.32982e-243	YES	YES	YES	YES	YES	19.86	20.23	62.76	59.61	103.46	105.1	55.67	58.74	67.92	66.83	98.18	100.46	AT2G46890.1	Protein of unknown function (DUF1295)		FUNCTIONS IN: oxidoreductase activity, acting on the CH-CH group of donors; INVOLVED IN: lipid metabolic process; LOCATED IN: endomembrane system, integral to membrane, cytoplasm; CONTAINS InterPro DOMAIN/s: 3-oxo-5-alpha-steroid 4-dehydrogenase, C-terminal (InterPro:IPR001104), Protein of unknown function DUF1295 (InterPro:IPR010721); BEST Arabidopsis thaliana protein match is: Protein of unknow…
Potri.013G154700.v4.1		2.82424	4.4229	2.5289e-151	5.27586e-150	1.81741	3.66296	1.07979e-49	6.43322e-49	1.61973	3.51065	1.05065e-36	4.06555e-36	2.80981	4.48186	6.40423e-158	9.36887e-157	1.21541	3.25075	1.25704e-19	3.24097e-19	YES	YES	YES	YES	YES	8.2	7.5	62.71	52.11	30.17	29.08	26.7	26.27	59.63	56.67	20.41	19.73	AT2G40610.1	expansin A8	member of Alpha-Expansin Gene Family. Naming convention from the Expansin Working Group (Kende et al, 2004. Plant Mol Bio). Involved in the formation of nematode-induced syncytia in roots of Arabidopsis thaliana.	expansin A8 (EXPA8); INVOLVED IN: plant-type cell wall modification involved in multidimensional cell growth, syncytium formation, unidimensional cell growth, plant-type cell wall loosening; LOCATED IN: endomembrane system, extracellular region; EXPRESSED IN: 21 plant structures; EXPRESSED DURING: 10 growth stages; CONTAINS InterPro DOMAIN/s: Pollen allergen, N-terminal (InterPro:IPR014734), Rare…
Potri.001G163100.v4.1		1.7944	3.61275	6.47169e-45	4.1185e-44	1.49769	3.45316	2.59518e-31	1.07664e-30	2.17072	3.975	7.60841e-81	5.47801e-80	2.14236	3.95434	1.11106e-76	7.97829e-76	2.04147	3.90924	4.43576e-72	2.75328e-71	YES	YES	YES	YES	YES	16.89	17.74	62.63	60.93	56.25	47.95	83.47	85.71	85.18	74.81	76.6	82.05	AT3G14280.1			unknown protein; Has 51 Blast hits to 51 proteins in 13 species: Archae - 0; Bacteria - 0; Metazoa - 0; Fungi - 0; Plants - 51; Viruses - 0; Other Eukaryotes - 0 (source: NCBI BLink).
Potri.002G157700.v4.1		-1.72357	6.27451	3.44839e-234	1.21276e-232	-1.88547	6.22573	5.85515e-297	2.08393e-295	-2.43618	6.17325	0	0	-2.60581	6.12698	0	0	-2.03555	6.24632	0	0	YES	YES	YES	YES	YES	197.49	200.93	62.58	62.25	58.77	56.64	43.1	37.45	35.99	32.98	55.62	51.7	AT3G61260.1	Remorin family protein		Remorin family protein; FUNCTIONS IN: binding; INVOLVED IN: biological_process unknown; LOCATED IN: plasma membrane, vacuole; EXPRESSED IN: 24 plant structures; EXPRESSED DURING: 16 growth stages; CONTAINS InterPro DOMAIN/s: Remorin, C-terminal (InterPro:IPR005516), Remorin, N-terminal (InterPro:IPR005518); BEST Arabidopsis thaliana protein match is: Remorin family protein (TAIR:AT2G45820.1); Has…
Potri.001G048700.v4.1		-1.17552	8.37216	3.03438e-244	1.11912e-242	-2.05804	8.16032	0	0	-2.39317	8.13866	0	0	-2.06208	8.18171	0	0	-1.39595	8.36386	0	0	YES	YES	YES	YES	YES	132.36	134.99	62.24	61.11	34.3	34.82	27.57	28.93	33.19	35.09	54.45	56.62	AT1G15520.1	pleiotropic drug resistance 12	ABC transporter family involved in ABA transport and resistance to lead. Localizes to plasma membrane. Upregulated by lead. Expressed in leaves, flowers, stomata and roots.	pleiotropic drug resistance 12 (PDR12); CONTAINS InterPro DOMAIN/s: ATPase, AAA+ type, core (InterPro:IPR003593), ABC transporter-like (InterPro:IPR003439), Plant PDR ABC transporter associated (InterPro:IPR013581), ABC-2 type transporter (InterPro:IPR013525); BEST Arabidopsis thaliana protein match is: pleiotropic drug resistance 11 (TAIR:AT1G66950.1); Has 377983 Blast hits to 279992 proteins in…
Potri.001G384600.v4.1		2.66652	4.51815	1.67863e-149	3.44506e-148	2.44884	4.40857	5.58934e-129	8.00897e-128	2.81292	4.71349	5.84602e-189	9.34046e-188	2.52805	4.46969	5.01166e-135	6.2521e-134	2.34909	4.35691	2.57519e-119	2.50238e-118	YES	YES	YES	YES	YES	9.72	8.4	61.81	57.11	53.15	52.73	72.09	67.56	53.71	56.81	50.63	50.87	AT1G78630.1	Ribosomal protein L13 family protein		embryo defective 1473 (emb1473); FUNCTIONS IN: structural constituent of ribosome; INVOLVED IN: translation, embryo development ending in seed dormancy; LOCATED IN: thylakoid, ribosome, chloroplast, chloroplast stroma; EXPRESSED IN: 23 plant structures; EXPRESSED DURING: 13 growth stages; CONTAINS InterPro DOMAIN/s: Ribosomal protein L13, bacterial-type (InterPro:IPR005823), Ribosomal protein L13…
Potri.017G134800.v4.1	C2H2	2.64218	4.82336	7.52854e-182	1.95252e-180	2.79514	5.03075	6.1797e-233	1.67662e-231	2.99195	5.19674	1.05396e-280	2.53026e-279	3.13247	5.3229	9.66371e-306	2.99486e-304	2.68221	4.96449	4.95289e-212	8.64311e-211	YES	YES	YES	YES	YES	9.52	9.99	61.8	64.81	71.17	74.21	85.35	85.75	87.79	93.89	72.59	65.5	AT1G66140.1	zinc finger protein 4	Encodes a zinc finger protein containing only a single zinc finger.	zinc finger protein 4 (ZFP4); FUNCTIONS IN: sequence-specific DNA binding transcription factor activity, zinc ion binding, nucleic acid binding; INVOLVED IN: regulation of transcription; LOCATED IN: intracellular; EXPRESSED IN: 14 plant structures; EXPRESSED DURING: 8 growth stages; CONTAINS InterPro DOMAIN/s: Zinc finger, C2H2-type (InterPro:IPR007087); BEST Arabidopsis thaliana protein match is…
Potri.001G119100.v4.1		1.65959	4.54416	1.0935e-71	1.05986e-70	1.48591	4.473	8.10499e-60	5.61413e-59	1.6322	4.58528	9.00496e-75	6.04818e-74	1.25804	4.31054	7.61e-39	3.12207e-38	1.32798	4.39418	6.80789e-48	3.08277e-47	YES	YES	YES	YES	YES	18.4	18.96	61.67	60.58	59.01	53.14	60.51	66.74	48.26	46.16	52.63	50.92	AT1G62780.1			unknown protein; FUNCTIONS IN: molecular_function unknown; INVOLVED IN: biological_process unknown; LOCATED IN: chloroplast, chloroplast stroma; EXPRESSED IN: 22 plant structures; EXPRESSED DURING: 14 growth stages; Has 94 Blast hits to 94 proteins in 35 species: Archae - 6; Bacteria - 10; Metazoa - 21; Fungi - 2; Plants - 48; Viruses - 0; Other Eukaryotes - 7 (source: NCBI BLink).
Potri.016G035200.v4.1		-2.04342	7.10282	0	0	-1.5955	7.19805	0	0	-2.03368	7.1414	0	0	-2.20426	7.09196	0	0	-3.33946	6.96503	0	0	YES	YES	YES	YES	YES	252.89	249.65	61.61	65.01	88.77	89.56	66.92	68.28	57.13	58.46	28.06	26.56	AT3G55290.2	NAD(P)-binding Rossmann-fold superfamily protein		NAD(P)-binding Rossmann-fold superfamily protein; FUNCTIONS IN: oxidoreductase activity, binding, catalytic activity; INVOLVED IN: oxidation reduction, metabolic process; LOCATED IN: peroxisome; EXPRESSED IN: leaf; CONTAINS InterPro DOMAIN/s: Short-chain dehydrogenase/reductase, conserved site (InterPro:IPR020904), NAD(P)-binding domain (InterPro:IPR016040), Glucose/ribitol dehydrogenase (InterPr…
Potri.016G106900.v4.1		2.38819	5.26999	1.01858e-210	3.16135e-209	1.7137	4.79224	2.38727e-92	2.48821e-91	2.1261	5.11843	6.53046e-162	8.8768e-161	1.37115	4.53762	7.08721e-52	3.62565e-51	1.67351	4.797	2.10354e-91	1.61535e-90	YES	YES	YES	YES	YES	12.04	10.35	61.6	59.93	37.29	41.4	52.44	55.33	31	30.35	38.52	39.7	AT3G54050.2	high cyclic electron flow 1	Encodes HCEF1 (High Cyclic Electron Flow 1). Mutant phenotype: constitutively elevated electron flow (CEFI).	high cyclic electron flow 1 (HCEF1); FUNCTIONS IN: fructose 1,6-bisphosphate 1-phosphatase activity, phosphoric ester hydrolase activity; INVOLVED IN: response to cold, photosynthetic electron transport in photosystem I, fructose metabolic process; LOCATED IN: stromule; EXPRESSED IN: 22 plant structures; EXPRESSED DURING: 13 growth stages; CONTAINS InterPro DOMAIN/s: Fructose-1,6-bisphosphatase, …
Potri.004G004100.v4.1		1.9397	2.88981	2.55301e-32	1.23461e-31	1.47434	2.6031	7.99077e-18	2.29909e-17	1.85505	2.88905	5.70859e-31	1.95438e-30	1.91608	2.93817	3.70059e-33	1.36379e-32	2.66222	3.58803	3.54551e-85	2.55646e-84	YES	YES	YES	YES	YES	16.93	12.13	61.39	51.33	47.75	37.17	55.27	56.58	58.7	54.39	108.97	96.8	AT4G22160.2			unknown protein; Has 30201 Blast hits to 17322 proteins in 780 species: Archae - 12; Bacteria - 1396; Metazoa - 17338; Fungi - 3422; Plants - 5037; Viruses - 0; Other Eukaryotes - 2996 (source: NCBI BLink).
Potri.006G115100.v4.1		1.23881	6.5309	6.88441e-145	1.38413e-143	1.58195	6.81978	3.13293e-271	9.98486e-270	2.01053	7.16548	0	0	1.60184	6.84182	1.84055e-262	4.7326e-261	1.5346	6.82477	1.52172e-297	3.78515e-296	YES	YES	YES	YES	YES	26.76	23.95	61.3	63.23	82.91	80.22	113.4	112.69	81.91	81.72	82.72	78	AT5G03650.1	starch branching enzyme 2.2	Encodes starch branching enzyme (E.C.2.4.1.18) similar to SBE2 from maize and rice. Expressed throughout the plant and highest in seedlings and cauline leaves.	starch branching enzyme 2.2 (SBE2.2); FUNCTIONS IN: 1,4-alpha-glucan branching enzyme activity; INVOLVED IN: amylopectin biosynthetic process, starch metabolic process; LOCATED IN: chloroplast, chloroplast stroma; EXPRESSED IN: 25 plant structures; EXPRESSED DURING: 15 growth stages; CONTAINS InterPro DOMAIN/s: Glycoside hydrolase, family 13, N-terminal (InterPro:IPR004193), Immunoglobulin E-set …
Potri.001G141400.v4.1		1.36844	5.08863	1.84319e-73	1.83744e-72	1.14853	4.98266	4.45341e-53	2.79333e-52	1.37621	5.15259	2.53042e-79	1.78241e-78	1.21778	5.03598	1.31773e-56	7.21276e-56	1.42749	5.22005	5.82171e-91	4.44158e-90	YES	YES	YES	YES	YES	21.67	22.8	61.28	57.83	52.44	53.36	63.2	64.04	56.03	53.57	67.06	64.6	AT5G46700.1	Tetraspanin family protein	Encodes a transmembrane protein of the tetraspanin (TET) family, one of 17 members found in Arabidopsis. Double mutant analysis showed that TRN1 and TRN2 act in the same pathway. Required for the maintenance of both the radial pattern of tissue differentiation in the root and for the subsequent circumferential pattern within the epidermis.	TORNADO 2 (TRN2); FUNCTIONS IN: molecular_function unknown; INVOLVED IN: radial pattern formation, meristem structural organization, aging, leaf vascular tissue pattern formation, root morphogenesis; LOCATED IN: plasma membrane; EXPRESSED IN: 32 plant structures; EXPRESSED DURING: 14 growth stages; CONTAINS InterPro DOMAIN/s: Tetraspanin (InterPro:IPR018499); BEST Arabidopsis thaliana protein mat…
Potri.007G100100.v4.1		-2.49612	7.86834	0	0	-3.29865	7.76852	0	0	-4.06217	7.75599	0	0	-2.21642	7.9368	0	0	-2.01272	8.00062	0	0	YES	YES	YES	YES	YES	339.21	332.53	61.18	62.59	36.79	36.51	22.73	21.63	75.86	77.63	92.33	90.36	AT5G09220.1	amino acid permease 2	member of AAAP family	amino acid permease 2 (AAP2); CONTAINS InterPro DOMAIN/s: Amino acid transporter, transmembrane (InterPro:IPR013057); BEST Arabidopsis thaliana protein match is: amino acid permease 4 (TAIR:AT5G63850.1); Has 2701 Blast hits to 2684 proteins in 226 species: Archae - 0; Bacteria - 6; Metazoa - 573; Fungi - 420; Plants - 1375; Viruses - 0; Other Eukaryotes - 327 (source: NCBI BLink).
Potri.007G057200.v4.1		4.33871	4.93412	0	0	3.70705	4.4303	4.51537e-221	1.14968e-219	4.43628	5.10098	0	0	3.99136	4.68393	9.74258e-271	2.62248e-269	3.89587	4.63561	1.03767e-268	2.32744e-267	YES	YES	YES	YES	YES	2.66	3.28	60.9	64.68	42.5	41.18	74.44	68.01	49.26	51.53	46.88	50.64	AT5G66190.1	ferredoxin-NADP(+)-oxidoreductase 1	Encodes a leaf-type ferredoxin:NADP(H) oxidoreductase. It is present in both chloroplast stroma and thylakoid membranes but is more abundant in the thylakoid. The affinity of this enzyme for ferredoxin is slightly, but significantly, higher than AtLFNR2, an isoform of the same enzyme. AtLFNR1 forms a heterodimer with AtFNR2 and is also a prerequisite to attach AtFNR2 to the thylakoid membrane.	ferredoxin-NADP(+)-oxidoreductase 1 (FNR1); FUNCTIONS IN: oxidoreductase activity, electron transporter, transferring electrons within the cyclic electron transport pathway of photosynthesis activity, poly(U) RNA binding, NADPH dehydrogenase activity, electron transporter, transferring electrons within the noncyclic electron transport pathway of photosynthesis activity; INVOLVED IN: oxidation red…
Potri.003G119100.v4.1		6.35737	4.53745	0	0	7.96182	6.2093	0	0	8.91774	7.15672	0	0	9.03478	7.27013	0	0	8.4927	6.7692	0	0	YES	YES	YES	YES	YES	0.88	0.5	60.71	56.98	189.6	180.41	374.81	362.19	384.52	384.73	273	275.18	AT4G22880.2	leucoanthocyanidin dioxygenase	encodes leucoanthocyanidin dioxygenase, which is involved in proanthocyanin biosynthesis. Mutant analysis suggests that this gene is also involved in vacuole formation.	leucoanthocyanidin dioxygenase (LDOX); CONTAINS InterPro DOMAIN/s: Oxoglutarate/iron-dependent oxygenase (InterPro:IPR005123); BEST Arabidopsis thaliana protein match is: flavonol synthase 1 (TAIR:AT5G08640.2); Has 35333 Blast hits to 34131 proteins in 2444 species: Archae - 798; Bacteria - 22429; Metazoa - 974; Fungi - 991; Plants - 531; Viruses - 0; Other Eukaryotes - 9610 (source: NCBI BLink).
Potri.005G099300.v4.1		-3.16784	9.16893	0	0	-3.82114	9.12195	0	0	-5.85819	9.08361	0	0	-5.45492	9.07666	0	0	-6.51467	9.08531	0	0	YES	YES	YES	YES	YES	528.84	522.15	60.71	61.04	39.5	40.45	10.42	9.61	12.21	13.33	6.72	5.9	AT2G17500.4	Auxin efflux carrier family protein		Auxin efflux carrier family protein; FUNCTIONS IN: auxin:hydrogen symporter activity; INVOLVED IN: auxin polar transport, transmembrane transport; LOCATED IN: endomembrane system, integral to membrane; EXPRESSED IN: 19 plant structures; EXPRESSED DURING: 13 growth stages; CONTAINS InterPro DOMAIN/s: Auxin efflux carrier (InterPro:IPR004776); BEST Arabidopsis thaliana protein match is: Auxin efflu…
Potri.001G420900.v4.1		2.13622	3.82375	1.5792e-68	1.4674e-67	1.93173	3.73083	6.87054e-57	4.55481e-56	1.94712	3.73905	2.23885e-58	1.22184e-57	1.7165	3.56016	1.35486e-41	5.84132e-41	1.78347	3.64781	1.39545e-48	6.39031e-48	YES	YES	YES	YES	YES	12.3	13.04	60.67	54.18	54.5	48.85	51.54	55.2	42.14	45.72	49.55	47.27	AT1G50900.1	Ankyrin repeat family protein		Ankyrin repeat family protein; FUNCTIONS IN: molecular_function unknown; INVOLVED IN: response to karrikin; LOCATED IN: chloroplast, chloroplast stroma; EXPRESSED IN: 22 plant structures; EXPRESSED DURING: 13 growth stages; CONTAINS InterPro DOMAIN/s: Ankyrin repeat-containing domain (InterPro:IPR020683), Ankyrin repeat (InterPro:IPR002110); Has 55 Blast hits to 55 proteins in 21 species: Archae …
Potri.001G101100.v4.1		1.99402	4.62703	7.70788e-103	1.07499e-101	1.78059	4.52401	9.83515e-85	9.39326e-84	1.97307	4.67543	1.82562e-108	1.69707e-107	2.18148	4.84273	3.06337e-136	3.86871e-135	2.31221	4.98757	1.59705e-173	2.23321e-172	YES	YES	YES	YES	YES	13.3	15.32	60.6	57.75	52.28	53.33	66.3	57.32	71.62	65.91	75.95	80.84	AT1G63830.3	PLAC8 family protein		PLAC8 family protein; LOCATED IN: membrane; EXPRESSED IN: 24 plant structures; EXPRESSED DURING: 15 growth stages; CONTAINS InterPro DOMAIN/s: Protein of unknown function Cys-rich (InterPro:IPR006461); BEST Arabidopsis thaliana protein match is: PLAC8 family protein (TAIR:AT5G41390.1).
Potri.005G112600.v4.1		1.53282	5.42005	3.40719e-111	5.24088e-110	1.33052	5.32323	7.63432e-85	7.31543e-84	1.07743	5.15647	3.60315e-51	1.78231e-50	1.23129	5.25685	1.05225e-65	6.57215e-65	1.53158	5.50878	3.85145e-123	3.86065e-122	YES	YES	YES	YES	YES	20.31	20.5	60.6	62.15	55.31	54.91	47.18	47.9	48.67	53.18	65.44	64.13	AT4G38660.1	Pathogenesis-related thaumatin superfamily protein		Pathogenesis-related thaumatin superfamily protein; CONTAINS InterPro DOMAIN/s: Thaumatin, pathogenesis-related (InterPro:IPR001938); BEST Arabidopsis thaliana protein match is: THAUMATIN-LIKE PROTEIN 1 (TAIR:AT4G24180.1); Has 30201 Blast hits to 17322 proteins in 780 species: Archae - 12; Bacteria - 1396; Metazoa - 17338; Fungi - 3422; Plants - 5037; Viruses - 0; Other Eukaryotes - 2996 (source:…
Potri.005G204100.v4.1		1.81877	5.31765	1.94305e-140	3.78343e-139	1.21519	4.92487	1.49831e-56	9.88491e-56	1.48388	5.12578	2.90457e-89	2.27306e-88	1.39707	5.05867	1.94058e-73	1.33644e-72	1.32171	5.03887	6.82054e-71	4.1849e-70	YES	YES	YES	YES	YES	15.35	16.83	60.37	57.67	39.8	40.53	49.16	50.35	44.52	45.6	43.92	44.49	AT5G50890.1	alpha/beta-Hydrolases superfamily protein		alpha/beta-Hydrolases superfamily protein; BEST Arabidopsis thaliana protein match is: alpha/beta-Hydrolases superfamily protein (TAIR:AT2G05260.1); Has 209 Blast hits to 209 proteins in 14 species: Archae - 0; Bacteria - 0; Metazoa - 0; Fungi - 0; Plants - 209; Viruses - 0; Other Eukaryotes - 0 (source: NCBI BLink).
Potri.006G109600.v4.1		-1.30743	7.28085	7.19484e-218	2.33514e-216	-1.0328	7.36967	8.01343e-157	1.41195e-155	-1.36428	7.30469	3.75063e-277	8.85882e-276	-1.84744	7.16906	0	0	-1.90483	7.18091	0	0	YES	YES	YES	YES	YES	143.26	141.15	60.34	59.15	74.99	74.42	64.26	57.79	41.02	43.06	42.57	40.72	AT3G08720.2	serine/threonine protein kinase 2	Encodes a ribosomal-protein S6 kinase. Gene expression is induced by cold and salt (NaCl). Activation of AtS6k is regulated by 1-naphthylacetic acid and kinetin, at least in part, via a lipid kinase-dependent pathway. Phosphorylates specifically mammalian and plant S6 at 25 degrees C but not at 37 degrees C. Involved in translational up-regulation of ribosomal proteins.	Arabidopsis thaliana protein kinase 19 (ATPK19); CONTAINS InterPro DOMAIN/s: Protein kinase, ATP binding site (InterPro:IPR017441), Serine/threonine-protein kinase domain (InterPro:IPR002290), Serine/threonine-protein kinase-like domain (InterPro:IPR017442), AGC-kinase, C-terminal (InterPro:IPR000961), Protein kinase-like domain (InterPro:IPR011009), Protein kinase, C-terminal (InterPro:IPR017892…
Potri.009G012700.v4.1		-1.24161	5.87789	1.35369e-102	1.88446e-101	-1.83621	5.71226	4.55779e-193	9.89729e-192	-2.20591	5.6903	9.25275e-248	1.9303e-246	-2.05144	5.69793	2.60797e-208	5.13162e-207	-1.86705	5.75848	8.44152e-206	1.42139e-204	YES	YES	YES	YES	YES	135.32	133.79	59.98	57.69	41.24	39.42	31.67	32.3	33.54	35.1	40.99	40.34	AT5G60540.1	pyridoxine biosynthesis 2	Encodes a protein predicted to function in tandem with PDX1 to form glutamine amidotransferase complex with involved in vitamin B6 biosynthesis. PDX2 is predicted to function as glutaminase within the complex.	pyridoxine biosynthesis 2 (PDX2); CONTAINS InterPro DOMAIN/s: PdxT/SNO family, conserved site (InterPro:IPR021196), SNO glutamine amidotransferase (InterPro:IPR002161); Has 30201 Blast hits to 17322 proteins in 780 species: Archae - 12; Bacteria - 1396; Metazoa - 17338; Fungi - 3422; Plants - 5037; Viruses - 0; Other Eukaryotes - 2996 (source: NCBI BLink).
Potri.017G131800.v4.1		-1.67177	7.24191	0	0	-2.53427	7.07119	0	0	-2.27488	7.158	0	0	-2.89943	7.05025	0	0	-1.40545	7.35832	0	0	YES	YES	YES	YES	YES	190.2	180	59.89	60.87	33.81	34.79	43.75	40.64	25.97	26.73	76.9	76.36	AT1G66180.1	Eukaryotic aspartyl protease family protein		Eukaryotic aspartyl protease family protein; FUNCTIONS IN: aspartic-type endopeptidase activity; INVOLVED IN: proteolysis; LOCATED IN: endomembrane system; EXPRESSED IN: 22 plant structures; EXPRESSED DURING: 13 growth stages; CONTAINS InterPro DOMAIN/s: Peptidase aspartic (InterPro:IPR021109), Peptidase aspartic, catalytic (InterPro:IPR009007), Peptidase A1 (InterPro:IPR001461); BEST Arabidopsis…
Potri.006G173901.v4.1		2.71585	3.82628	4.03743e-98	5.33293e-97	2.981	4.14048	1.11427e-141	1.74797e-140	2.50221	3.71477	7.99074e-84	5.90215e-83	2.65614	3.84883	2.54003e-98	2.2869e-97	2.92701	4.12263	3.26103e-139	3.7013e-138	YES	YES	YES	YES	YES	9.46	7.73	59.82	56.39	72.1	72.51	53.07	52.97	57.02	56.8	72.55	71.82	AT5G57685.1	glutamine dumper 3	Encodes a member of the GDU (glutamine dumper) family proteins involved in amino acid export: At4g31730 (GDU1), At4g25760 (GDU2), At5g57685 (GDU3), At2g24762 (GDU4), At5g24920 (GDU5), At3g30725 (GDU6) and At5g38770 (GDU7).	glutamine dumper 3 (GDU3); FUNCTIONS IN: molecular_function unknown; INVOLVED IN: secretion by cell, response to virus, regulation of amino acid export, virus-host interaction; LOCATED IN: integral to membrane; BEST Arabidopsis thaliana protein match is: glutamine dumper 2 (TAIR:AT4G25760.1); Has 162 Blast hits to 162 proteins in 13 species: Archae - 0; Bacteria - 0; Metazoa - 0; Fungi - 0; Plant…
Potri.005G108500.v4.1		-1.57779	7.67982	0	0	-1.87147	7.61284	0	0	-1.72906	7.68386	0	0	-1.52462	7.71846	0	0	-1.6128	7.72175	0	0	YES	YES	YES	YES	YES	169.16	174.8	59.79	60.14	51.28	49.81	55.64	59.31	63.34	63.84	61.41	61.79	AT3G51370.1	Protein phosphatase 2C family protein		Protein phosphatase 2C family protein; FUNCTIONS IN: protein serine/threonine phosphatase activity, catalytic activity; INVOLVED IN: protein amino acid dephosphorylation; LOCATED IN: plasma membrane; EXPRESSED IN: 22 plant structures; EXPRESSED DURING: 13 growth stages; CONTAINS InterPro DOMAIN/s: Protein phosphatase 2C, manganese/magnesium aspartate binding site (InterPro:IPR000222), Protein pho…
Potri.018G018200.v4.1		2.27833	3.61162	3.57801e-66	3.20414e-65	2.66308	4.01434	1.76825e-111	2.20627e-110	2.84737	4.16318	1.93889e-135	2.19138e-134	2.91662	4.2272	1.54516e-142	2.04341e-141	2.98981	4.33025	3.40969e-164	4.51794e-163	YES	YES	YES	YES	YES	9.52	13.88	59.31	58.34	79.33	79.73	91.84	92.48	93.06	93.77	106.93	101.14	AT2G25060.1	early nodulin-like protein 14		early nodulin-like protein 14 (ENODL14); FUNCTIONS IN: electron carrier activity, copper ion binding; LOCATED IN: anchored to plasma membrane, plasma membrane, anchored to membrane; EXPRESSED IN: 20 plant structures; EXPRESSED DURING: 13 growth stages; CONTAINS InterPro DOMAIN/s: Plastocyanin-like (InterPro:IPR003245), Cupredoxin (InterPro:IPR008972); BEST Arabidopsis thaliana protein match is: e…
Potri.014G017300.v4.1	C2H2	-3.19164	7.29519	0	0	-1.68196	7.53158	0	0	-5.37141	7.21519	0	0	-2.91354	7.34163	0	0	-3.75419	7.28651	0	0	YES	YES	YES	YES	YES	557.12	536.77	59.22	64.73	181.83	182.48	12.8	16.17	76.2	76.86	47.35	42.34	AT1G27730.1	salt tolerance zinc finger	Related to Cys2/His2-type zinc-finger proteins found in higher plants. Compensated for a subset of calcineurin deficiency in yeast. Salt tolerance produced by ZAT10 appeared to be partially dependent on ENA1/PMR2, a P-type ATPase required for Li+ and Na+ efflux in yeast. The protein is localized to the nucleus, acts as a transcriptional repressor and is responsive to chitin oligomers. Also involv…	salt tolerance zinc finger (STZ); CONTAINS InterPro DOMAIN/s: Zinc finger, C2H2-like (InterPro:IPR015880), Zinc finger, C2H2-type (InterPro:IPR007087); BEST Arabidopsis thaliana protein match is: zinc finger of Arabidopsis thaliana 6 (TAIR:AT5G04340.1); Has 5350 Blast hits to 3982 proteins in 146 species: Archae - 0; Bacteria - 0; Metazoa - 4198; Fungi - 48; Plants - 937; Viruses - 0; Other Eukar…
Potri.007G093200.v4.1		1.2241	4.96721	1.87937e-55	1.43376e-54	1.37632	5.12491	1.23335e-79	1.10891e-78	1.11837	4.95212	5.2221e-48	2.45745e-47	1.32418	5.09099	7.11778e-68	4.57547e-67	1.16019	5.00938	5.08885e-55	2.57078e-54	YES	YES	YES	YES	YES	23.66	24.36	59.21	57.1	66.81	66.9	58.98	55.72	64.44	62.9	58.02	60.03	AT4G39900.1			unknown protein; Has 30201 Blast hits to 17322 proteins in 780 species: Archae - 12; Bacteria - 1396; Metazoa - 17338; Fungi - 3422; Plants - 5037; Viruses - 0; Other Eukaryotes - 2996 (source: NCBI BLink).
Potri.002G180400.v4.1		3.9295	4.20848	6.97142e-197	1.97486e-195	3.36732	3.78167	2.2973e-129	3.30201e-128	3.46398	3.85237	5.86836e-140	6.81691e-139	3.11737	3.54712	3.68238e-99	3.33197e-98	3.83941	4.24449	1.05825e-205	1.77808e-204	YES	YES	YES	YES	YES	3.24	3.81	59.03	52.62	38.98	39.32	41.49	44.41	34.03	30.87	53.69	57.95	AT2G46820.2	photosystem I P subunit	Encodes the P subunit of Photosystem I. About 25% of the TMP14 pool appeared to be phosphorylated, and this ratio is not affected by light. Contains seven phosphorylation sites on threonine residue and chloroplast targeting signal. Located in the proximity of PSI-L, -H and -O subunits.	photosystem I P subunit (PSI-P); FUNCTIONS IN: DNA binding; INVOLVED IN: photosynthetic electron transport in photosystem I; LOCATED IN: in 6 components; EXPRESSED IN: 22 plant structures; EXPRESSED DURING: 14 growth stages; BEST Arabidopsis thaliana protein match is: unknown protein (TAIR:AT1G52220.1); Has 35333 Blast hits to 34131 proteins in 2444 species: Archae - 798; Bacteria - 22429; Metazo…
Potri.001G016900.v4.1		5.4773	3.19809	6.2991e-133	1.15784e-131	6.25596	4.05901	8.48959e-253	2.48992e-251	6.8167	4.58828	0	0	6.97119	4.7479	0	0	6.22217	4.05207	1.00456e-255	2.13308e-254	YES	YES	YES	YES	YES	0	2.31	58.93	54.03	98.21	102.57	147.49	154.56	166.44	158.22	103.06	101.81	AT5G10390.1	Histone superfamily protein		Histone superfamily protein; FUNCTIONS IN: DNA binding; INVOLVED IN: nucleosome assembly; LOCATED IN: chloroplast, nucleosome; EXPRESSED IN: 23 plant structures; EXPRESSED DURING: 13 growth stages; CONTAINS InterPro DOMAIN/s: Histone H3 (InterPro:IPR000164), Histone-fold (InterPro:IPR009072), Histone core (InterPro:IPR007125); BEST Arabidopsis thaliana protein match is: Histone superfamily protei…
Potri.003G083600.v4.1		1.54682	4.96821	2.46555e-84	2.82333e-83	1.44581	4.94804	1.81476e-77	1.59092e-76	1.53405	5.01905	8.10028e-88	6.25134e-87	1.72867	5.16293	1.02655e-112	1.05674e-111	1.6354	5.12748	2.06155e-108	1.85099e-107	YES	YES	YES	YES	YES	18.09	19.93	58.91	56.42	57.5	53.77	61.54	59.86	67.86	65.78	61.82	68.07	AT4G17050.1	ureidoglycine aminohydrolase	Encodes a protein with ureidoglycine aminohydrolase activity.	ureidoglycine aminohydrolase (UGLYAH); FUNCTIONS IN: ureidoglycine aminohydrolase activity, sequence-specific DNA binding transcription factor activity; INVOLVED IN: allantoin catabolic process, regulation of transcription; LOCATED IN: endomembrane system; CONTAINS InterPro DOMAIN/s: Cupin 2, conserved barrel (InterPro:IPR013096), Cupin, RmlC-type (InterPro:IPR011051), RmlC-like jelly roll fold (…
Potri.017G132500.v4.1		1.06645	3.74518	4.37474e-20	1.50067e-19	1.0147	3.75915	1.18183e-19	3.61538e-19	1.25352	3.93166	3.44277e-31	1.18542e-30	1.29397	3.95676	5.29178e-33	1.94411e-32	1.07831	3.84027	1.93488e-23	5.49887e-23	YES	YES	YES	YES	YES	28.22	27.15	58.45	60.67	59.93	58.87	74.85	67.74	72.58	69.11	65.83	64.2	AT5G16940.2	carbon-sulfur lyases		carbon-sulfur lyases; FUNCTIONS IN: carbon-sulfur lyase activity; INVOLVED IN: metabolic process; LOCATED IN: cellular_component unknown; EXPRESSED IN: 22 plant structures; EXPRESSED DURING: 13 growth stages; CONTAINS InterPro DOMAIN/s: Glutathione-dependent formaldehyde-activating, GFA (InterPro:IPR006913); Has 2298 Blast hits to 2296 proteins in 492 species: Archae - 0; Bacteria - 969; Metazoa …
Potri.008G159000.v4.1		-2.2739	8.27133	0	0	-2.593	8.22362	0	0	-2.23507	8.31845	0	0	-2.1521	8.31831	0	0	-2.41052	8.2994	0	0	YES	YES	YES	YES	YES	272.03	278.2	58.44	60.02	48.82	49.24	64.51	64.91	65.68	66.02	56.02	57.3	AT3G22890.1	ATP sulfurylase 1	encodes ATP sulfurylase, the first enzyme in the sulfate assimilation pathway of Arabidopsis.	ATP sulfurylase 1 (APS1); FUNCTIONS IN: sulfate adenylyltransferase (ATP) activity; INVOLVED IN: response to cadmium ion, response to salt stress; LOCATED IN: chloroplast, plasma membrane, chloroplast stroma; EXPRESSED IN: 24 plant structures; EXPRESSED DURING: 15 growth stages; CONTAINS InterPro DOMAIN/s: Rossmann-like alpha/beta/alpha sandwich fold (InterPro:IPR014729), Pseudouridine synthase/a…
Potri.006G212200.v4.1		7.24385	1.37829	4.20918e-45	2.68997e-44	7.99874	2.2001	1.18157e-77	1.03701e-76	8.31028	2.48742	3.22729e-95	2.67308e-94	8.25518	2.43873	4.46398e-90	3.67623e-89	7.20154	1.45801	9.49461e-45	4.10635e-44	YES	YES	YES	YES	YES	0.7	0	58.25	67.37	98.34	118.9	137.5	128.89	127.54	126.69	69.57	69.45	AT2G38870.1	Serine protease inhibitor, potato inhibitor I-type family protein	Predicted to encode a PR (pathogenesis-related) peptide that belongs to the PR-6 proteinase inhibitor family. Six putative PR-6-type protein encoding genes are found in Arabidopsis: At2g38900, At2g38870, At5g43570, At5g43580, At3g50020 and At3g46860.	Serine protease inhibitor, potato inhibitor I-type family protein; FUNCTIONS IN: serine-type endopeptidase inhibitor activity; INVOLVED IN: defense response to fungus, response to wounding; LOCATED IN: cell wall; EXPRESSED IN: 21 plant structures; EXPRESSED DURING: 13 growth stages; CONTAINS InterPro DOMAIN/s: Proteinase inhibitor I13, potato inhibitor I (InterPro:IPR000864); BEST Arabidopsis tha…
Potri.010G200500.v4.1		3.20046	5.42779	0	0	2.58008	4.9565	1.48347e-199	3.34684e-198	2.80831	5.14792	1.20866e-249	2.53732e-248	2.01886	4.48738	8.15385e-97	7.22255e-96	2.62634	5.02926	4.48097e-215	7.91358e-214	YES	YES	YES	YES	YES	5.9	6.33	57.87	59.98	39.35	39.63	48.15	47.18	27.67	25.45	41.42	41.87	AT2G39730.1	rubisco activase	Rubisco activase, a nuclear-encoded chloroplast protein that consists of two isoforms arising from alternative splicing in most plants. Required for the light activation of rubisco.	rubisco activase (RCA); FUNCTIONS IN: enzyme regulator activity, ADP binding, ribulose-1,5-bisphosphate carboxylase/oxygenase activator activity, ATP binding; INVOLVED IN: response to cold, response to light stimulus, defense response to bacterium; LOCATED IN: in 11 components; EXPRESSED IN: 26 plant structures; EXPRESSED DURING: 15 growth stages; CONTAINS InterPro DOMAIN/s: ATPase, AAA-type, cor…
Potri.008G131700.v4.1	GRAS	-1.16505	7.443	7.54735e-185	2.0008e-183	-1.41807	7.37301	1.67726e-283	5.64857e-282	-1.84305	7.30755	0	0	-1.79393	7.30189	0	0	-1.39199	7.42846	0	0	YES	YES	YES	YES	YES	122.7	125.2	57.75	57.33	52	47.81	38.11	38.43	38.1	37.95	52.36	51.14	AT2G01570.1	GRAS family transcription factor family protein	Member of the VHIID/DELLA regulatory family. Contains homopolymeric serine and threonine residues, a putative nuclear localization signal, leucine heptad repeats, and an LXXLL motif. Putative transcriptional regulator repressing the gibberellin response and integration of phytohormone signalling. DELLAs repress cell proliferation and expansion that drives plant growth. The protein undergoes degra…	REPRESSOR OF GA1-3 1 (RGA1); CONTAINS InterPro DOMAIN/s: Transcriptional factor DELLA, N-terminal (InterPro:IPR021914), Transcription factor GRAS (InterPro:IPR005202); BEST Arabidopsis thaliana protein match is: GRAS family transcription factor family protein (TAIR:AT1G14920.1); Has 2724 Blast hits to 2666 proteins in 317 species: Archae - 0; Bacteria - 6; Metazoa - 0; Fungi - 4; Plants - 2709; V…
Potri.007G065800.v4.1		1.28128	5.16969	7.55102e-69	7.05103e-68	1.38384	5.29223	3.36409e-89	3.37429e-88	1.54888	5.42091	6.86997e-116	6.73389e-115	1.42393	5.32512	8.14374e-89	6.62326e-88	1.11161	5.13817	4.08023e-55	2.06435e-54	YES	YES	YES	YES	YES	21.89	23.03	57.74	55.62	63.48	62.41	70.39	74.68	63.9	64	50.95	55.63	AT1G16560.3	Per1-like family protein		Per1-like family protein; FUNCTIONS IN: molecular_function unknown; INVOLVED IN: biological_process unknown; LOCATED IN: endomembrane system; EXPRESSED IN: 22 plant structures; EXPRESSED DURING: 13 growth stages; CONTAINS InterPro DOMAIN/s: Per1-like (InterPro:IPR007217); BEST Arabidopsis thaliana protein match is: Per1-like family protein (TAIR:AT5G62130.1); Has 35333 Blast hits to 34131 protein…
Potri.015G081300.v4.1		3.47127	5.54637	0	0	2.66307	4.90149	3.07287e-200	6.98708e-199	1.09949	3.68164	3.21081e-21	8.7563e-21	1.69164	4.10429	1.28577e-57	7.14914e-57	1.14171	3.73986	2.82042e-24	8.18177e-24	YES	YES	YES	YES	YES	5.11	5.06	57.71	59.46	35.54	33.58	12.71	11.29	16.88	18.01	11.95	12.56	AT1G12940.1	nitrate transporter2.5	member of High affinity nitrate transporter family	nitrate transporter2.5 (NRT2.5); FUNCTIONS IN: nitrate transmembrane transporter activity; INVOLVED IN: transmembrane transport; LOCATED IN: plasma membrane; EXPRESSED IN: stem, inflorescence meristem; CONTAINS InterPro DOMAIN/s: Major facilitator superfamily MFS-1 (InterPro:IPR011701), Major facilitator superfamily, general substrate transporter (InterPro:IPR016196); BEST Arabidopsis thaliana pr…
Potri.002G083500.v4.1		2.06887	4.9865	3.27361e-139	6.28683e-138	1.41684	4.54643	4.05526e-58	2.74337e-57	1.84761	4.87529	2.577e-110	2.42735e-109	1.30542	4.46811	1.37193e-45	6.33712e-45	1.32876	4.51883	9.00184e-52	4.32449e-51	YES	YES	YES	YES	YES	13.73	12.57	57.32	57.1	38.11	37.15	52.27	51.94	33.54	35.36	37.87	34.71	AT1G44575.1	Chlorophyll A-B binding family protein	Encoding PSII-S (CP22), a ubiquitous pigment-binding protein associated with photosystem II (PSII) of higher plants. Involved in nonphotochemical quenching rather than in photosynthesis. Mutant has a normal violaxanthin cycle but has a limited capacity of quenching singlet excited chlorophylls and is tolerant to lipid peroxidation.	NONPHOTOCHEMICAL QUENCHING 4 (NPQ4); FUNCTIONS IN: chlorophyll binding, xanthophyll binding; INVOLVED IN: response to karrikin, nonphotochemical quenching; LOCATED IN: thylakoid, chloroplast thylakoid membrane, chloroplast, PSII associated light-harvesting complex II, membrane; EXPRESSED IN: 23 plant structures; EXPRESSED DURING: 14 growth stages; Has 242 Blast hits to 188 proteins in 60 species:…
Potri.011G032700.v4.1		1.58941	5.25064	2.52015e-106	3.65148e-105	1.04208	4.91069	1.37802e-41	7.06859e-41	1.44885	5.20647	1.24758e-89	9.79936e-89	1.23393	5.04869	3.12279e-58	1.75456e-57	1.30399	5.13225	5.03213e-73	3.16017e-72	YES	YES	YES	YES	YES	19.95	16.41	57.31	56.03	40.36	39.83	53.96	55.31	45.28	45.25	48.17	50.09	AT1G11440.1			BEST Arabidopsis thaliana protein match is: glycine-rich protein (TAIR:AT3G29075.1); Has 19337 Blast hits to 8589 proteins in 488 species: Archae - 26; Bacteria - 641; Metazoa - 7852; Fungi - 2167; Plants - 955; Viruses - 616; Other Eukaryotes - 7080 (source: NCBI BLink).
Potri.003G205800.v4.1		2.59357	4.91669	1.15838e-188	3.14423e-187	3.20179	5.52461	0	0	3.83842	6.10351	0	0	3.82587	6.0915	0	0	3.52667	5.85318	0	0	YES	YES	YES	YES	YES	8.6	10.05	57.16	60.12	92.66	92	152.29	142.5	141.25	139.98	119.42	117.49	AT3G20830.1	AGC (cAMP-dependent, cGMP-dependent and protein kinase C) kinase family protein		AGC (cAMP-dependent, cGMP-dependent and protein kinase C) kinase family protein; FUNCTIONS IN: kinase activity; INVOLVED IN: protein amino acid phosphorylation; LOCATED IN: chloroplast; EXPRESSED IN: hypocotyl, male gametophyte, root, pedicel, carpel; EXPRESSED DURING: 4 anthesis; CONTAINS InterPro DOMAIN/s: Protein kinase, ATP binding site (InterPro:IPR017441), Protein kinase, catalytic domain (…
Potri.004G189000.v4.1		2.73888	5.79765	0	0	1.90935	5.17146	2.92591e-143	4.67219e-142	2.07604	5.3059	5.02137e-176	7.42953e-175	1.88515	5.15191	2.29444e-129	2.72796e-128	1.59053	4.96058	6.37501e-93	4.96524e-92	YES	YES	YES	YES	YES	8.37	7.85	57.05	55.56	33	32.49	38.23	37.44	30.72	33.05	27.46	26.06	AT5G22740.1	cellulose synthase-like A02	encodes a beta-mannan synthase based on in vitro enzyme assays from heterologously expressed protein	cellulose synthase-like A02 (CSLA02); CONTAINS InterPro DOMAIN/s: Glycosyl transferase, family 2 (InterPro:IPR001173); BEST Arabidopsis thaliana protein match is: Nucleotide-diphospho-sugar transferases superfamily protein (TAIR:AT5G03760.1); Has 5133 Blast hits to 5129 proteins in 1484 species: Archae - 200; Bacteria - 4017; Metazoa - 35; Fungi - 91; Plants - 482; Viruses - 11; Other Eukaryotes …
Potri.008G055500.v4.1		1.16062	5.17428	1.17583e-57	9.2788e-57	1.53534	5.4914	3.80646e-115	4.89432e-114	1.65058	5.5849	6.27329e-144	7.52249e-143	1.76855	5.67178	1.27657e-158	1.87684e-157	1.37959	5.41502	2.39004e-96	1.92332e-95	YES	YES	YES	YES	YES	25.5	23.91	57.04	57.54	81.84	71.77	84.31	86.54	91.13	87.09	67.96	73.07	AT3G12110.1	actin-11	Encodes an actin that is expressed predominantly during reproductive development.	actin-11 (ACT11); FUNCTIONS IN: structural constituent of cytoskeleton; INVOLVED IN: response to cyclopentenone, actin cytoskeleton organization; LOCATED IN: mitochondrion, cytoskeleton, plasma membrane; EXPRESSED IN: 28 plant structures; EXPRESSED DURING: 15 growth stages; CONTAINS InterPro DOMAIN/s: Actin, conserved site (InterPro:IPR004001), Actin/actin-like (InterPro:IPR004000), Actin/actin-l…
Potri.011G156200.v4.1		1.04265	4.94011	1.12454e-40	6.58127e-40	1.23084	5.11541	5.2221e-65	3.9208e-64	1.46043	5.2888	5.17446e-96	4.31027e-95	1.59689	5.38629	2.98719e-112	3.06434e-111	1.6882	5.49014	5.63865e-144	6.62379e-143	YES	YES	YES	YES	YES	26.71	26.32	57	56.24	66.79	66.62	80	80.53	85.9	83.87	97.6	90.61	AT1G06650.2	2-oxoglutarate (2OG) and Fe(II)-dependent oxygenase superfamily protein	encodes a protein whose sequence is similar to 2-oxoglutarate-dependent dioxygenase	2-oxoglutarate (2OG) and Fe(II)-dependent oxygenase superfamily protein; CONTAINS InterPro DOMAIN/s: Oxoglutarate/iron-dependent oxygenase (InterPro:IPR005123); BEST Arabidopsis thaliana protein match is: 2-oxoglutarate (2OG) and Fe(II)-dependent oxygenase superfamily protein (TAIR:AT1G06640.1); Has 8180 Blast hits to 8149 proteins in 985 species: Archae - 0; Bacteria - 1067; Metazoa - 118; Fungi…
Potri.012G068500.v4.1		2.19665	3.71176	2.50028e-66	2.24699e-65	1.08403	2.9416	1.87446e-13	4.58522e-13	1.83809	3.49465	8.01593e-45	3.56709e-44	1.35982	3.13517	1.7847e-21	5.0712e-21	1.24179	3.08789	4.00049e-18	9.89952e-18	YES	YES	YES	YES	YES	12.68	10.27	56.76	51.32	26.2	25.6	46.18	42.99	26.5	35.66	30.01	29.97	AT1G18730.3	NDH dependent flow 6	likely a subunit of the chloroplast NAD(P)H dehydrogenase complex, involved in PSI cyclic electron transport. Located on the thylakoid membrane. Mutant has impaired NAD(P)H dehydrogenase activity.	NDH dependent flow 6 (NDF6); Has 30201 Blast hits to 17322 proteins in 780 species: Archae - 12; Bacteria - 1396; Metazoa - 17338; Fungi - 3422; Plants - 5037; Viruses - 0; Other Eukaryotes - 2996 (source: NCBI BLink).
Potri.010G158400.v4.1		1.19509	6.07077	1.61569e-107	2.37124e-106	1.39411	6.25423	1.06742e-165	1.98971e-164	1.64951	6.45546	4.9771e-265	1.12126e-263	1.31969	6.207	1.52509e-134	1.89155e-133	1.26761	6.20325	7.5076e-144	8.81487e-143	YES	YES	YES	YES	YES	23.66	23.67	56.74	56.01	65.69	68.04	80.37	84.05	64.78	60.75	63.32	61.56	AT1G13750.1	Purple acid phosphatases superfamily protein		Purple acid phosphatases superfamily protein; FUNCTIONS IN: hydrolase activity, protein serine/threonine phosphatase activity, metal ion binding, acid phosphatase activity; INVOLVED IN: biological_process unknown; LOCATED IN: endomembrane system; EXPRESSED IN: 21 plant structures; EXPRESSED DURING: 13 growth stages; CONTAINS InterPro DOMAIN/s: Purple acid phosphatase, N-terminal (InterPro:IPR0159…
Potri.010G254700.v4.1		2.55314	5.25195	2.35148e-230	8.16869e-229	1.68083	4.61096	6.84781e-80	6.18331e-79	2.18145	5.0073	1.94235e-156	2.55418e-155	1.47579	4.45787	4.25813e-56	2.31567e-55	2.16153	5.02773	2.74722e-160	3.57962e-159	YES	YES	YES	YES	YES	9.94	8.46	56.74	55.28	33.25	30.03	45.84	46.21	27.26	27	43.15	46.93	AT4G37930.1	serine transhydroxymethyltransferase 1	Encodes a protein with mitochondrial serine hydroxymethyltransferase activity, which functions in the photorespiratory pathway, catalyzes the conversion of serine and tetrahydrofolate to glycine and 5,10-methylene tetrahydrofolate. Involved in controlling cell damage caused by abiotic stress, such as high light and salt and the hypersensitive defense response of plants.	serine transhydroxymethyltransferase 1 (SHM1); FUNCTIONS IN: poly(U) RNA binding, glycine hydroxymethyltransferase activity; INVOLVED IN: in 8 processes; LOCATED IN: in 9 components; EXPRESSED IN: 28 plant structures; EXPRESSED DURING: 17 growth stages; CONTAINS InterPro DOMAIN/s: Pyridoxal phosphate-dependent transferase, major domain (InterPro:IPR015424), Serine hydroxymethyltransferase, pyrido…
Potri.001G436800.v4.1		3.66451	3.87472	8.74738e-148	1.77757e-146	3.56892	3.8799	1.17447e-145	1.91502e-144	3.45179	3.7555	2.29617e-131	2.52806e-130	3.80062	4.08189	6.21273e-177	1.02399e-175	4.69055	4.96173	0	0	YES	YES	YES	YES	YES	2.94	5.51	56.46	56.86	52.41	57.1	51.68	51.8	64.17	62.76	127.05	119.76	AT1G17180.1	glutathione S-transferase TAU 25	Encodes glutathione transferase belonging to the tau class of GSTs. Naming convention according to Wagner et al. (2002).	glutathione S-transferase TAU 25 (GSTU25); CONTAINS InterPro DOMAIN/s: Thioredoxin fold (InterPro:IPR012335), Glutathione S-transferase, C-terminal (InterPro:IPR004046), Glutathione S-transferase, C-terminal-like (InterPro:IPR010987), Glutathione S-transferase/chloride channel, C-terminal (InterPro:IPR017933), Glutathione S-transferase, N-terminal (InterPro:IPR004045), Thioredoxin-like fold (Inte…
Potri.004G235400.v4.1		1.67876	5.61218	9.29142e-147	1.88475e-145	2.04794	5.95547	5.76754e-290	1.99752e-288	1.15605	5.29285	2.16004e-63	1.25584e-62	2.01997	5.93452	5.97141e-232	1.33312e-230	1.64789	5.67927	2.83818e-155	3.57717e-154	YES	YES	YES	YES	YES	16.7	17.16	56.37	56.42	75	75.53	40.78	42.71	71.49	74.6	57.87	58.52	AT4G19230.1	cytochrome P450, family 707, subfamily A, polypeptide 1	Encodes a protein with ABA 8'-hydroxylase activity, involved in ABA catabolism. Member of the CYP707A gene family. CYP707A1 appears to play an important role in determining the ABA levels in dry seeds. Gene involved in postgermination growth. Overexpression of CYP707A1 leads to a decrease in ABA levels and a reduction in after-ripening period to break dormancy.	cytochrome P450, family 707, subfamily A, polypeptide 1 (CYP707A1); FUNCTIONS IN: oxygen binding, (+)-abscisic acid 8'-hydroxylase activity; INVOLVED IN: in 7 processes; LOCATED IN: endomembrane system; EXPRESSED IN: 18 plant structures; EXPRESSED DURING: 10 growth stages; CONTAINS InterPro DOMAIN/s: Cytochrome P450 (InterPro:IPR001128), Cytochrome P450, E-class, group I (InterPro:IPR002401), Cyt…
Potri.010G089800.v4.1		-3.29656	8.48819	0	0	-3.39477	8.48083	0	0	-5.23147	8.4264	0	0	-4.02397	8.45862	0	0	-4.81783	8.44697	0	0	YES	YES	YES	YES	YES	548.06	539.94	56.2	58.97	56.71	54.4	15.63	16.36	33.88	37.26	21.86	20.51	AT5G26340.1	Major facilitator superfamily protein	Encodes a protein with high affinity, hexose-specific/H+ symporter activity. The activity of the transporter appears to be negatively regulated by phosphorylation. Importantly, microarray analysis, as well as the study of the expression of this gene in mutants involved in programmed cell death (PCD) demonstrated a tight correlation between this gene's expression and PCD.	MSS1; FUNCTIONS IN: carbohydrate transmembrane transporter activity, high-affinity hydrogen:glucose symporter activity, sugar:hydrogen symporter activity, hexose:hydrogen symporter activity; INVOLVED IN: response to salt stress, apoptosis, phosphorylation; LOCATED IN: plasma membrane, membrane; EXPRESSED IN: 22 plant structures; EXPRESSED DURING: 10 growth stages; CONTAINS InterPro DOMAIN/s: Suga…
[truncated: 3,301 more rows]
