# Supplementary material for: Transcriptomic profiles of poplar (Populus simonii × P. nigra) cuttings during adventitious root formation
Source: Front Genet. 2022 Sep 8;13:968544. doi: 10.3389/fgene.2022.968544 (PMC9493132; doi:10.3389/fgene.2022.968544)
Supplement: Supplementary file 12 [file Table7.XLSX]

## Sheet: Axillary buds
Index	Compounds	Class	CK-1	CK-2	CK-3	L-1	L-2	L-3	MWXS211845D_R1	MWXS211845D_R2
ST	（±）Strigol	SL	N/A	N/A	N/A	N/A	N/A	N/A	3.42897E+01	3.67932E+01
5DS	5-Deoxystrigol	SL	N/A	N/A	N/A	N/A	N/A	N/A	7.91788E+00	7.87613E+00
GA9	Gibberellin A9	GA	N/A	N/A	N/A	N/A	N/A	N/A	1.76667E+02	1.16209E+02
GA7	Gibberellin A7	GA	N/A	N/A	N/A	N/A	N/A	N/A	1.98801E+02	1.87271E+02
GA53	Gibberellin A53	GA	N/A	N/A	N/A	N/A	N/A	N/A	1.56165E+02	1.78924E+02
GA4	Gibberellin A4	GA	N/A	N/A	N/A	N/A	N/A	N/A	1.35100E+02	1.20667E+02
GA3	Gibberellin A3	GA	N/A	N/A	N/A	N/A	N/A	N/A	1.97278E+02	1.64222E+02
GA24	Gibberellin A24	GA	1.31703E+01	1.39859E+01	1.29408E+01	1.44339E+01	1.69606E+01	1.26027E+01	4.91765E+02	4.35598E+02
GA20	Gibberellin A20	GA	N/A	N/A	N/A	N/A	N/A	N/A	1.92021E+02	1.70051E+02
GA19	Gibberellin A19	GA	N/A	N/A	N/A	N/A	N/A	N/A	4.82528E+02	4.35328E+02
GA15	Gibberellin A15	GA	5.51355E+00	5.19321E+00	5.93877E+00	6.69445E+00	6.95669E+00	6.63662E+00	1.94769E+01	1.92858E+01
GA1	Gibberellin A1	GA	N/A	N/A	N/A	N/A	N/A	N/A	1.00236E+02	1.09381E+02
ACC	1-Aminocyclopropanecarboxylic acid	ETH	1.40618E+02	1.22045E+02	1.28600E+02	1.14786E+02	1.21962E+02	1.33978E+02	1.15797E+02	1.23241E+02
TRA	Tryptamine	Auxin	N/A	N/A	N/A	1.91298E+00	2.44720E+00	2.14388E+00	7.93028E+01	7.55872E+01
IAA-Val	N-(3-Indolylacetyl)-L-valine	Auxin	N/A	N/A	N/A	N/A	N/A	N/A	4.11608E+02	4.04412E+02
IAA-Phe	N-(3-Indolylacetyl)-L-phenylalanine	Auxin	N/A	N/A	N/A	N/A	N/A	N/A	4.37752E+02	4.23889E+02
IAA-Leu	N-(3-Indolylacetyl)-L-leucine	Auxin	2.24075E+00	2.00993E+00	2.09901E+00	2.39525E+00	2.52670E+00	2.34712E+00	5.29487E+02	5.27349E+02
IAA-Ala	N-(3-Indolylacetyl)-L-alanine	Auxin	5.33351E+00	5.51674E+00	4.90042E+00	5.70530E+00	7.52481E+00	6.53457E+00	5.55503E+02	5.52167E+02
MEIAA	Methyl indole-3-acetate	Auxin	1.10685E+00	1.23644E+00	1.09070E+00	1.68658E+00	1.79688E+00	1.95518E+00	2.00758E+02	2.18474E+02
TRP	L-tryptophan	Auxin	6.35485E+03	6.35491E+03	6.35530E+03	1.43447E+04	1.20138E+04	1.29299E+04	9.12307E+03	9.20818E+03
ILA	Indole-3-lactic acid	Auxin	N/A	N/A	N/A	N/A	N/A	N/A	3.41457E+02	3.62766E+02
ICA	Indole-3-carboxylic acid	Auxin	4.08695E+00	4.42261E+00	3.47346E+00	1.13681E+01	1.22593E+01	1.09951E+01	2.00789E+02	2.16200E+02
ICAld	Indole-3-carboxaldehyde	Auxin	4.78699E+01	4.83387E+01	5.16208E+01	1.64663E+02	1.15098E+02	1.06173E+02	1.52349E+03	1.63538E+03
IBA	Indole-3-butyric acid	Auxin	3.65435E+01	3.69785E+01	5.85182E+01	2.17125E+02	1.76403E+02	1.99355E+02	3.65045E+02	3.81050E+02
IAA-Val-Me	Indole-3-acetyl-L-valine methyl ester	Auxin	N/A	N/A	N/A	N/A	N/A	N/A	3.54273E+02	3.57180E+02
IAA-Trp	Indole-3-acetyl-L-tryptophan	Auxin	N/A	N/A	N/A	N/A	N/A	N/A	2.36592E+02	2.27106E+02
IAA-Phe-Me	Indole-3-acetyl-L-phenylalanne methyle ester	Auxin	N/A	N/A	N/A	N/A	N/A	N/A	1.85939E+02	1.85633E+02
IAA-Leu-Me	Indole-3-acetyl-L-leucine methyl ester	Auxin	N/A	N/A	N/A	N/A	N/A	N/A	1.54305E+02	1.58215E+02
IAA-Glu-diMe	Indole-3-acetyl-L-glutamic acid dimethyl ester	Auxin	N/A	N/A	N/A	N/A	N/A	N/A	6.64197E+01	6.15563E+01
IAA-Asp	Indole-3-acetyl-L-aspartic acid	Auxin	N/A	N/A	N/A	1.32378E+00	1.25986E+00	1.41059E+00	3.80838E+02	3.67759E+02
IAA-Gly	Indole-3-acetyl glycine	Auxin	N/A	N/A	N/A	N/A	N/A	N/A	2.45856E+02	2.53813E+02
IAA-Glu	Indole-3-acetyl glutamic acid	Auxin	3.00873E+00	2.78603E+00	3.23288E+00	6.34172E+00	5.19380E+00	5.40221E+00	1.26194E+03	1.13951E+03
IAA	Indole-3-acetic acid	Auxin	N/A	N/A	N/A	N/A	N/A	N/A	5.74281E+02	5.87627E+02
IPA	3-Indolepropionic acid	Auxin	N/A	N/A	N/A	N/A	N/A	N/A	2.21737E+02	2.33839E+02
IA	3-Indoleacrylic acid	Auxin	1.96574E+01	2.46312E+01	2.09395E+01	N/A	N/A	N/A	1.17136E+02	1.08019E+02
IAN	3-Indoleacetonitrile	Auxin	3.21431E+01	3.74161E+01	3.79005E+01	5.97714E+01	5.63908E+01	5.88309E+01	1.88618E+02	1.92935E+02
IAM	3-Indole acetamide	Auxin	N/A	N/A	N/A	N/A	N/A	N/A	1.50381E+03	1.47528E+03
OxIAA	2-oxindole-3-acetic acid	Auxin	N/A	N/A	N/A	N/A	N/A	N/A	1.50689E+03	1.49266E+03
IAA-Glc	1-O-indol-3-ylacetylglucose	Auxin	N/A	N/A	N/A	N/A	N/A	N/A	N/A	N/A

## Sheet: Base
Index	Compounds	Class	Q1 (Da)	Q3 (Da)	Molecular Weight	Ion mode	Ionization model	Formula	C-1	C-2	C-3	L-1	L-2	L-3	MWXS212968D_R1	MWXS212968D_R2	MWXS212968D_R3	cpd_ID	CAS	kegg_map
IAA	Indole-3-acetic acid	Auxin	176.1	130.1	175.063329	Positive	[M+H]+	C10H9NO2	11.54977	12.18232	11.87664	8.86489	8.46967	8.49337	10.56364	10.61668	10.48288	C00954	87-51-4	ko00380,ko01100,ko04075
IAA-Val	N-(3-Indolylacetyl)-L-valine	Auxin	275.134	130	274.131743	Positive	[M+H]+	C15H18N2O3	N/A	N/A	N/A	N/A	N/A	N/A	N/A	N/A	N/A	-	57105-42-7	-
IAA-Trp	Indole-3-acetyl-L-tryptophan	Auxin	360.007	203	361.142642	Negative	[M-H]-	C21H19N3O3	N/A	N/A	N/A	N/A	N/A	N/A	N/A	N/A	N/A	-	57105-53-0	-
IAA-Phe-Me	Indole-3-acetyl-L-phenylalanne methyle ester	Auxin	337.01	130.2	336.147393	Positive	[M+H]+	C20H20N2O3	N/A	N/A	N/A	N/A	N/A	N/A	N/A	N/A	N/A	-	1060809-98-4	-
IAA-Phe	N-(3-Indolylacetyl)-L-phenylalanine	Auxin	321.025	164.1	322.131743	Negative	[M-H]-	C19H18N2O3	N/A	N/A	N/A	N/A	N/A	N/A	N/A	N/A	N/A	-	57105-50-7	-
IAA-Leu-Me	Indole-3-acetyl-L-leucine methyl ester	Auxin	302.9	130.1	302.163043	Positive	[M+H]+	C17H22N2O3	N/A	N/A	N/A	N/A	N/A	N/A	N/A	N/A	N/A	-	30372-97-3	-
IAA-Glu-diMe	Indole-3-acetyl-L-glutamic acid dimethyl ester	Auxin	330.958	115.8	332.137223	Negative	[M-H]-	C17H20N2O5	N/A	N/A	N/A	N/A	N/A	N/A	N/A	N/A	N/A	-	-	-
IAA-Glc	1-O-indol-3-ylacetylglucose	Auxin	336	173.8	337.116154	Negative	[M-H]-	C16H19NO7	N/A	N/A	N/A	N/A	N/A	N/A	N/A	N/A	N/A	-	19817-95-9	-
IA	3-Indoleacrylic acid	Auxin	188.061	170.1	187.063329	Positive	[M+H]+	C11H9NO2	N/A	N/A	N/A	N/A	N/A	N/A	N/A	N/A	N/A	-	1204-06-4	-
ICA	Indole-3-carboxylic acid	Auxin	160	116.1	161.047679	Negative	[M-H]-	C9H7NO2	N/A	N/A	N/A	N/A	N/A	N/A	N/A	N/A	N/A	C19837	771-50-6	-
IAN	3-Indoleacetonitrile	Auxin	157.037	130.1	156.068748	Positive	[M+H]+	C10H8N2	N/A	N/A	N/A	1.07950	1.04483	1.05798	0.76330	0.68377	0.76221	-	771-51-7	-
IPA	3-Indolepropionic acid	Auxin	190	130	189.078979	Positive	[M+H]+	C11H11NO2	N/A	N/A	N/A	2.96333	2.73981	2.72911	1.95433	1.61243	1.74177	-	830-96-6	-
IBA	Indole-3-butyric acid	Auxin	204.3	130.2	203.094629	Positive	[M+H]+	C12H13NO2	0.70413	0.73257	0.69422	0.80095	0.78713	0.81284	0.72107	0.72627	0.79833	C11284	133-32-4	-
IAA-Val-Me	Indole-3-acetyl-L-valine methyl ester	Auxin	289.208	130.1	288.147393	Positive	[M+H]+	C16H20N2O3	0.02008	0.01777	0.02116	0.01418	0.01372	0.01352	0.01579	0.01548	0.01509	-	1308991-15-2	-
IAA-Leu	N-(3-Indolylacetyl)-L-leucine	Auxin	289.195	130	288.147393	Positive	[M+H]+	C16H20N2O3	0.26343	0.27677	0.27895	0.13756	0.13601	0.13451	0.20237	0.21239	0.21225	-	36838-63-8	-
IAA-Gly	Indole-3-acetyl glycine	Auxin	233.056	130.1	232.084793	Positive	[M+H]+	C12H12N2O3	4.68826	4.85128	4.60902	3.23273	3.14852	3.06050	4.02454	3.84212	3.99786	-	13113-08-1	-
IAA-Glu	Indole-3-acetyl glutamic acid	Auxin	302.97	145.9	304.105923	Negative	[M-H]-	C15H16N2O5	9.01511	8.19091	9.26604	7.48440	8.21137	8.58323	8.65958	8.98626	7.54560	-	57105-48-3	-
IAA-Ala	N-(3-Indolylacetyl)-L-alanine	Auxin	247.054	130.1	246.100443	Positive	[M+H]+	C13H14N2O3	3.41606	3.83612	3.74522	3.60585	3.54376	3.46863	3.57330	3.45066	3.32156	-	57105-39-2	-
TRP	L-tryptophan	Auxin	205.063	188.1	204.089878	Positive	[M+H]+	C11H12N2O2	11221.83388	12564.48579	12959.59345	16219.11935	17261.45177	16372.53737	14152.96000	15137.70000	14737.92000	C00078	73-22-3	ko00260,ko00380,ko00400,ko00901,ko00966,ko00970,ko00998,ko01100,ko01110,ko01210,ko01230,ko01240
TRA	Tryptamine	Auxin	161.102	144.1	160.100048	Positive	[M+H]+	C10H12N2	2.62070	2.58060	2.50919	2.36618	2.44842	2.54969	2.53642	2.47920	2.64392	C00398	61-54-1	ko00380,ko00901,ko01100,ko01110
OxIAA	2-oxindole-3-acetic acid	Auxin	192.14	146.1	191.058244	Positive	[M+H]+	C10H9NO3	5.45407	4.09638	4.45997	3.18194	3.74835	4.61096	3.50050	3.30502	3.59414	-	2971-31-5	-
MEIAA	Methyl indole-3-acetate	Auxin	190.171	130	189.078979	Positive	[M+H]+	C11H11NO2	0.32601	0.32200	0.32036	0.38160	0.35236	0.35272	0.37113	0.36192	0.39142	-	1912-33-0	-
ICAld	Indole-3-carboxaldehyde	Auxin	146.1	91	145.052764	Positive	[M+H]+	C9H7NO	5.23680	4.62529	4.91342	4.63519	5.06995	4.46246	4.42362	4.42622	4.51730	C08493	487-89-8	-
IAA-Asp	Indole-3-acetyl-L-aspartic acid	Auxin	288.929	131.9	290.090273	Negative	[M-H]-	C14H14N2O5	32.99342	31.53700	34.08110	28.30861	28.27717	28.95745	33.34880	32.82040	32.62340	-	2456-73-7	-
IAM	3-Indole acetamide	Auxin	175.072	130.1	174.079313	Positive	[M+H]+	C10H10N2O	N/A	N/A	N/A	N/A	N/A	N/A	N/A	N/A	N/A	C02693	879-37-8	ko00380,ko01100
ILA	Indole-3-lactic acid	Auxin	203.95	158	205.073894	Negative	[M-H]-	C11H11NO3	N/A	N/A	N/A	N/A	N/A	N/A	N/A	N/A	N/A	-	1821-52-9	-
